# Supplementary material for: Structural and regulatory diversity shape HLA-C protein expression levels
Source: Nat Commun. 2017 Jun 26;8:15924. doi: 10.1038/ncomms15924 (PMC5490200; doi:10.1038/ncomms15924)
Supplement: Supplementary Data 1 [file ncomms15924-s2.xlsx]

## Sheet: C501_peptidelist.csv
Accessions	Names	Start Position	Best Conf (Peptide)	Sequence	Peptide length	Modifications	dMass	Obs MW	Obs m/z	Theor MW	Theor m/z	Theor z	Redundant Acqs	Score	Acq Time	Intensity (Peptide)
sp|Q99733|NP1L4_HUMAN; tr|H0YCI4|H0YCI4_HUMAN	Nucleosome assembly protein 1-like 4 OS=Homo sapiens GN=NAP1L4 PE=1 SV=1; Nucleosome assembly protein 1-like 4 (Fragment) OS=Homo sapiens GN=NAP1L4 PE=1 SV=1	173	98.8	HPVTVPT	7		-0.00449	749.403	750.41	749.407	750.414	1	2	9	23.6364	140147
sp|O00418|EF2K_HUMAN; tr|H3BRH4|H3BRH4_HUMAN	Eukaryotic elongation factor 2 kinase OS=Homo sapiens GN=EEF2K PE=1 SV=2; Eukaryotic elongation factor 2 kinase OS=Homo sapiens GN=EEF2K PE=1 SV=1	45	98.9	HYDPVVK	7		0.001166	856.445	429.23	856.444	429.229	2	2	10	20.6852	604066
tr|U3KQ07|U3KQ07_HUMAN; tr|F5GXW5|F5GXW5_HUMAN; sp|Q99622|C10_HUMAN	Protein C10 OS=Homo sapiens GN=C12orf57 PE=1 SV=1; Protein C10 OS=Homo sapiens GN=C12orf57 PE=1 SV=1; Protein C10 OS=Homo sapiens GN=C12orf57 PE=1 SV=1	414	99	SADHPPKL	8		-0.00184	863.448	432.731	863.45	432.732	2	1	13	21.0607	560467
tr|Q5T6K7|Q5T6K7_HUMAN; tr|Q5T6K5|Q5T6K5_HUMAN; tr|E9PI99|E9PI99_HUMAN; sp|Q13952|NFYC_HUMAN; tr|E9PQR2|E9PQR2_HUMAN; tr|A0A0A0MT00|A0A0A0MT00_HUMAN	Nuclear transcription factor Y subunit gamma (Fragment) OS=Homo sapiens GN=NFYC PE=1 SV=1; Nuclear transcription factor Y subunit gamma (Fragment) OS=Homo sapiens GN=NFYC PE=1 SV=1; Nuclear transcription factor Y subunit gamma (Fragment) OS=Homo sapiens GN=NFYC PE=1 SV=1; Nuclear transcription factor Y subunit gamma OS=Homo sapiens GN=NFYC PE=1 SV=3; Nuclear transcription factor Y subunit gamma (…	504	98.8	VGQTIERM	8	Oxidation(M)@8	-0.00444	948.465	475.24	948.47	475.242	2	1	10	20.5796	62823
tr|Q5QPR4|Q5QPR4_HUMAN; tr|Q5QPR3|Q5QPR3_HUMAN; tr|J3QR44|J3QR44_HUMAN; tr|J3QR29|J3QR29_HUMAN; tr|B7ZVY7|B7ZVY7_HUMAN; tr|A0A0D9SER5|A0A0D9SER5_HUMAN; tr|A0A0D9SEN2|A0A0D9SEN2_HUMAN; tr|A0A0D9SEI3|A0A0D9SEI3_HUMAN; sp|Q9UQ88|CD11A_HUMAN; sp|P21127|CD11B_HUMAN	Cyclin-dependent kinase 11A OS=Homo sapiens GN=CDK11A PE=1 SV=1; Cyclin-dependent kinase 11A OS=Homo sapiens GN=CDK11A PE=1 SV=1; Cyclin-dependent kinase 11B OS=Homo sapiens GN=CDK11B PE=1 SV=2; Cyclin-dependent kinase 11B OS=Homo sapiens GN=CDK11B PE=1 SV=2; Cell division cycle 2-like 1 (PITSLRE proteins) OS=Homo sapiens GN=CDC2L1 PE=1 SV=1; Cyclin-dependent kinase 11B OS=Homo sapiens GN=CDK11B …	337	99	AGDKPATF	8		-0.000377	805.397	403.706	805.397	403.706	2	12	12	23.668	399851
tr|Q5JP53|Q5JP53_HUMAN; sp|P07437|TBB5_HUMAN; tr|Q5ST81|Q5ST81_HUMAN; sp|A6NNZ2|TBB8L_HUMAN	Tubulin beta chain OS=Homo sapiens GN=TUBB PE=1 SV=1; Tubulin beta chain OS=Homo sapiens GN=TUBB PE=1 SV=2; Tubulin beta chain OS=Homo sapiens GN=TUBB PE=1 SV=1; Tubulin beta-8 chain-like protein LOC260334 OS=Homo sapiens PE=1 SV=1	452	99	SGIERMGP	8	Oxidation(M)@6	-0.000599	861.401	431.708	861.401	431.708	2	1	12	20.7673	311623
tr|Q5JP53|Q5JP53_HUMAN; sp|P07437|TBB5_HUMAN; tr|Q5ST81|Q5ST81_HUMAN	Tubulin beta chain OS=Homo sapiens GN=TUBB PE=1 SV=1; Tubulin beta chain OS=Homo sapiens GN=TUBB PE=1 SV=2; Tubulin beta chain OS=Homo sapiens GN=TUBB PE=1 SV=1	295	99	NIDTHARL	8		-0.000119	938.493	470.254	938.493	470.254	2	4	10	23.6825	4615410
tr|Q30118|Q30118_HUMAN; tr|A0A0G2JMH6|A0A0G2JMH6_HUMAN; tr|A0A0G2JH46|A0A0G2JH46_HUMAN; sp|P01903|DRA_HUMAN	HLA class II histocompatibility antigen, DR alpha chain OS=Homo sapiens GN=HLA-DRA PE=1 SV=1; HLA class II histocompatibility antigen, DR alpha chain OS=Homo sapiens GN=HLA-DRA PE=1 SV=1; HLA class II histocompatibility antigen, DR alpha chain OS=Homo sapiens GN=HLA-DRA PE=1 SV=1; HLA class II histocompatibility antigen, DR alpha chain OS=Homo sapiens GN=HLA-DRA PE=1 SV=1	108	99	HVDGVSDI	8		0.00488	840.403	421.209	840.398	421.206	2	13	11	28.9731	364735
tr|Q30118|Q30118_HUMAN; tr|A0A0G2JMH6|A0A0G2JMH6_HUMAN; tr|A0A0G2JH46|A0A0G2JH46_HUMAN; sp|P01903|DRA_HUMAN	HLA class II histocompatibility antigen, DR alpha chain OS=Homo sapiens GN=HLA-DRA PE=1 SV=1; HLA class II histocompatibility antigen, DR alpha chain OS=Homo sapiens GN=HLA-DRA PE=1 SV=1; HLA class II histocompatibility antigen, DR alpha chain OS=Homo sapiens GN=HLA-DRA PE=1 SV=1; HLA class II histocompatibility antigen, DR alpha chain OS=Homo sapiens GN=HLA-DRA PE=1 SV=1	627	98.9	VADEPERI	8		0.000915	927.467	464.741	927.466	464.74	2	5	11	25.5881	729642
tr|L7N2F9|L7N2F9_HUMAN; tr|J3QRU4|J3QRU4_HUMAN; tr|F8WCA0|F8WCA0_HUMAN; sp|P63027|VAMP2_HUMAN; tr|K7ENK9|K7ENK9_HUMAN; tr|K7EKX0|K7EKX0_HUMAN; tr|F5GZV7|F5GZV7_HUMAN; sp|Q15836|VAMP3_HUMAN; sp|P23763|VAMP1_HUMAN	Uncharacterized protein (Fragment) OS=Homo sapiens PE=4 SV=1; Vesicle-associated membrane protein 2 OS=Homo sapiens GN=VAMP2 PE=4 SV=2; Vesicle-associated membrane protein 2 OS=Homo sapiens GN=VAMP2 PE=4 SV=1; Vesicle-associated membrane protein 2 OS=Homo sapiens GN=VAMP2 PE=1 SV=3; Vesicle-associated membrane protein 2 OS=Homo sapiens GN=VAMP2 PE=4 SV=1; Vesicle-associated membrane protein 3 OS=…	111	98.6	VSDRAEYL	8		-0.000733	951.465	476.74	951.466	476.74	2	3	10	28.9519	75836.2
tr|J3QRT5|J3QRT5_HUMAN; tr|J3QRQ1|J3QRQ1_HUMAN; tr|J3QQX6|J3QQX6_HUMAN; tr|J3QQR8|J3QQR8_HUMAN; tr|J3QKR4|J3QKR4_HUMAN; sp|P13598|ICAM2_HUMAN	Intercellular adhesion molecule 2 OS=Homo sapiens GN=ICAM2 PE=1 SV=1; Intercellular adhesion molecule 2 (Fragment) OS=Homo sapiens GN=ICAM2 PE=1 SV=1; Intercellular adhesion molecule 2 (Fragment) OS=Homo sapiens GN=ICAM2 PE=1 SV=1; Intercellular adhesion molecule 2 (Fragment) OS=Homo sapiens GN=ICAM2 PE=1 SV=7; Intercellular adhesion molecule 2 OS=Homo sapiens GN=ICAM2 PE=1 SV=1; Intercellular ad…	79	99	HVDAHATL	8		-0.00207	862.428	432.221	862.43	432.222	2	22	11	21.5165	12064600
tr|J3QRL5|J3QRL5_HUMAN; tr|J3KT38|J3KT38_HUMAN; sp|P62993|GRB2_HUMAN	Growth factor receptor-bound protein 2 OS=Homo sapiens GN=GRB2 PE=1 SV=1; Growth factor receptor-bound protein 2 (Fragment) OS=Homo sapiens GN=GRB2 PE=1 SV=7; Growth factor receptor-bound protein 2 OS=Homo sapiens GN=GRB2 PE=1 SV=1	46	99	MQDRYMEV	8	Oxidation(M)@1; Oxidation(M)@6	0.00173	1102.44	552.229	1102.44	552.228	2	6	12	23.6842	591110
tr|J3KTA4|J3KTA4_HUMAN; sp|P17844|DDX5_HUMAN	Probable ATP-dependent RNA helicase DDX5 OS=Homo sapiens GN=DDX5 PE=1 SV=1; Probable ATP-dependent RNA helicase DDX5 OS=Homo sapiens GN=DDX5 PE=1 SV=1	33	99	KNDVPVHL	8		0.000492	920.508	461.262	920.508	461.261	2	3	11	26.9343	1162610
tr|J3KNL6|J3KNL6_HUMAN; sp|O15027|SC16A_HUMAN; tr|F1T0I1|F1T0I1_HUMAN	Protein transport protein Sec16A OS=Homo sapiens GN=SEC16A PE=1 SV=1; Protein transport protein Sec16A OS=Homo sapiens GN=SEC16A PE=1 SV=3; Protein transport protein Sec16A OS=Homo sapiens GN=SEC16A PE=1 SV=1	593	99	VADKVHLM	8	Oxidation(M)@8	-0.002148	927.483	464.749	927.485	464.75	2	7	12	21.813	161968
tr|J3KND3|J3KND3_HUMAN; tr|G8JLA2|G8JLA2_HUMAN; tr|G3V1V0|G3V1V0_HUMAN; tr|F8W1R7|F8W1R7_HUMAN; tr|B7Z6Z4|B7Z6Z4_HUMAN; sp|P60660|MYL6_HUMAN; tr|F8VPF3|F8VPF3_HUMAN	Myosin light polypeptide 6 OS=Homo sapiens GN=MYL6 PE=1 SV=1; Myosin light polypeptide 6 OS=Homo sapiens GN=MYL6 PE=1 SV=1; Myosin light polypeptide 6 OS=Homo sapiens GN=MYL6 PE=1 SV=1; Myosin light polypeptide 6 OS=Homo sapiens GN=MYL6 PE=1 SV=1; Myosin light polypeptide 6 OS=Homo sapiens GN=MYL6 PE=1 SV=1; Myosin light polypeptide 6 OS=Homo sapiens GN=MYL6 PE=1 SV=2; Myosin light polypeptide 6 …	376	99	TADAHHYL	8		-0.00321	926.421	464.218	926.425	464.22	2	13	12	22.7427	1205094
tr|J3KMZ7|J3KMZ7_HUMAN; sp|Q9H0H0|INT2_HUMAN	Integrator complex subunit 2 OS=Homo sapiens GN=INTS2 PE=1 SV=1; Integrator complex subunit 2 OS=Homo sapiens GN=INTS2 PE=1 SV=2	271	99	ADKDHPKF	8		-0.00115	956.47	479.243	956.472	479.243	2	4	12	20.226	158066
tr|H7C562|H7C562_HUMAN; sp|O00400|ACATN_HUMAN	Acetyl-coenzyme A transporter 1 (Fragment) OS=Homo sapiens GN=SLC33A1 PE=1 SV=1; Acetyl-coenzyme A transporter 1 OS=Homo sapiens GN=SLC33A1 PE=1 SV=1	47	99	YSDDHVKF	8		-0.000281	1009.45	505.732	1009.45	505.733	2	5	11	26.2319	642238
tr|H7C416|H7C416_HUMAN; sp|P41236|IPP2_HUMAN	Protein phosphatase inhibitor 2 (Fragment) OS=Homo sapiens GN=PPP1R2 PE=1 SV=1; Protein phosphatase inhibitor 2 OS=Homo sapiens GN=PPP1R2 PE=1 SV=2	1903	99	FSSASGGF	8		-0.000778	758.323	759.33	758.324	759.331	1	1	13	35.6865	804442
tr|H7BZP2|H7BZP2_HUMAN; tr|C9JST4|C9JST4_HUMAN; sp|Q9H2J4|PDCL3_HUMAN	Phosducin-like protein 3 (Fragment) OS=Homo sapiens GN=PDCL3 PE=1 SV=1; Phosducin-like protein 3 (Fragment) OS=Homo sapiens GN=PDCL3 PE=1 SV=1; Phosducin-like protein 3 OS=Homo sapiens GN=PDCL3 PE=1 SV=1	46	99	MQDRYMEV	8	Oxidation(M)@6	-0.00176	1086.45	544.23	1086.45	544.231	2	1	12	26.0439	535262
tr|H7BZ14|H7BZ14_HUMAN; tr|F8WC82|F8WC82_HUMAN; tr|C9K058|C9K058_HUMAN; tr|C9J4N2|C9J4N2_HUMAN; tr|B8ZZ77|B8ZZ77_HUMAN; sp|Q9H2H8|PPIL3_HUMAN	Peptidyl-prolyl cis-trans isomerase (Fragment) OS=Homo sapiens GN=PPIL3 PE=1 SV=1; Peptidyl-prolyl cis-trans isomerase-like 3 OS=Homo sapiens GN=PPIL3 PE=1 SV=1; Peptidyl-prolyl cis-trans isomerase (Fragment) OS=Homo sapiens GN=PPIL3 PE=1 SV=1; Peptidyl-prolyl cis-trans isomerase-like 3 (Fragment) OS=Homo sapiens GN=PPIL3 PE=1 SV=1; Peptidyl-prolyl cis-trans isomerase OS=Homo sapiens GN=PPIL3 PE=…	165	99	VADEPPTL	8		-0.000182	840.423	841.43	840.423	841.43	1	4	12	38.0965	1382278
tr|H0YHL7|H0YHL7_HUMAN; tr|B4E3S0|B4E3S0_HUMAN; sp|Q9ULV4|COR1C_HUMAN	Coronin-1C (Fragment) OS=Homo sapiens GN=CORO1C PE=1 SV=1; Coronin OS=Homo sapiens GN=CORO1C PE=1 SV=1; Coronin-1C OS=Homo sapiens GN=CORO1C PE=1 SV=1	238	99	VADKHELL	8		-0.00418	923.503	462.759	923.508	462.761	2	120	13	26.7719	936203
tr|H0YFC6|H0YFC6_HUMAN; tr|F5H018|F5H018_HUMAN; tr|J3KQE5|J3KQE5_HUMAN; tr|B5MDF5|B5MDF5_HUMAN; sp|P62826|RAN_HUMAN	GTP-binding nuclear protein Ran (Fragment) OS=Homo sapiens GN=RAN PE=1 SV=1; GTP-binding nuclear protein Ran (Fragment) OS=Homo sapiens GN=RAN PE=1 SV=7; GTP-binding nuclear protein Ran (Fragment) OS=Homo sapiens GN=RAN PE=1 SV=1; GTP-binding nuclear protein Ran OS=Homo sapiens GN=RAN PE=1 SV=1; GTP-binding nuclear protein Ran OS=Homo sapiens GN=RAN PE=1 SV=3	2183	99	KADYTSHL	8		-0.000178	933.455	467.735	933.456	467.735	2	2	11	23.2357	519055
tr|H0Y3H2|H0Y3H2_HUMAN; sp|Q99758|ABCA3_HUMAN	ATP-binding cassette sub-family A member 3 OS=Homo sapiens GN=ABCA3 PE=1 SV=1; ATP-binding cassette sub-family A member 3 OS=Homo sapiens GN=ABCA3 PE=1 SV=2	961	99	HTDTTVKF	8		-0.00338	947.468	474.741	947.471	474.743	2	37	12	24.145	215374400
tr|G3V5V3|G3V5V3_HUMAN; sp|O60524|NEMF_HUMAN; tr|G3V4D9|G3V4D9_HUMAN	Nuclear export mediator factor NEMF (Fragment) OS=Homo sapiens GN=NEMF PE=1 SV=7; Nuclear export mediator factor NEMF OS=Homo sapiens GN=NEMF PE=1 SV=4; Nuclear export mediator factor NEMF (Fragment) OS=Homo sapiens GN=NEMF PE=1 SV=1	703	99	TIDEIQKL	8		-9.1e-05	958.533	480.274	958.534	480.274	2	38	11	35.3792	30502910
tr|G3V4Q6|G3V4Q6_HUMAN; sp|P24723|KPCL_HUMAN	Protein kinase C eta type (Fragment) OS=Homo sapiens GN=PRKCH PE=1 SV=1; Protein kinase C eta type OS=Homo sapiens GN=PRKCH PE=1 SV=4	220	99	VNDGVVRL	8		-9.4e-05	870.492	436.253	870.492	436.253	2	7	10	32.0199	409176
tr|F8W9X7|F8W9X7_HUMAN; sp|Q567U6|CCD93_HUMAN	Coiled-coil domain-containing protein 93 OS=Homo sapiens GN=CCDC93 PE=1 SV=1; Coiled-coil domain-containing protein 93 OS=Homo sapiens GN=CCDC93 PE=1 SV=2	76	99	VADKDTVL	8		-0.000647	859.464	430.74	859.465	430.74	2	3	11	26.4563	23506910
tr|F5H5W1|F5H5W1_HUMAN; tr|F5H457|F5H457_HUMAN; sp|Q9NVM9|ASUN_HUMAN	Protein asunder homolog (Fragment) OS=Homo sapiens GN=ASUN PE=1 SV=1; Protein asunder homolog (Fragment) OS=Homo sapiens GN=ASUN PE=1 SV=1; Protein asunder homolog OS=Homo sapiens GN=ASUN PE=1 SV=2	495	99	IADNQPRL	8		-0.000292	925.498	463.756	925.498	463.756	2	8	12	26.2925	2397257
tr|E9PRF4|E9PRF4_HUMAN; sp|Q15047|SETB1_HUMAN	Histone-lysine N-methyltransferase SETDB1 (Fragment) OS=Homo sapiens GN=SETDB1 PE=1 SV=1; Histone-lysine N-methyltransferase SETDB1 OS=Homo sapiens GN=SETDB1 PE=1 SV=1	425	99	HLDEAIHV	8		0.00105	932.473	467.244	932.472	467.243	2	4	10	28.238	302592
tr|E9PKY8|E9PKY8_HUMAN; tr|E9PJM0|E9PJM0_HUMAN; sp|Q03393|PTPS_HUMAN	6-pyruvoyl tetrahydrobiopterin synthase OS=Homo sapiens GN=PTS PE=1 SV=1; 6-pyruvoyl tetrahydrobiopterin synthase OS=Homo sapiens GN=PTS PE=1 SV=1; 6-pyruvoyl tetrahydrobiopterin synthase OS=Homo sapiens GN=PTS PE=1 SV=1	47	98.6	VVDKAMEL	8	Oxidation(M)@6	0.001353	919.47	460.742	919.468	460.742	2	9	11	24.4718	943786
tr|E9PJD7|E9PJD7_HUMAN; tr|E9PQ42|E9PQ42_HUMAN; sp|Q6ZMK1|CYHR1_HUMAN	Cysteine and histidine-rich protein 1 OS=Homo sapiens GN=CYHR1 PE=1 SV=1; Cysteine and histidine-rich protein 1 (Fragment) OS=Homo sapiens GN=CYHR1 PE=1 SV=1; Cysteine and histidine-rich protein 1 OS=Homo sapiens GN=CYHR1 PE=1 SV=2	54	99	KVDLESKL	8		0.00148	930.54	466.277	930.539	466.277	2	6	13	27.6163	229249
tr|C9JIF9|C9JIF9_HUMAN; sp|P13798|ACPH_HUMAN	Acylamino-acid-releasing enzyme OS=Homo sapiens GN=APEH PE=1 SV=1; Acylamino-acid-releasing enzyme OS=Homo sapiens GN=APEH PE=1 SV=4	309	98.6	SSDKVSKL	8		-0.00178	862.474	432.244	862.476	432.245	2	6	13	19.3467	1447402
tr|B4DGI9|B4DGI9_HUMAN; sp|Q99081|HTF4_HUMAN	Transcription factor 12 (Fragment) OS=Homo sapiens GN=TCF12 PE=1 SV=1; Transcription factor 12 OS=Homo sapiens GN=TCF12 PE=1 SV=1	159	99	HSDNPSQL	8		0.00389	896.403	897.41	896.399	897.406	1	10	9	22.4291	99080.1
tr|B1AMS2|B1AMS2_HUMAN; sp|Q14141|SEPT6_HUMAN	Septin 6, isoform CRA_b OS=Homo sapiens GN=SEPT6 PE=1 SV=1; Septin-6 OS=Homo sapiens GN=SEPT6 PE=1 SV=4	1541	99	SADKPASL	8		-0.00276	787.405	394.71	787.408	394.711	2	2	12	22.16	421372
tr|A0A0J9YXZ4|A0A0J9YXZ4_HUMAN; tr|A0A087WWR4|A0A087WWR4_HUMAN; tr|A0A087WU71|A0A087WU71_HUMAN; tr|A0A087WTV5|A0A087WTV5_HUMAN; tr|A0A024R0Y4|A0A024R0Y4_HUMAN; sp|O75478|TAD2A_HUMAN	Transcriptional adapter 2-alpha (Fragment) OS=Homo sapiens GN=TADA2A PE=1 SV=1; Transcriptional adapter 2-alpha OS=Homo sapiens GN=TADA2A PE=1 SV=1; Transcriptional adapter 2-alpha (Fragment) OS=Homo sapiens GN=TADA2A PE=1 SV=1; Transcriptional adapter 2-alpha (Fragment) OS=Homo sapiens GN=TADA2A PE=1 SV=1; Transcriptional adapter 2-alpha OS=Homo sapiens GN=TADA2L PE=1 SV=1; Transcriptional adapt…	100	99	RADDARQL	8		-0.00127	943.482	472.748	943.484	472.749	2	3	12	19.5606	598560
tr|A0A0A0MQW0|A0A0A0MQW0_HUMAN; tr|H0YN19|H0YN19_HUMAN; tr|A0A0C4DGV1|A0A0C4DGV1_HUMAN	Myelin expression factor 2 OS=Homo sapiens GN=MYEF2 PE=1 SV=1; Myelin expression factor 2 (Fragment) OS=Homo sapiens GN=MYEF2 PE=1 SV=2; Myelin expression factor 2 OS=Homo sapiens GN=MYEF2 PE=1 SV=1	215	99	VADRHPEV	8		-0.000608	921.466	461.74	921.467	461.741	2	1	11	19.6895	724823
tr|A0A087WV66|A0A087WV66_HUMAN; sp|P46013|KI67_HUMAN	Antigen KI-67 OS=Homo sapiens GN=MKI67 PE=1 SV=1; Antigen KI-67 OS=Homo sapiens GN=MKI67 PE=1 SV=2	71	98.7	SVDQPLKI	8		0.000836	898.513	450.264	898.512	450.263	2	2	12	34.4887	4322222
tr|A0A087WUL0|A0A087WUL0_HUMAN; sp|Q3LXA3|TKFC_HUMAN; tr|H0YCY6|H0YCY6_HUMAN	Triokinase/FMN cyclase OS=Homo sapiens GN=TKFC PE=1 SV=1; Triokinase/FMN cyclase OS=Homo sapiens GN=TKFC PE=1 SV=2; Triokinase/FMN cyclase (Fragment) OS=Homo sapiens GN=TKFC PE=1 SV=1	467	99	TADARALL	8		-0.000339	829.465	415.74	829.466	415.74	2	3	11	33.3212	2924813
tr|A0A087WUD2|A0A087WUD2_HUMAN; sp|Q14511|CASL_HUMAN	Enhancer of filamentation 1 OS=Homo sapiens GN=NEDD9 PE=1 SV=1; Enhancer of filamentation 1 OS=Homo sapiens GN=NEDD9 PE=1 SV=1	1470	99	LIDKPTNL	8		-0.00528	912.523	913.53	912.528	913.535	1	2	11	30.897	350987
tr|A0A087WT67|A0A087WT67_HUMAN; sp|O14628|ZN195_HUMAN; tr|E9PMX5|E9PMX5_HUMAN	Zinc finger protein 195 OS=Homo sapiens GN=ZNF195 PE=1 SV=1; Zinc finger protein 195 OS=Homo sapiens GN=ZNF195 PE=1 SV=2; Zinc finger protein 195 (Fragment) OS=Homo sapiens GN=ZNF195 PE=1 SV=1	344	99	VVDGIYRL	8		-0.00215	933.526	467.77	933.528	467.771	2	8	10	39.3134	7409981
sp|Q9Y3F4|STRAP_HUMAN	Serine-threonine kinase receptor-associated protein OS=Homo sapiens GN=STRAP PE=1 SV=1	438	99	SADNIAHL	8		-0.000489	839.413	420.714	839.414	420.714	2	5	10	29.5651	1828952
sp|Q9Y2X0|MED16_HUMAN; tr|A0A0J9YYC6|A0A0J9YYC6_HUMAN; tr|A0A0J9YXE6|A0A0J9YXE6_HUMAN; tr|A0A0J9YXA0|A0A0J9YXA0_HUMAN	Mediator of RNA polymerase II transcription subunit 16 OS=Homo sapiens GN=MED16 PE=1 SV=2; Mediator of RNA polymerase II transcription subunit 16 (Fragment) OS=Homo sapiens GN=MED16 PE=1 SV=1; Mediator of RNA polymerase II transcription subunit 16 (Fragment) OS=Homo sapiens GN=MED16 PE=1 SV=1; Mediator of RNA polymerase II transcription subunit 16 (Fragment) OS=Homo sapiens GN=MED16 PE=1 SV=1	4652	99	SGDDKVFL	8		0.000624	879.434	440.724	879.434	440.724	2	4	12	36.3051	798542
sp|Q9ULT8|HECD1_HUMAN; tr|A0A087X2H1|A0A087X2H1_HUMAN	E3 ubiquitin-protein ligase HECTD1 OS=Homo sapiens GN=HECTD1 PE=1 SV=3; E3 ubiquitin-protein ligase HECTD1 OS=Homo sapiens GN=HECTD1 PE=1 SV=1	78	99	FGDDKVQL	8		-0.000718	920.46	461.237	920.46	461.237	2	4	13	35.3851	1998723
sp|Q9ULG6|CCPG1_HUMAN; tr|H3BN32|H3BN32_HUMAN	Cell cycle progression protein 1 OS=Homo sapiens GN=CCPG1 PE=1 SV=3; Cell cycle progression protein 1 (Fragment) OS=Homo sapiens GN=CCPG1 PE=1 SV=1	7	98.9	VSDGVIKV	8		-0.001235	815.474	408.744	815.475	408.745	2	6	11	30.6548	19343650
sp|Q9UHB9|SRP68_HUMAN	Signal recognition particle subunit SRP68 OS=Homo sapiens GN=SRP68 PE=1 SV=2	427	98.8	VVDQPLKL	8		0.000278	910.549	456.282	910.549	456.282	2	7	11	35.6525	81892380
sp|Q9UHA4|LTOR3_HUMAN	Ragulator complex protein LAMTOR3 OS=Homo sapiens GN=LAMTOR3 PE=1 SV=1	456	99	AADREASL	8		-0.00261	831.406	416.71	831.409	416.712	2	3	11	21.9457	123264
sp|Q9P2M4|TBC14_HUMAN; tr|F5GXK4|F5GXK4_HUMAN; tr|B9A071|B9A071_HUMAN; tr|H7BZD7|H7BZD7_HUMAN	TBC1 domain family member 14 OS=Homo sapiens GN=TBC1D14 PE=1 SV=3; TBC1 domain family member 14 OS=Homo sapiens GN=TBC1D14 PE=1 SV=2; TBC1 domain family member 14 OS=Homo sapiens GN=TBC1D14 PE=1 SV=1; TBC1 domain family member 14 (Fragment) OS=Homo sapiens GN=TBC1D14 PE=1 SV=7	574	99	SGDDISKL	8		-0.00263	833.41	417.712	833.413	417.714	2	10	13	28.4939	14577170
sp|Q9P2B7|CFA97_HUMAN	Cilia- and flagella-associated protein 97 OS=Homo sapiens GN=CFAP97 PE=1 SV=2	1845	99	FSEKASKF	8		-0.00186	942.479	472.247	942.481	472.248	2	3	12	22.5188	263839
sp|Q9NWZ8|GEMI8_HUMAN	Gem-associated protein 8 OS=Homo sapiens GN=GEMIN8 PE=1 SV=1	225	98.9	VMDEEGKL	8	Oxidation(M)@2	-0.00155	935.425	468.72	935.427	468.721	2	2	12	23.2367	575876
sp|Q9NWQ9|CN119_HUMAN	Uncharacterized protein C14orf119 OS=Homo sapiens GN=C14orf119 PE=1 SV=1	2086	99	AVDKSASL	8		0.000202	789.423	395.719	789.423	395.719	2	2	11	22.0526	1094178
sp|Q9NP58|ABCB6_HUMAN; tr|H7C1R6|H7C1R6_HUMAN; tr|H7C049|H7C049_HUMAN	ATP-binding cassette sub-family B member 6, mitochondrial OS=Homo sapiens GN=ABCB6 PE=1 SV=1; ATP-binding cassette sub-family B member 6, mitochondrial (Fragment) OS=Homo sapiens GN=ABCB6 PE=4 SV=1; ATP-binding cassette sub-family B member 6, mitochondrial (Fragment) OS=Homo sapiens GN=ABCB6 PE=1 SV=1	494	99	INDNSSRF	8		-0.00134	951.44	476.727	951.441	476.728	2	4	10	23.7276	794143
sp|Q9H2Y7|ZN106_HUMAN; tr|H3BS99|H3BS99_HUMAN; tr|A0A0C4DGM5|A0A0C4DGM5_HUMAN	Zinc finger protein 106 OS=Homo sapiens GN=ZNF106 PE=1 SV=1; Zinc finger protein 106 (Fragment) OS=Homo sapiens GN=ZNF106 PE=1 SV=1; Zinc finger protein 106 OS=Homo sapiens GN=ZNF106 PE=1 SV=1	125	99	VVDQEQHL	8		-0.00436	966.473	967.48	966.477	967.484	1	11	12	23.9473	354090
sp|Q9BX63|FANCJ_HUMAN; tr|J3QSE8|J3QSE8_HUMAN	Fanconi anemia group J protein OS=Homo sapiens GN=BRIP1 PE=1 SV=1; Fanconi anemia group J protein OS=Homo sapiens GN=BRIP1 PE=1 SV=1	581	99	HSDKIIRL	8		-0.00167	980.575	491.295	980.577	491.296	2	3	10	23.7196	4805911
sp|Q9BUJ0|ABHEA_HUMAN; tr|K7N7A0|K7N7A0_HUMAN	Protein ABHD14A OS=Homo sapiens GN=ABHD14A PE=2 SV=2; Protein ABHD14A OS=Homo sapiens GN=ABHD14A PE=1 SV=1	265	99	VSDYDGKL	8		0.00401	895.433	896.44	895.429	896.436	1	2	12	27.3249	546066
sp|Q96PK6|RBM14_HUMAN	RNA-binding protein 14 OS=Homo sapiens GN=RBM14 PE=1 SV=2	290	98.9	FLDAGHKL	8		-0.00105	899.485	450.75	899.487	450.751	2	5	10	27.5233	89500.2
sp|Q96M27|PRRC1_HUMAN	Protein PRRC1 OS=Homo sapiens GN=PRRC1 PE=1 SV=1	760	99	VADHIQKV	8		-0.002499	908.505	455.26	908.508	455.261	2	3	11	20.345	230018
sp|Q96C86|DCPS_HUMAN	m7GpppX diphosphatase OS=Homo sapiens GN=DCPS PE=1 SV=2	152	99	TADKAVDL	8		-0.000963	831.433	416.724	831.434	416.724	2	9	12	26.0635	1864286
sp|Q969Z0|TBRG4_HUMAN; tr|H7C4R5|H7C4R5_HUMAN	Protein TBRG4 OS=Homo sapiens GN=TBRG4 PE=1 SV=1; Protein TBRG4 (Fragment) OS=Homo sapiens GN=TBRG4 PE=1 SV=1	205	99	YGDSAAKI	8		-0.00154	823.406	412.71	823.408	412.711	2	8	9	24.63	549600
sp|Q969R5|LMBL2_HUMAN	Lethal(3)malignant brain tumor-like protein 2 OS=Homo sapiens GN=L3MBTL2 PE=1 SV=1	123	99	NQDRPSLL	8		-0.000578	941.492	471.753	941.493	471.754	2	12	11	31.0199	21438180
sp|Q92575|UBXN4_HUMAN	UBX domain-containing protein 4 OS=Homo sapiens GN=UBXN4 PE=1 SV=2	189	99	LSDHHVYL	8		0.00102	982.488	492.251	982.487	492.251	2	3	11	26.6861	303740
sp|Q8WXC6|MYOV2_HUMAN	Myeloma-overexpressed gene 2 protein OS=Homo sapiens GN=MYEOV2 PE=1 SV=3	85	99	HADLEIRL	8		0.00124	965.531	483.773	965.529	483.772	2	61	12	35.4135	87082060
sp|Q8TEQ8|PIGO_HUMAN	GPI ethanolamine phosphate transferase 3 OS=Homo sapiens GN=PIGO PE=1 SV=3	447	99	VGDRPTTL	8		-0.00105	857.46	429.737	857.461	429.738	2	4	10	25.121	694035
sp|Q8TEQ8|PIGO_HUMAN	GPI ethanolamine phosphate transferase 3 OS=Homo sapiens GN=PIGO PE=1 SV=3	1334	99	YVENPSQV	8		-0.00689	934.433	935.44	934.44	935.447	1	1	11	30.4125	394081
sp|Q8NFP4|MDGA1_HUMAN	MAM domain-containing glycosylphosphatidylinositol anchor protein 1 OS=Homo sapiens GN=MDGA1 PE=1 SV=1	262	99	YSDRISEL	8		-0.000861	981.476	491.745	981.477	491.746	2	6	11	33.0115	5073438
sp|Q8NCA5|FA98A_HUMAN	Protein FAM98A OS=Homo sapiens GN=FAM98A PE=1 SV=1	7	99	LADAVVKI	8		-2.3e-05	827.512	414.763	827.512	414.763	2	19	12	35.9053	66132320
sp|Q8N5Y8|PAR16_HUMAN	Mono [ADP-ribose] polymerase PARP16 OS=Homo sapiens GN=PARP16 PE=1 SV=2	314	99	NVDHPIHL	8		-0.000348	943.487	472.751	943.488	472.751	2	11	12	26.8859	2337747
sp|Q8IY63|AMOL1_HUMAN	Angiomotin-like protein 1 OS=Homo sapiens GN=AMOTL1 PE=1 SV=1	1042	99	VADHRVKL	8		-0.001637	936.549	469.282	936.55	469.283	2	15	12	20.4381	2243199
sp|Q8IWZ3|ANKH1_HUMAN; sp|O75179|ANR17_HUMAN; tr|H0YM23|H0YM23_HUMAN; tr|E9PDP5|E9PDP5_HUMAN	Ankyrin repeat and KH domain-containing protein 1 OS=Homo sapiens GN=ANKHD1 PE=1 SV=1; Ankyrin repeat domain-containing protein 17 OS=Homo sapiens GN=ANKRD17 PE=1 SV=3; Ankyrin repeat domain-containing protein 17 (Fragment) OS=Homo sapiens GN=ANKRD17 PE=1 SV=1; Ankyrin repeat and KH domain-containing protein 1 (Fragment) OS=Homo sapiens GN=ANKHD1 PE=1 SV=1	290	99	VSDHISKV	8		-0.002481	883.474	442.744	883.476	442.745	2	2	12	20.5901	114284
sp|Q86YZ3|HORN_HUMAN; sp|Q86YZ3|HORN_HUMAN; sp|Q86YZ3|HORN_HUMAN	Hornerin OS=Homo sapiens GN=HRNR PE=1 SV=2; Hornerin OS=Homo sapiens GN=HRNR PE=1 SV=2; Hornerin OS=Homo sapiens GN=HRNR PE=1 SV=2	464	99	HTDKGSFL	8		-0.00176	903.443	452.729	903.445	452.73	2	5	11	24.5659	211027
sp|Q86TG7|PEG10_HUMAN; tr|A0A087WXK2|A0A087WXK2_HUMAN; tr|A0A087WX23|A0A087WX23_HUMAN; tr|A0A087WUL4|A0A087WUL4_HUMAN	Retrotransposon-derived protein PEG10 OS=Homo sapiens GN=PEG10 PE=1 SV=2; Retrotransposon-derived protein PEG10 OS=Homo sapiens GN=PEG10 PE=1 SV=1; Retrotransposon-derived protein PEG10 OS=Homo sapiens GN=PEG10 PE=1 SV=1; Retrotransposon-derived protein PEG10 OS=Homo sapiens GN=PEG10 PE=1 SV=1	20	99	FIDKPVCF	8		0.00172	967.485	484.75	967.484	484.749	2	8	12	44.5993	1816104
sp|Q7Z3B4|NUP54_HUMAN	Nucleoporin p54 OS=Homo sapiens GN=NUP54 PE=1 SV=2	170	99	SADKTVKL	8		-0.00408	860.493	431.254	860.497	431.256	2	4	13	21.2054	4906961
sp|Q7Z2Z1|TICRR_HUMAN	Treslin OS=Homo sapiens GN=TICRR PE=1 SV=2	475	99	AGDDRVLV	8		0.000438	843.445	422.73	843.445	422.73	2	1	12	29.2812	233349
sp|Q69YN4|VIR_HUMAN	Protein virilizer homolog OS=Homo sapiens GN=KIAA1429 PE=1 SV=2	453	99	ASDVHGNF	8		-0.000352	845.366	423.69	845.367	423.691	2	10	10	23.34	891969
sp|Q5THK1|PR14L_HUMAN	Protein PRR14L OS=Homo sapiens GN=PRR14L PE=1 SV=1	48	99	AADSHVKI	8		-0.00349	839.447	420.731	839.45	420.732	2	4	12	20.7798	748805
sp|Q5JTH9|RRP12_HUMAN	RRP12-like protein OS=Homo sapiens GN=RRP12 PE=1 SV=2	123	99	ITDVGSGF	8		-0.00831	794.373	795.38	794.381	795.388	1	1	13	40.5183	521311
sp|Q24JP5|T132A_HUMAN; tr|H0YFB3|H0YFB3_HUMAN	Transmembrane protein 132A OS=Homo sapiens GN=TMEM132A PE=1 SV=1; Transmembrane protein 132A (Fragment) OS=Homo sapiens GN=TMEM132A PE=1 SV=1	263	99	SADRVVAF	8		0.000113	863.45	432.732	863.45	432.732	2	6	11	32.7872	1413527
sp|Q16526|CRY1_HUMAN; tr|H0YHT0|H0YHT0_HUMAN	Cryptochrome-1 OS=Homo sapiens GN=CRY1 PE=1 SV=1; Cryptochrome-1 (Fragment) OS=Homo sapiens GN=CRY1 PE=1 SV=1	315	99	FIDTTSKF	8		-0.000672	957.48	479.747	957.481	479.748	2	4	10	34.6596	103880300
sp|Q15424|SAFB1_HUMAN	Scaffold attachment factor B1 OS=Homo sapiens GN=SAFB PE=1 SV=4	59	99	YVDKVSNL	8		-0.00138	936.49	469.252	936.492	469.253	2	3	13	28.7952	2216493
sp|Q15063|POSTN_HUMAN	Periostin OS=Homo sapiens GN=POSTN PE=1 SV=2	377	99	AADVRLMF	8	Oxidation(M)@7	0.0027	937.472	469.743	937.469	469.742	2	1	11	39.8549	127155
sp|Q15063|POSTN_HUMAN	Periostin OS=Homo sapiens GN=POSTN PE=1 SV=2	810	99	AGDTGVKL	8		-0.00724	759.405	380.71	759.413	380.714	2	4	11	25.7505	370305
sp|Q14674|ESPL1_HUMAN	Separin OS=Homo sapiens GN=ESPL1 PE=1 SV=3	381	99	VLDAGPVL	8		-0.00106	782.453	783.46	782.454	783.461	1	1	12	48.2503	1023024
sp|Q14674|ESPL1_HUMAN	Separin OS=Homo sapiens GN=ESPL1 PE=1 SV=3	42	98.8	HIDPSGKL	8		-0.00449	865.461	433.738	865.466	433.74	2	6	11	23.2383	112462
sp|Q14137|BOP1_HUMAN	Ribosome biogenesis protein BOP1 OS=Homo sapiens GN=BOP1 PE=1 SV=2	198	99	AADKPLAF	8		0.000566	831.45	416.732	831.449	416.732	2	8	12	33.8876	10707040
sp|Q14126|DSG2_HUMAN	Desmoglein-2 OS=Homo sapiens GN=DSG2 PE=1 SV=2	164	99	ITDGQAGF	8		-0.00355	807.373	808.38	807.376	808.384	1	1	13	34.3546	533391
sp|Q13501|SQSTM_HUMAN	Sequestosome-1 OS=Homo sapiens GN=SQSTM1 PE=1 SV=1	797	99	KSDIASHF	8		0.0016	903.447	452.731	903.445	452.73	2	5	12	24.6758	558180
sp|Q13501|SQSTM_HUMAN	Sequestosome-1 OS=Homo sapiens GN=SQSTM1 PE=1 SV=1	222	99	TSDRESIF	8		-0.00179	953.444	477.729	953.445	477.73	2	2	10	32.9694	1249991
sp|Q10589|BST2_HUMAN	Bone marrow stromal antigen 2 OS=Homo sapiens GN=BST2 PE=1 SV=1	429	99	YIDVAVKL	8		-0.00201	919.536	460.775	919.538	460.776	2	4	10	43.2683	592828
sp|Q10567|AP1B1_HUMAN; sp|P63010|AP2B1_HUMAN; tr|A0A087X253|A0A087X253_HUMAN; tr|C9J1E7|C9J1E7_HUMAN	AP-1 complex subunit beta-1 OS=Homo sapiens GN=AP1B1 PE=1 SV=2; AP-2 complex subunit beta OS=Homo sapiens GN=AP2B1 PE=1 SV=1; AP-2 complex subunit beta OS=Homo sapiens GN=AP2B1 PE=1 SV=1; AP-1 complex subunit beta-1 (Fragment) OS=Homo sapiens GN=AP1B1 PE=1 SV=1	1726	99	FSDDIVKI	8		-0.000575	935.496	468.755	935.496	468.755	2	6	10	42.3321	230971
sp|Q04206|TF65_HUMAN	Transcription factor p65 OS=Homo sapiens GN=RELA PE=1 SV=2	121	99	ASDLVVKV	8		-0.000101	829.491	415.753	829.491	415.753	2	3	12	32.9918	817578
sp|Q03164|KMT2A_HUMAN	Histone-lysine N-methyltransferase 2A OS=Homo sapiens GN=KMT2A PE=1 SV=5	34	99	IVDRPVTL	8		-0.000586	911.543	456.779	911.544	456.779	2	44	12	33.0027	10393810
sp|P63173|RL38_HUMAN	60S ribosomal protein L38 OS=Homo sapiens GN=RPL38 PE=1 SV=2	348	99	YAGYGQDL	8		-0.00411	885.383	886.39	885.387	886.394	1	1	13	38.5089	1887734
sp|P62258|1433E_HUMAN; tr|I3L3T1|I3L3T1_HUMAN; tr|B4DJF2|B4DJF2_HUMAN; tr|K7EIT4|K7EIT4_HUMAN	14-3-3 protein epsilon OS=Homo sapiens GN=YWHAE PE=1 SV=1; 14-3-3 protein epsilon OS=Homo sapiens GN=YWHAE PE=1 SV=1; 14-3-3 protein epsilon OS=Homo sapiens GN=YWHAE PE=1 SV=1; 14-3-3 protein epsilon (Fragment) OS=Homo sapiens GN=YWHAE PE=1 SV=1	78	99	AADFTAKV	8		-0.0011	821.427	411.721	821.428	411.721	2	7	10	29.1501	878596
sp|P60709|ACTB_HUMAN; sp|P63261|ACTG_HUMAN	Actin, cytoplasmic 1 OS=Homo sapiens GN=ACTB PE=1 SV=1; Actin, cytoplasmic 2 OS=Homo sapiens GN=ACTG1 PE=1 SV=1	234	99	TADEIVKL	8		-0.000331	887.496	444.755	887.496	444.755	2	26	13	36.3851	21192450
sp|P53804|TTC3_HUMAN; tr|E9PMP8|E9PMP8_HUMAN; tr|E9PCE7|E9PCE7_HUMAN; tr|H7BZ57|H7BZ57_HUMAN	E3 ubiquitin-protein ligase TTC3 OS=Homo sapiens GN=TTC3 PE=1 SV=2; E3 ubiquitin-protein ligase TTC3 (Fragment) OS=Homo sapiens GN=TTC3 PE=1 SV=1; E3 ubiquitin-protein ligase TTC3 (Fragment) OS=Homo sapiens GN=TTC3 PE=1 SV=1; E3 ubiquitin-protein ligase TTC3 (Fragment) OS=Homo sapiens GN=TTC3 PE=1 SV=1	879	99	FGDKDSKL	8		-0.0023	908.458	455.236	908.46	455.237	2	6	13	22.1631	2003113
sp|P52948|NUP98_HUMAN	Nuclear pore complex protein Nup98-Nup96 OS=Homo sapiens GN=NUP98 PE=1 SV=4	559	99	HGDSAMHL	8		-0.00467	866.366	434.19	866.37	434.193	2	2	12	22.8245	627356
sp|P51530|DNA2_HUMAN; tr|F8VR31|F8VR31_HUMAN	DNA replication ATP-dependent helicase/nuclease DNA2 OS=Homo sapiens GN=DNA2 PE=1 SV=3; DNA replication ATP-dependent helicase/nuclease DNA2 OS=Homo sapiens GN=DNA2 PE=1 SV=3	390	98.9	HADVGHLV	8		-0.00374	846.431	424.223	846.435	424.225	2	5	11	24.8807	243473
sp|P46777|RL5_HUMAN	60S ribosomal protein L5 OS=Homo sapiens GN=RPL5 PE=1 SV=3	337	99	IADRPLYL	8		2.4e-05	959.544	480.779	959.544	480.779	2	6	12	39.6662	1813947
sp|P46531|NOTC1_HUMAN	Neurogenic locus notch homolog protein 1 OS=Homo sapiens GN=NOTCH1 PE=1 SV=4	560	99	ILDVAQDL	8		0.001966	885.483	886.49	885.481	886.488	1	1	8	51.9648	83422.7
sp|P42704|LPPRC_HUMAN	Leucine-rich PPR motif-containing protein, mitochondrial OS=Homo sapiens GN=LRPPRC PE=1 SV=3	177	99	SQDVHVVL	8		-0.00108	895.475	448.745	895.476	448.745	2	3	11	33.8136	3640635
sp|P40306|PSB10_HUMAN	Proteasome subunit beta type-10 OS=Homo sapiens GN=PSMB10 PE=1 SV=1	134	99	SADGIVRI	8		-0.00174	829.464	415.739	829.466	415.74	2	19	12	33.4618	2552612
sp|P38432|COIL_HUMAN	Coilin OS=Homo sapiens GN=COIL PE=1 SV=1	946	99	TMDDVVKV	8	Oxidation(M)@2	0.0017	921.449	461.732	921.448	461.731	2	5	12	27.4909	1255314
sp|P35527|K1C9_HUMAN	Keratin, type I cytoskeletal 9 OS=Homo sapiens GN=KRT9 PE=1 SV=3	340	99	IADDRQSL	8		-0.00239	916.459	459.237	916.461	459.238	2	4	12	24.1135	2504357
sp|P35268|RL22_HUMAN	60S ribosomal protein L22 OS=Homo sapiens GN=RPL22 PE=1 SV=2	1285	98.7	YADLKEKL	8		0.00685	978.545	490.28	978.539	490.277	2	1	9	27.0425	168270
sp|P31943|HNRH1_HUMAN; sp|P55795|HNRH2_HUMAN; tr|G8JLB6|G8JLB6_HUMAN	Heterogeneous nuclear ribonucleoprotein H OS=Homo sapiens GN=HNRNPH1 PE=1 SV=4; Heterogeneous nuclear ribonucleoprotein H2 OS=Homo sapiens GN=HNRNPH2 PE=1 SV=1; Heterogeneous nuclear ribonucleoprotein H OS=Homo sapiens GN=HNRNPH1 PE=1 SV=1	21	99	HIDNDVKL	8		-0.00338	952.494	477.255	952.498	477.256	2	11	12	25.7086	557031
sp|P30505|1C08_HUMAN; tr|A0A0G2JH50|A0A0G2JH50_HUMAN; sp|Q9TNN7|1C05_HUMAN; tr|A2BF26|A2BF26_HUMAN; tr|A0A0G2JIF0|A0A0G2JIF0_HUMAN; sp|Q95604|1C17_HUMAN; sp|P30504|1C04_HUMAN; sp|Q29865|1C18_HUMAN; sp|Q31612|1B73_HUMAN; sp|P30508|1C12_HUMAN; sp|Q29963|1C06_HUMAN; sp|P30510|1C14_HUMAN; sp|P13746|1A11_HUMAN; tr|Q5SRN7|Q5SRN7_HUMAN; tr|Q5SRN5|Q5SRN5_HUMAN; tr|A0A0G2JL56|A0A0G2JL56_HUMAN; tr|A0A0G2JI…	HLA class I histocompatibility antigen, Cw-8 alpha chain OS=Homo sapiens GN=HLA-C PE=1 SV=1; HLA class I histocompatibility antigen, Cw-6 alpha chain OS=Homo sapiens GN=HLA-C PE=1 SV=1; HLA class I histocompatibility antigen, Cw-5 alpha chain OS=Homo sapiens GN=HLA-C PE=1 SV=1; HLA class I histocompatibility antigen, Cw-6 alpha chain OS=Homo sapiens GN=HLA-C PE=1 SV=1; HLA class I histocompatibil…	54	99	HLDKASVM	8		-0.00802	899.445	450.73	899.453	450.734	2	2	10	22.6533	97205.5
sp|P30505|1C08_HUMAN; tr|A0A0G2JH50|A0A0G2JH50_HUMAN; sp|Q9TNN7|1C05_HUMAN; tr|A2BF26|A2BF26_HUMAN; tr|A0A0G2JIF0|A0A0G2JIF0_HUMAN; sp|Q95604|1C17_HUMAN; sp|P30504|1C04_HUMAN; sp|P30508|1C12_HUMAN; sp|P30510|1C14_HUMAN; sp|P13746|1A11_HUMAN; tr|Q5SRN7|Q5SRN7_HUMAN; tr|Q5SRN5|Q5SRN5_HUMAN; tr|A0A0G2JL56|A0A0G2JL56_HUMAN; tr|A0A0G2JIF2|A0A0G2JIF2_HUMAN; tr|A0A0G2JI36|A0A0G2JI36_HUMAN; sp|P30455|1A3…	HLA class I histocompatibility antigen, Cw-8 alpha chain OS=Homo sapiens GN=HLA-C PE=1 SV=1; HLA class I histocompatibility antigen, Cw-6 alpha chain OS=Homo sapiens GN=HLA-C PE=1 SV=1; HLA class I histocompatibility antigen, Cw-5 alpha chain OS=Homo sapiens GN=HLA-C PE=1 SV=1; HLA class I histocompatibility antigen, Cw-6 alpha chain OS=Homo sapiens GN=HLA-C PE=1 SV=1; HLA class I histocompatibil…	183	99	NSDKAIKL	8		-0.00119	887.506	444.76	887.508	444.761	2	2	13	22.7611	4501627
sp|P30462|1B14_HUMAN; sp|Q95365|1B38_HUMAN; sp|Q29836|1B67_HUMAN; sp|P30475|1B39_HUMAN; sp|P18463|1B37_HUMAN; sp|P30498|1B78_HUMAN; sp|P30490|1B52_HUMAN; sp|P18464|1B51_HUMAN; sp|Q29940|1B59_HUMAN; sp|P30495|1B56_HUMAN; sp|P30493|1B55_HUMAN; sp|P30492|1B54_HUMAN; sp|P30484|1B46_HUMAN; sp|P30464|1B15_HUMAN; sp|P18465|1B57_HUMAN; sp|P30685|1B35_HUMAN; sp|P30491|1B53_HUMAN; sp|P10319|1B58_HUMAN; sp|…	HLA class I histocompatibility antigen, B-14 alpha chain OS=Homo sapiens GN=HLA-B PE=1 SV=1; HLA class I histocompatibility antigen, B-38 alpha chain OS=Homo sapiens GN=HLA-B PE=1 SV=1; HLA class I histocompatibility antigen, B-67 alpha chain OS=Homo sapiens GN=HLA-B PE=1 SV=1; HLA class I histocompatibility antigen, B-39 alpha chain OS=Homo sapiens GN=HLA-B PE=1 SV=1; HLA class I histocompatibil…	251	99	SSDKSVKV	8		0.005081	848.465	425.24	848.46	425.237	2	9	12	18.4543	273882
sp|P27824|CALX_HUMAN; tr|H0Y9Q7|H0Y9Q7_HUMAN; tr|D6RDP7|D6RDP7_HUMAN; tr|D6RD16|D6RD16_HUMAN; tr|D6RB85|D6RB85_HUMAN; tr|D6RAU8|D6RAU8_HUMAN; tr|D6RAQ8|D6RAQ8_HUMAN	Calnexin OS=Homo sapiens GN=CANX PE=1 SV=2; Calnexin (Fragment) OS=Homo sapiens GN=CANX PE=1 SV=1; Calnexin (Fragment) OS=Homo sapiens GN=CANX PE=1 SV=1; Calnexin OS=Homo sapiens GN=CANX PE=1 SV=1; Calnexin (Fragment) OS=Homo sapiens GN=CANX PE=1 SV=1; Calnexin (Fragment) OS=Homo sapiens GN=CANX PE=1 SV=1; Calnexin (Fragment) OS=Homo sapiens GN=CANX PE=1 SV=1	4	99	FLEDPSVL	8		0.00286	918.473	919.48	918.47	919.477	1	3	10	53.8079	162318
sp|P25774|CATS_HUMAN	Cathepsin S OS=Homo sapiens GN=CTSS PE=1 SV=3	149	99	TDHGDVKL	8		0.00552	883.445	442.73	883.44	442.727	2	1	9	25.0293	91116.3
sp|P22626|ROA2_HUMAN	Heterogeneous nuclear ribonucleoproteins A2/B1 OS=Homo sapiens GN=HNRNPA2B1 PE=1 SV=2	108	99	YADHPLGM	8	Oxidation(M)@8	0.000717	918.391	460.203	918.391	460.203	2	5	13	25.1013	682231
sp|P22626|ROA2_HUMAN	Heterogeneous nuclear ribonucleoproteins A2/B1 OS=Homo sapiens GN=HNRNPA2B1 PE=1 SV=2	162	99	YIDRDSEY	8		-0.0055	1059.45	530.73	1059.45	530.733	2	1	10	25.7458	259968
sp|P20645|MPRD_HUMAN; tr|F5H883|F5H883_HUMAN; tr|F5GXU0|F5GXU0_HUMAN; tr|F5GXE0|F5GXE0_HUMAN; tr|F5GX30|F5GX30_HUMAN	Cation-dependent mannose-6-phosphate receptor OS=Homo sapiens GN=M6PR PE=1 SV=1; Cation-dependent mannose-6-phosphate receptor OS=Homo sapiens GN=M6PR PE=1 SV=1; Cation-dependent mannose-6-phosphate receptor (Fragment) OS=Homo sapiens GN=M6PR PE=1 SV=1; Cation-dependent mannose-6-phosphate receptor (Fragment) OS=Homo sapiens GN=M6PR PE=1 SV=1; Cation-dependent mannose-6-phosphate receptor OS=Homo…	189	98.9	HQDIHTQL	8		-0.00407	990.484	496.249	990.488	496.251	2	1	11	22.7962	194738
sp|P20339|RAB5A_HUMAN	Ras-related protein Rab-5A OS=Homo sapiens GN=RAB5A PE=1 SV=2	117	98.9	LADRESAL	8		0.000676	873.456	437.735	873.456	437.735	2	3	11	25.5587	458931
sp|P13796|PLSL_HUMAN	Plastin-2 OS=Homo sapiens GN=LCP1 PE=1 SV=6	53	99	KLDEDVKM	8	Oxidation(M)@8	-0.0044	992.48	497.248	992.485	497.25	2	7	13	19.4906	2173304
sp|P0CG12|CTF8A_HUMAN	Chromosome transmission fidelity protein 8 homolog isoform 2 OS=Homo sapiens GN=CHTF8 PE=1 SV=1	68	99	VHDPAGAL	8		0.00534	778.403	779.41	778.397	779.405	1	12	10	26.9822	556487
sp|P08236|BGLR_HUMAN	Beta-glucuronidase OS=Homo sapiens GN=GUSB PE=1 SV=2	285	99	AADDHQAL	8		-0.002921	839.374	420.695	839.377	420.696	2	2	12	21.376	247429
sp|P07954|FUMH_HUMAN	Fumarate hydratase, mitochondrial OS=Homo sapiens GN=FH PE=1 SV=3	296	99	LADIQSHM	8	Oxidation(M)@8	-0.00222	929.425	465.72	929.428	465.721	2	3	9	23.5134	143784
sp|P06733|ENOA_HUMAN	Alpha-enolase OS=Homo sapiens GN=ENO1 PE=1 SV=2	42	99	HLDTHSGL	8		0.000819	878.425	440.22	878.425	440.22	2	4	11	22.301	331857
sp|P04264|K2C1_HUMAN	Keratin, type II cytoskeletal 1 OS=Homo sapiens GN=KRT1 PE=1 SV=6	157	99	ASDNSQRF	8		-0.00269	923.407	462.711	923.41	462.712	2	4	9	21.1567	150811
sp|P02786|TFR1_HUMAN	Transferrin receptor protein 1 OS=Homo sapiens GN=TFRC PE=1 SV=2	54	99	HLDKASVM	8	Oxidation(M)@8	-0.002384	915.446	458.73	915.448	458.731	2	6	12	18.9981	500414
sp|O75533|SF3B1_HUMAN	Splicing factor 3B subunit 1 OS=Homo sapiens GN=SF3B1 PE=1 SV=3	53	99	KLDEDVKM	8		0.000703	976.491	489.253	976.49	489.252	2	2	11	25.1986	304778
sp|O75525|KHDR3_HUMAN; tr|H0YB45|H0YB45_HUMAN; tr|E5RHD3|E5RHD3_HUMAN	KH domain-containing, RNA-binding, signal transduction-associated protein 3 OS=Homo sapiens GN=KHDRBS3 PE=1 SV=1; KH domain-containing, RNA-binding, signal transduction-associated protein 3 (Fragment) OS=Homo sapiens GN=KHDRBS3 PE=1 SV=1; KH domain-containing, RNA-binding, signal transduction-associated protein 3 OS=Homo sapiens GN=KHDRBS3 PE=1 SV=1	15	99	SLDDIIKL	8		0.005003	915.533	916.54	915.528	916.535	1	2	11	54.0438	136214
sp|O43463|SUV91_HUMAN	Histone-lysine N-methyltransferase SUV39H1 OS=Homo sapiens GN=SUV39H1 PE=1 SV=1	333	99	FSDHYTHF	8		-0.00297	1052.43	527.223	1052.44	527.225	2	2	12	29.302	941866
sp|O14763|TR10B_HUMAN	Tumor necrosis factor receptor superfamily member 10B OS=Homo sapiens GN=TNFRSF10B PE=1 SV=2	103	99	KQDLDSKL	8		-0.00166	945.511	473.763	945.513	473.764	2	2	13	22.7011	237470
sp|O14672|ADA10_HUMAN	Disintegrin and metalloproteinase domain-containing protein 10 OS=Homo sapiens GN=ADAM10 PE=1 SV=1	299	99	HADRPQDF	8		0.000525	984.442	493.228	984.441	493.228	2	3	11	21.8139	347135
sp|O00560|SDCB1_HUMAN	Syntenin-1 OS=Homo sapiens GN=SDCBP PE=1 SV=1	112	99	SADGHTML	8	Oxidation(M)@7	-0.000739	846.353	424.184	846.354	424.184	2	12	12	21.3963	1257945
sp|O00148|DX39A_HUMAN; tr|H0Y400|H0Y400_HUMAN; tr|A0A0G2JJZ9|A0A0G2JJZ9_HUMAN; sp|Q13838|DX39B_HUMAN; tr|Q5STU3|Q5STU3_HUMAN; tr|H0YCC6|H0YCC6_HUMAN; tr|F6WLT2|F6WLT2_HUMAN; tr|F6UJC5|F6UJC5_HUMAN	ATP-dependent RNA helicase DDX39A OS=Homo sapiens GN=DDX39A PE=1 SV=2; Spliceosome RNA helicase DDX39B (Fragment) OS=Homo sapiens GN=DDX39B PE=1 SV=1; Spliceosome RNA helicase DDX39B (Fragment) OS=Homo sapiens GN=DDX39B PE=1 SV=1; Spliceosome RNA helicase DDX39B OS=Homo sapiens GN=DDX39B PE=1 SV=1; Spliceosome RNA helicase DDX39B OS=Homo sapiens GN=DDX39B PE=1 SV=2; Spliceosome RNA helicase DDX39…	187	99	KADIPAKY	8		0.000658	904.503	453.259	904.502	453.258	2	2	11	22.2387	326011
tr|X6RJY0|X6RJY0_HUMAN; sp|Q9BVJ6|UT14A_HUMAN	U3 small nucleolar RNA-associated protein 14 homolog A (Fragment) OS=Homo sapiens GN=UTP14A PE=1 SV=1; U3 small nucleolar RNA-associated protein 14 homolog A OS=Homo sapiens GN=UTP14A PE=1 SV=1	2147	99	YADKEQPNL	9		-0.00325	1076.51	539.263	1076.51	539.264	2	3	12	25.9367	677433
tr|X6R8A1|X6R8A1_HUMAN; sp|P10619|PPGB_HUMAN; tr|X6R5C5|X6R5C5_HUMAN	Carboxypeptidase OS=Homo sapiens GN=CTSA PE=1 SV=1; Lysosomal protective protein OS=Homo sapiens GN=CTSA PE=1 SV=2; Carboxypeptidase OS=Homo sapiens GN=CTSA PE=1 SV=1	94	99	FADDGVKYL	9		0.0046	1026.51	514.261	1026.5	514.258	2	5	12	40.4279	2040295
tr|X6R8A1|X6R8A1_HUMAN; sp|P10619|PPGB_HUMAN; tr|X6R5C5|X6R5C5_HUMAN	Carboxypeptidase OS=Homo sapiens GN=CTSA PE=1 SV=1; Lysosomal protective protein OS=Homo sapiens GN=CTSA PE=1 SV=2; Carboxypeptidase OS=Homo sapiens GN=CTSA PE=1 SV=1	244	99	GSDDATCRL	9		0.00113	936.398	469.206	936.397	469.206	2	2	11	26.5214	340370
tr|X6R8A1|X6R8A1_HUMAN; sp|P10619|PPGB_HUMAN; tr|X6R5C5|X6R5C5_HUMAN	Carboxypeptidase OS=Homo sapiens GN=CTSA PE=1 SV=1; Lysosomal protective protein OS=Homo sapiens GN=CTSA PE=1 SV=2; Carboxypeptidase OS=Homo sapiens GN=CTSA PE=1 SV=1	172	99	LSDKDPPKL	9		-0.00284	1011.56	506.786	1011.56	506.787	2	6	15	24.8164	2016314
tr|X6R433|X6R433_HUMAN; tr|M3ZCP1|M3ZCP1_HUMAN; tr|A0A0A0MT22|A0A0A0MT22_HUMAN; tr|A0A075B788|A0A075B788_HUMAN; sp|P08575|PTPRC_HUMAN; tr|E9PKH0|E9PKH0_HUMAN	Receptor-type tyrosine-protein phosphatase C OS=Homo sapiens GN=PTPRC PE=1 SV=1; Receptor-type tyrosine-protein phosphatase C (Fragment) OS=Homo sapiens GN=PTPRC PE=1 SV=1; Protein tyrosine phosphatase, receptor type, C, isoform CRA_d OS=Homo sapiens GN=PTPRC PE=1 SV=1; Receptor-type tyrosine-protein phosphatase C OS=Homo sapiens GN=PTPRC PE=1 SV=1; Receptor-type tyrosine-protein phosphatase C OS…	142	99	FADEGTVVK	9		0.000472	964.487	483.251	964.487	483.251	2	3	11	26.3439	1248607
tr|V9GYP5|V9GYP5_HUMAN; tr|A0A087WWQ2|A0A087WWQ2_HUMAN; tr|A0A087WVM7|A0A087WVM7_HUMAN; sp|Q92979|NEP1_HUMAN	Uncharacterized protein (Fragment) OS=Homo sapiens PE=4 SV=2; Uncharacterized protein (Fragment) OS=Homo sapiens PE=4 SV=1; Ribosomal RNA small subunit methyltransferase NEP1 (Fragment) OS=Homo sapiens GN=EMG1 PE=1 SV=1; Ribosomal RNA small subunit methyltransferase NEP1 OS=Homo sapiens GN=EMG1 PE=1 SV=4	147	98.9	AADESFTQM	9	Oxidation(M)@9	-0.00119	1014.4	508.205	1014.4	508.205	2	2	11	29.9577	3633669
tr|S4R3H4|S4R3H4_HUMAN; tr|G3V3B0|G3V3B0_HUMAN; tr|E7EQT4|E7EQT4_HUMAN; sp|Q9UKV3|ACINU_HUMAN	Apoptotic chromatin condensation inducer in the nucleus OS=Homo sapiens GN=ACIN1 PE=1 SV=1; Apoptotic chromatin condensation inducer in the nucleus OS=Homo sapiens GN=ACIN1 PE=1 SV=1; Apoptotic chromatin condensation inducer in the nucleus OS=Homo sapiens GN=ACIN1 PE=1 SV=2; Apoptotic chromatin condensation inducer in the nucleus OS=Homo sapiens GN=ACIN1 PE=1 SV=2	944	99	TADDIRALL	9		0.00139	986.541	494.278	986.54	494.277	2	9	14	47.2462	4640603
tr|S4R3G4|S4R3G4_HUMAN; tr|F6SRV7|F6SRV7_HUMAN; sp|Q8NHM5|KDM2B_HUMAN; tr|F8WBN2|F8WBN2_HUMAN; tr|F5H7T7|F5H7T7_HUMAN; tr|F5H6N6|F5H6N6_HUMAN; tr|F5H4A7|F5H4A7_HUMAN; tr|F5GXW2|F5GXW2_HUMAN; tr|F5GXC2|F5GXC2_HUMAN; sp|Q6ZMT4|KDM7A_HUMAN; tr|H0Y589|H0Y589_HUMAN; tr|H0Y3N9|H0Y3N9_HUMAN; sp|Q9UPP1|PHF8_HUMAN	Lysine-specific demethylase 2B OS=Homo sapiens GN=KDM2B PE=1 SV=1; Lysine-specific demethylase 2B OS=Homo sapiens GN=KDM2B PE=1 SV=1; Lysine-specific demethylase 2B OS=Homo sapiens GN=KDM2B PE=1 SV=1; Lysine-specific demethylase 2B (Fragment) OS=Homo sapiens GN=KDM2B PE=1 SV=1; Lysine-specific demethylase 2B (Fragment) OS=Homo sapiens GN=KDM2B PE=4 SV=1; Lysine-specific demethylase 2B (Fragment) …	12	99	SAEQAKVVL	9		-0.00183	943.532	472.773	943.534	472.774	2	12	13	28.8488	34089720
tr|S4R399|S4R399_HUMAN; tr|G3V5H3|G3V5H3_HUMAN; tr|G3V526|G3V526_HUMAN; tr|G3V4U9|G3V4U9_HUMAN; tr|G3V4F5|G3V4F5_HUMAN; tr|G3V4F4|G3V4F4_HUMAN; tr|G3V4B1|G3V4B1_HUMAN; tr|G3V3S5|G3V3S5_HUMAN; tr|G3V3R7|G3V3R7_HUMAN; tr|G3V3A6|G3V3A6_HUMAN; tr|G3V390|G3V390_HUMAN; tr|F5H211|F5H211_HUMAN; tr|E9PJN5|E9PJN5_HUMAN; tr|D6R9I5|D6R9I5_HUMAN; tr|D3VVP3|D3VVP3_HUMAN; tr|D3VVH9|D3VVH9_HUMAN; tr|A0A0A0MS38|A…	Ataxin-3 (Fragment) OS=Homo sapiens GN=ATXN3 PE=1 SV=1; Ataxin-3 OS=Homo sapiens GN=ATXN3 PE=1 SV=1; Ataxin-3 OS=Homo sapiens GN=ATXN3 PE=1 SV=1; Ataxin-3 (Fragment) OS=Homo sapiens GN=ATXN3 PE=1 SV=1; Ataxin-3 OS=Homo sapiens GN=ATXN3 PE=1 SV=1; Ataxin-3 OS=Homo sapiens GN=ATXN3 PE=1 SV=1; Ataxin-3 OS=Homo sapiens GN=ATXN3 PE=1 SV=1; Ataxin-3 OS=Homo sapiens GN=ATXN3 PE=1 SV=1; Ataxin-3 (Fragmen…	323	99	YIDLPPPRL	9		0.00058	1082.61	542.314	1082.61	542.313	2	14	11	44.5192	3240823
tr|R4GN43|R4GN43_HUMAN; tr|A0A0C4DGS0|A0A0C4DGS0_HUMAN; sp|P56556|NDUA6_HUMAN	NADH dehydrogenase [ubiquinone] 1 alpha subcomplex subunit 6 OS=Homo sapiens GN=NDUFA6 PE=1 SV=1; NADH dehydrogenase [ubiquinone] 1 alpha subcomplex subunit 6 OS=Homo sapiens GN=NDUFA6 PE=1 SV=1; NADH dehydrogenase [ubiquinone] 1 alpha subcomplex subunit 6 OS=Homo sapiens GN=NDUFA6 PE=1 SV=3	768	99	KGPKPTSSL	9		0.00214	913.525	457.77	913.523	457.769	2	3	12	19.4415	205887
tr|R4GN43|R4GN43_HUMAN; tr|A0A0C4DGS0|A0A0C4DGS0_HUMAN; sp|P56556|NDUA6_HUMAN	NADH dehydrogenase [ubiquinone] 1 alpha subcomplex subunit 6 OS=Homo sapiens GN=NDUFA6 PE=1 SV=1; NADH dehydrogenase [ubiquinone] 1 alpha subcomplex subunit 6 OS=Homo sapiens GN=NDUFA6 PE=1 SV=1; NADH dehydrogenase [ubiquinone] 1 alpha subcomplex subunit 6 OS=Homo sapiens GN=NDUFA6 PE=1 SV=3	220	99	IVDFGLTRL	9		-0.000982	1032.6	517.305	1032.6	517.306	2	3	11	50.6066	1834622
tr|Q96QI9|Q96QI9_HUMAN; tr|K7EJC8|K7EJC8_HUMAN; tr|G5E9T8|G5E9T8_HUMAN; tr|E9PCW1|E9PCW1_HUMAN; tr|B4DQA8|B4DQA8_HUMAN; tr|A0A087WYX5|A0A087WYX5_HUMAN; sp|O95249|GOSR1_HUMAN	GOSR1 protein OS=Homo sapiens GN=GOSR1 PE=1 SV=1; Golgi SNAP receptor complex member 1 OS=Homo sapiens GN=GOSR1 PE=1 SV=1; Golgi SNAP receptor complex member 1 (Fragment) OS=Homo sapiens GN=GOSR1 PE=1 SV=2; Golgi SNAP receptor complex member 1 OS=Homo sapiens GN=GOSR1 PE=1 SV=1; Golgi SNAP receptor complex member 1 OS=Homo sapiens GN=GOSR1 PE=1 SV=1; Golgi SNAP receptor complex member 1 OS=Homo s…	48	99	NVDPDNVVL	9		0.000348	983.493	984.5	983.492	984.5	1	26	8	40.5863	123725
tr|Q6FG55|Q6FG55_HUMAN; tr|Q5ST95|Q5ST95_HUMAN; sp|P01374|TNFB_HUMAN	LTA protein OS=Homo sapiens GN=LTA PE=2 SV=1; Lymphotoxin alpha (TNF superfamily, member 1) OS=Homo sapiens GN=LTA PE=4 SV=1; Lymphotoxin-alpha OS=Homo sapiens GN=LTA PE=1 SV=2	507	99	LTDDQAKYL	9		0.002232	1065.54	533.775	1065.53	533.774	2	3	14	32.8578	683772
tr|Q6DU44|Q6DU44_HUMAN; sp|P13747|HLAE_HUMAN	HLA class I histocompatibility antigen, alpha chain E OS=Homo sapiens GN=HLA-E PE=1 SV=1; HLA class I histocompatibility antigen, alpha chain E OS=Homo sapiens GN=HLA-E PE=1 SV=3	1323	98.8	AADLSLHSF	9		-0.00118	959.47	480.742	959.471	480.743	2	2	10	40.332	29974920
tr|Q6DU44|Q6DU44_HUMAN; sp|P13747|HLAE_HUMAN	HLA class I histocompatibility antigen, alpha chain E OS=Homo sapiens GN=HLA-E PE=1 SV=1; HLA class I histocompatibility antigen, alpha chain E OS=Homo sapiens GN=HLA-E PE=1 SV=3	63	99	SADEVRESF	9		-0.00394	1038.46	520.236	1038.46	520.238	2	1	13	29.6061	224535
tr|Q6DU44|Q6DU44_HUMAN; sp|P13747|HLAE_HUMAN	HLA class I histocompatibility antigen, alpha chain E OS=Homo sapiens GN=HLA-E PE=1 SV=1; HLA class I histocompatibility antigen, alpha chain E OS=Homo sapiens GN=HLA-E PE=1 SV=3	270	99	VADKDHPKF	9		-0.00535	1055.53	528.775	1055.54	528.777	2	20	14	20.0772	10263700
tr|Q5T8R5|Q5T8R5_HUMAN; sp|P53985|MOT1_HUMAN; tr|Q5T8R4|Q5T8R4_HUMAN; tr|Q5T8R3|Q5T8R3_HUMAN	Monocarboxylate transporter 1 (Fragment) OS=Homo sapiens GN=SLC16A1 PE=1 SV=1; Monocarboxylate transporter 1 OS=Homo sapiens GN=SLC16A1 PE=1 SV=3; Monocarboxylate transporter 1 (Fragment) OS=Homo sapiens GN=SLC16A1 PE=1 SV=1; Monocarboxylate transporter 1 (Fragment) OS=Homo sapiens GN=SLC16A1 PE=1 SV=1	74	99	KLDDYQERM	9	Oxidation(M)@9	-0.00509	1212.54	607.277	1212.54	607.28	2	5	13	21.1526	726037
tr|Q5T8C6|Q5T8C6_HUMAN; sp|Q13042|CDC16_HUMAN	Cell division cycle protein 16 homolog OS=Homo sapiens GN=CDC16 PE=1 SV=1; Cell division cycle protein 16 homolog OS=Homo sapiens GN=CDC16 PE=1 SV=2	552	99	NADTPVSKF	9		-0.000941	977.481	489.748	977.482	489.748	2	9	11	28.4972	792723
tr|Q5T6K7|Q5T6K7_HUMAN; tr|Q5T6K5|Q5T6K5_HUMAN; tr|E9PI99|E9PI99_HUMAN; sp|Q13952|NFYC_HUMAN; tr|E9PQR2|E9PQR2_HUMAN; tr|A0A0A0MT00|A0A0A0MT00_HUMAN	Nuclear transcription factor Y subunit gamma (Fragment) OS=Homo sapiens GN=NFYC PE=1 SV=1; Nuclear transcription factor Y subunit gamma (Fragment) OS=Homo sapiens GN=NFYC PE=1 SV=1; Nuclear transcription factor Y subunit gamma (Fragment) OS=Homo sapiens GN=NFYC PE=1 SV=1; Nuclear transcription factor Y subunit gamma OS=Homo sapiens GN=NFYC PE=1 SV=3; Nuclear transcription factor Y subunit gamma (…	100	99	KTDESSPVL	9		0.000683	974.493	975.5	974.492	975.499	1	3	12	26.8507	150279
tr|Q5T4P9|Q5T4P9_HUMAN; sp|Q53GL0|PKHO1_HUMAN	Pleckstrin homology domain containing, family O member 1 OS=Homo sapiens GN=PLEKHO1 PE=1 SV=1; Pleckstrin homology domain-containing family O member 1 OS=Homo sapiens GN=PLEKHO1 PE=1 SV=2	332	99	FTDSAYTSH	9		0.000699	1027.43	514.72	1027.42	514.72	2	3	10	25.3186	306016
tr|Q5T4C3|Q5T4C3_HUMAN; sp|Q5BJF6|ODFP2_HUMAN	Outer dense fiber protein 2 (Fragment) OS=Homo sapiens GN=ODF2 PE=1 SV=2; Outer dense fiber protein 2 OS=Homo sapiens GN=ODF2 PE=1 SV=1	259	99	KGDHLRVYL	9		-0.000939	1099.61	550.814	1099.61	550.814	2	3	13	27.0666	937716
tr|Q5T3Q7|Q5T3Q7_HUMAN; sp|Q9H583|HEAT1_HUMAN	HEAT repeat-containing protein 1 OS=Homo sapiens GN=HEATR1 PE=1 SV=1; HEAT repeat-containing protein 1 OS=Homo sapiens GN=HEATR1 PE=1 SV=3	141	99	AADAVKQIL	9		0.000715	927.54	464.777	927.539	464.777	2	2	14	34.0208	439195
tr|Q5SZU1|Q5SZU1_HUMAN; sp|O43175|SERA_HUMAN	D-3-phosphoglycerate dehydrogenase OS=Homo sapiens GN=PHGDH PE=1 SV=1; D-3-phosphoglycerate dehydrogenase OS=Homo sapiens GN=PHGDH PE=1 SV=4	121	99	VGDDKAMKV	9	Oxidation(M)@7	-0.006326	977.479	489.747	977.485	489.75	2	2	14	18.2745	255655
tr|Q5SZ64|Q5SZ64_HUMAN; sp|Q15427|SF3B4_HUMAN	Splicing factor 3B subunit 4 (Fragment) OS=Homo sapiens GN=SF3B4 PE=1 SV=1; Splicing factor 3B subunit 4 OS=Homo sapiens GN=SF3B4 PE=1 SV=1	51	99	MVDDRLVTM	9	Oxidation(M)@1; Oxidation(M)@9	-0.00166	1110.5	556.259	1110.5	556.26	2	6	13	28.8997	2414510
tr|Q5SR54|Q5SR54_HUMAN; sp|O94985|CSTN1_HUMAN	Calsyntenin-1 (Fragment) OS=Homo sapiens GN=CLSTN1 PE=1 SV=1; Calsyntenin-1 OS=Homo sapiens GN=CLSTN1 PE=1 SV=1	185	99	YVDEHGTRL	9		0.00554	1088.53	545.273	1088.53	545.27	2	42	13	23.8357	2882571
tr|Q5SR54|Q5SR54_HUMAN; sp|O94985|CSTN1_HUMAN	Calsyntenin-1 (Fragment) OS=Homo sapiens GN=CLSTN1 PE=1 SV=1; Calsyntenin-1 OS=Homo sapiens GN=CLSTN1 PE=1 SV=1	40	99	FSDQTVIKM	9	Oxidation(M)@9	-0.00217	1083.52	542.77	1083.53	542.771	2	2	14	29.0511	1821341
tr|Q5JXL1|Q5JXL1_HUMAN; tr|Q5JWZ0|Q5JWZ0_HUMAN; tr|A0A0A0MT13|A0A0A0MT13_HUMAN; sp|Q9BVI0|PHF20_HUMAN	PHD finger protein 20 (Fragment) OS=Homo sapiens GN=PHF20 PE=1 SV=2; PHD finger protein 20 (Fragment) OS=Homo sapiens GN=PHF20 PE=1 SV=1; PHD finger protein 20 OS=Homo sapiens GN=PHF20 PE=1 SV=1; PHD finger protein 20 OS=Homo sapiens GN=PHF20 PE=1 SV=2	171	99	RTDYSFHKF	9		-0.00132	1199.57	400.864	1199.57	400.865	3	2	10	26.7494	160979
tr|Q5JQ13|Q5JQ13_HUMAN; sp|P18206|VINC_HUMAN	Vinculin (Fragment) OS=Homo sapiens GN=VCL PE=1 SV=1; Vinculin OS=Homo sapiens GN=VCL PE=1 SV=4	130	99	HADYVKNMI	9	Oxidation(M)@8	-0.00154	1105.52	553.768	1105.52	553.769	2	2	12	23.4327	179078
tr|Q5JP53|Q5JP53_HUMAN; sp|P07437|TBB5_HUMAN; tr|Q5ST81|Q5ST81_HUMAN	Tubulin beta chain OS=Homo sapiens GN=TUBB PE=1 SV=1; Tubulin beta chain OS=Homo sapiens GN=TUBB PE=1 SV=2; Tubulin beta chain OS=Homo sapiens GN=TUBB PE=1 SV=1	1129	99	SNDDKNAWF	9	Dioxidation(W)@8	-0.0007	1127.45	564.733	1127.45	564.733	2	5	13	35.8544	1981314
tr|Q5HY54|Q5HY54_HUMAN; sp|P21333|FLNA_HUMAN; tr|Q60FE5|Q60FE5_HUMAN	Filamin-A OS=Homo sapiens GN=FLNA PE=1 SV=1; Filamin-A OS=Homo sapiens GN=FLNA PE=1 SV=4; Filamin A OS=Homo sapiens GN=FLNA PE=1 SV=1	78	99	AGDEGRVLL	9		0.000225	928.498	465.256	928.498	465.256	2	4	13	33.2068	539453
tr|Q5H936|Q5H936_HUMAN; sp|Q13530|SERC3_HUMAN	Serine incorporator 3 (Fragment) OS=Homo sapiens GN=SERINC3 PE=1 SV=1; Serine incorporator 3 OS=Homo sapiens GN=SERINC3 PE=2 SV=2	178	99	AADTLVTKF	9		0.000281	964.523	483.269	964.523	483.269	2	4	12	37.1016	11852280
tr|Q4R9M9|Q4R9M9_HUMAN; tr|A0A087WWA3|A0A087WWA3_HUMAN; sp|O60333|KIF1B_HUMAN	Kinesin-like protein OS=Homo sapiens GN=KIF1Bbeta PE=1 SV=1; Kinesin-like protein OS=Homo sapiens GN=KIF1B PE=1 SV=1; Kinesin-like protein KIF1B OS=Homo sapiens GN=KIF1B PE=1 SV=5	146	99	FQDKNSPEM	9	Oxidation(M)@9	-0.00219	1110.46	556.239	1110.47	556.24	2	1	11	19.3769	150318
tr|Q32Q12|Q32Q12_HUMAN; tr|J3KPD9|J3KPD9_HUMAN; tr|F6XY72|F6XY72_HUMAN; sp|P22392|NDKB_HUMAN	Nucleoside diphosphate kinase OS=Homo sapiens GN=NME1-NME2 PE=1 SV=1; Protein NME1-NME2 OS=Homo sapiens GN=NME1-NME2 PE=1 SV=1; HCG2001850, isoform CRA_c OS=Homo sapiens GN=NME2 PE=1 SV=2; Nucleoside diphosphate kinase B OS=Homo sapiens GN=NME2 PE=1 SV=1	63	99	AADEVTAHL	9		-0.000281	925.45	463.732	925.451	463.733	2	9	10	30.8407	2384840
tr|Q30118|Q30118_HUMAN; tr|A0A0G2JMH6|A0A0G2JMH6_HUMAN; tr|A0A0G2JH46|A0A0G2JH46_HUMAN; sp|P01903|DRA_HUMAN	HLA class II histocompatibility antigen, DR alpha chain OS=Homo sapiens GN=HLA-DRA PE=1 SV=1; HLA class II histocompatibility antigen, DR alpha chain OS=Homo sapiens GN=HLA-DRA PE=1 SV=1; HLA class II histocompatibility antigen, DR alpha chain OS=Homo sapiens GN=HLA-DRA PE=1 SV=1; HLA class II histocompatibility antigen, DR alpha chain OS=Homo sapiens GN=HLA-DRA PE=1 SV=1	521	99	VADTAEEKF	9		-0.00016	1008.48	505.245	1008.48	505.245	2	6	12	26.2973	1115906
tr|Q30118|Q30118_HUMAN; tr|A0A0G2JMH6|A0A0G2JMH6_HUMAN; tr|A0A0G2JH46|A0A0G2JH46_HUMAN; sp|P01903|DRA_HUMAN	HLA class II histocompatibility antigen, DR alpha chain OS=Homo sapiens GN=HLA-DRA PE=1 SV=1; HLA class II histocompatibility antigen, DR alpha chain OS=Homo sapiens GN=HLA-DRA PE=1 SV=1; HLA class II histocompatibility antigen, DR alpha chain OS=Homo sapiens GN=HLA-DRA PE=1 SV=1; HLA class II histocompatibility antigen, DR alpha chain OS=Homo sapiens GN=HLA-DRA PE=1 SV=1	757	99	NSDSLPHRL	9		-0.001996	1037.52	519.769	1037.53	519.77	2	16	12	24.9789	4318242
tr|Q08E86|Q08E86_HUMAN; tr|K7EQ86|K7EQ86_HUMAN; sp|Q14667|K0100_HUMAN	KIAA0100 protein OS=Homo sapiens GN=KIAA0100 PE=1 SV=1; KIAA0100, isoform CRA_a OS=Homo sapiens GN=KIAA0100 PE=1 SV=1; Protein KIAA0100 OS=Homo sapiens GN=KIAA0100 PE=1 SV=3	401	99	HLDEARTLL	9		0.00558	1066.58	1067.59	1066.58	1067.58	1	62	12	30.7119	9785926
tr|M0R0Q7|M0R0Q7_HUMAN; tr|F5GZ28|F5GZ28_HUMAN; sp|P18858|DNLI1_HUMAN	DNA ligase OS=Homo sapiens GN=LIG1 PE=1 SV=1; DNA ligase OS=Homo sapiens GN=LIG1 PE=1 SV=1; DNA ligase 1 OS=Homo sapiens GN=LIG1 PE=1 SV=1	528	99	VVDKPPSTM	9	Oxidation(M)@9	-0.002471	988.487	495.251	988.49	495.252	2	62	14	20.2474	3029210
tr|M0QZI3|M0QZI3_HUMAN; tr|A0A0C3SFZ9|A0A0C3SFZ9_HUMAN; sp|O14526|FCHO1_HUMAN	F-BAR domain only protein 1 OS=Homo sapiens GN=FCHO1 PE=1 SV=1; F-BAR domain only protein 1 OS=Homo sapiens GN=FCHO1 PE=1 SV=1; F-BAR domain only protein 1 OS=Homo sapiens GN=FCHO1 PE=1 SV=2	140	99	KIDVHGTEM	9	Oxidation(M)@9	-0.0025	1044.49	523.251	1044.49	523.253	2	1	13	19.6844	203158
tr|K7EP46|K7EP46_HUMAN; sp|P52888|THOP1_HUMAN; tr|K7EMU4|K7EMU4_HUMAN	Thimet oligopeptidase OS=Homo sapiens GN=THOP1 PE=1 SV=1; Thimet oligopeptidase OS=Homo sapiens GN=THOP1 PE=1 SV=2; Thimet oligopeptidase (Fragment) OS=Homo sapiens GN=THOP1 PE=1 SV=1	508	99	HTDGNNIYV	9		-0.00192	1031.47	516.74	1031.47	516.741	2	3	11	28.3307	474011
tr|K7EP46|K7EP46_HUMAN; sp|P52888|THOP1_HUMAN	Thimet oligopeptidase OS=Homo sapiens GN=THOP1 PE=1 SV=1; Thimet oligopeptidase OS=Homo sapiens GN=THOP1 PE=1 SV=2	33	98.6	FVDPAQITM	9	Oxidation(M)@9	-0.000335	1036.49	519.252	1036.49	519.252	2	13	13	45.2854	20137660
tr|K7EMT0|K7EMT0_HUMAN; sp|Q15428|SF3A2_HUMAN	Splicing factor 3A subunit 2 (Fragment) OS=Homo sapiens GN=SF3A2 PE=1 SV=2; Splicing factor 3A subunit 2 OS=Homo sapiens GN=SF3A2 PE=1 SV=2	419	99	KTDLAKALM	9	Oxidation(M)@9	-0.00101	1005.55	503.783	1005.55	503.784	2	2	14	25.2086	3786281
tr|K7EML7|K7EML7_HUMAN; tr|K7ENY5|K7ENY5_HUMAN; sp|Q9UK45|LSM7_HUMAN	U6 snRNA-associated Sm-like protein LSm7 (Fragment) OS=Homo sapiens GN=LSM7 PE=1 SV=2; U6 snRNA-associated Sm-like protein LSm7 OS=Homo sapiens GN=LSM7 PE=1 SV=1; U6 snRNA-associated Sm-like protein LSm7 OS=Homo sapiens GN=LSM7 PE=1 SV=1	360	99	YSDATTSKI	9		0.00503	984.481	493.248	984.476	493.245	2	3	11	24.0925	232756
tr|K7EM05|K7EM05_HUMAN	Acyl-CoA binding domain containing 4 isoform 4 OS=Homo sapiens GN=ACBD4 PE=1 SV=1	1335	99	MAEEVGKLL	9	Oxidation(M)@1	0.001812	1004.52	503.269	1004.52	503.268	2	2	15	34.9888	3139274
tr|K7ELI7|K7ELI7_HUMAN; sp|Q13472|TOP3A_HUMAN	DNA topoisomerase (Fragment) OS=Homo sapiens GN=TOP3A PE=1 SV=1; DNA topoisomerase 3-alpha OS=Homo sapiens GN=TOP3A PE=1 SV=1	113	99	FNERNPPEL	9		-0.000466	1114.54	558.277	1114.54	558.278	2	4	12	32.0529	328658
tr|K7EK35|K7EK35_HUMAN; sp|P42229|STA5A_HUMAN	Signal transducer and activator of transcription OS=Homo sapiens GN=STAT5A PE=1 SV=1; Signal transducer and activator of transcription 5A OS=Homo sapiens GN=STAT5A PE=1 SV=1	528	99	VVDKPPSTM	9		0.00441	972.499	487.257	972.495	487.255	2	10	12	25.4366	1568493
tr|K7EK33|K7EK33_HUMAN; sp|Q96EP5|DAZP1_HUMAN	DAZ-associated protein 1 OS=Homo sapiens GN=DAZAP1 PE=1 SV=2; DAZ-associated protein 1 OS=Homo sapiens GN=DAZAP1 PE=1 SV=1	454	99	FLDNQRHGM	9	Oxidation(M)@9	-0.00413	1132.5	567.259	1132.51	567.261	2	3	12	20.8085	187465
tr|K7EJ35|K7EJ35_HUMAN; sp|O43760|SNG2_HUMAN	Synaptogyrin 2, isoform CRA_a OS=Homo sapiens GN=SYNGR2 PE=1 SV=1; Synaptogyrin-2 OS=Homo sapiens GN=SYNGR2 PE=1 SV=1	84	99	LSDLHAHKL	9		-0.005	1032.57	517.291	1032.57	517.293	2	2	14	21.8761	459631
tr|K7EIK7|K7EIK7_HUMAN; sp|O95834|EMAL2_HUMAN	Echinoderm microtubule-associated protein-like 2 OS=Homo sapiens GN=EML2 PE=1 SV=1; Echinoderm microtubule-associated protein-like 2 OS=Homo sapiens GN=EML2 PE=1 SV=1	508	98.9	EADEKPPQF	9		-0.0016	1059.49	530.75	1059.49	530.751	2	5	12	30.0075	1406246
tr|J3QRS3|J3QRS3_HUMAN; sp|P19105|ML12A_HUMAN; sp|O14950|ML12B_HUMAN; sp|P24844|MYL9_HUMAN	Myosin regulatory light chain 12A OS=Homo sapiens GN=MYL12A PE=1 SV=1; Myosin regulatory light chain 12A OS=Homo sapiens GN=MYL12A PE=1 SV=2; Myosin regulatory light chain 12B OS=Homo sapiens GN=MYL12B PE=1 SV=2; Myosin regulatory light polypeptide 9 OS=Homo sapiens GN=MYL9 PE=1 SV=4	192	99	VADRTGHSL	9		-0.00724	954.481	478.248	954.488	478.251	2	1	12	19.2593	635089
tr|J3QRL5|J3QRL5_HUMAN; tr|J3KT38|J3KT38_HUMAN; sp|P62993|GRB2_HUMAN	Growth factor receptor-bound protein 2 OS=Homo sapiens GN=GRB2 PE=1 SV=1; Growth factor receptor-bound protein 2 (Fragment) OS=Homo sapiens GN=GRB2 PE=1 SV=7; Growth factor receptor-bound protein 2 OS=Homo sapiens GN=GRB2 PE=1 SV=1	362	99	SGDYKTIHL	9		-0.003406	1032.52	517.268	1032.52	517.269	2	3	14	29.249	772342
tr|J3QRA3|J3QRA3_HUMAN; sp|O14745|NHRF1_HUMAN	Na(+)/H(+) exchange regulatory cofactor NHE-RF1 (Fragment) OS=Homo sapiens GN=SLC9A3R1 PE=1 SV=1; Na(+)/H(+) exchange regulatory cofactor NHE-RF1 OS=Homo sapiens GN=SLC9A3R1 PE=1 SV=4	931	99	NVDAKIAKL	9		0.000508	970.582	486.298	970.581	486.298	2	19	13	26.8607	74846940
tr|J3QR61|J3QR61_HUMAN; tr|J3QKX6|J3QKX6_HUMAN; tr|J3QKS7|J3QKS7_HUMAN; tr|J3KT85|J3KT85_HUMAN; tr|B4DGM3|B4DGM3_HUMAN; sp|Q969G3|SMCE1_HUMAN	SWI/SNF-related matrix-associated actin-dependent regulator of chromatin subfamily E member 1 (Fragment) OS=Homo sapiens GN=SMARCE1 PE=1 SV=1; SWI/SNF-related matrix-associated actin-dependent regulator of chromatin subfamily E member 1 (Fragment) OS=Homo sapiens GN=SMARCE1 PE=1 SV=1; SWI/SNF-related matrix-associated actin-dependent regulator of chromatin subfamily E member 1 (Fragment) OS=Homo …	201	99	VADNRIQEL	9		-0.00171	1056.55	529.285	1056.56	529.285	2	5	13	30.4496	8532928
tr|J3QLD9|J3QLD9_HUMAN; tr|E7EMK3|E7EMK3_HUMAN	Flotillin-2 OS=Homo sapiens GN=FLOT2 PE=1 SV=1; Flotillin-2 OS=Homo sapiens GN=FLOT2 PE=1 SV=1	279	99	TSDSQPPRL	9		0.000352	999.499	500.757	999.499	500.757	2	6	12	25.5309	6217232
tr|J3KTA4|J3KTA4_HUMAN; sp|P17844|DDX5_HUMAN	Probable ATP-dependent RNA helicase DDX5 OS=Homo sapiens GN=DDX5 PE=1 SV=1; Probable ATP-dependent RNA helicase DDX5 OS=Homo sapiens GN=DDX5 PE=1 SV=1	1585	99	ATDTKGHSL	9		0.00402	928.465	465.24	928.461	465.238	2	1	11	18.4218	210993
tr|J3KTA4|J3KTA4_HUMAN; sp|P17844|DDX5_HUMAN	Probable ATP-dependent RNA helicase DDX5 OS=Homo sapiens GN=DDX5 PE=1 SV=1; Probable ATP-dependent RNA helicase DDX5 OS=Homo sapiens GN=DDX5 PE=1 SV=1	80	98.7	FTDKRVGYL	9		0.00287	1097.59	549.802	1097.59	549.801	2	2	12	29.2002	333148
tr|J3KTA4|J3KTA4_HUMAN; sp|P17844|DDX5_HUMAN	Probable ATP-dependent RNA helicase DDX5 OS=Homo sapiens GN=DDX5 PE=1 SV=1; Probable ATP-dependent RNA helicase DDX5 OS=Homo sapiens GN=DDX5 PE=1 SV=1	853	99	FTDDLRESI	9		0.00108	1094.53	548.27	1094.52	548.269	2	4	12	39.201	889235
tr|J3KTA4|J3KTA4_HUMAN; sp|P17844|DDX5_HUMAN	Probable ATP-dependent RNA helicase DDX5 OS=Homo sapiens GN=DDX5 PE=1 SV=1; Probable ATP-dependent RNA helicase DDX5 OS=Homo sapiens GN=DDX5 PE=1 SV=1	117	99	FVEDSKVVL	9		0.000469	1034.57	518.29	1034.56	518.29	2	8	13	37.4182	40639640
tr|J3KTA4|J3KTA4_HUMAN; sp|P17844|DDX5_HUMAN	Probable ATP-dependent RNA helicase DDX5 OS=Homo sapiens GN=DDX5 PE=1 SV=1; Probable ATP-dependent RNA helicase DDX5 OS=Homo sapiens GN=DDX5 PE=1 SV=1	382	99	AADEKSVSI	9		-0.00217	918.464	460.239	918.466	460.24	2	6	13	25.8181	27179050
tr|J3KSS9|J3KSS9_HUMAN; sp|P32248|CCR7_HUMAN	C-C chemokine receptor type 7 OS=Homo sapiens GN=CCR7 PE=1 SV=1; C-C chemokine receptor type 7 OS=Homo sapiens GN=CCR7 PE=2 SV=2	76	98.6	FSDRSIFDL	9		0.00104	1098.54	550.275	1098.53	550.275	2	4	10	52.7646	147656
tr|J3KSS9|J3KSS9_HUMAN; sp|P32248|CCR7_HUMAN	C-C chemokine receptor type 7 OS=Homo sapiens GN=CCR7 PE=1 SV=1; C-C chemokine receptor type 7 OS=Homo sapiens GN=CCR7 PE=2 SV=2	251	98.7	AAEDKSWRV	9	Trp->Kynurenin(W)@7	-0.0096	1064.52	533.265	1064.53	533.27	2	2	12	23.896	646801
tr|J3KR24|J3KR24_HUMAN; tr|A0A0A0MSX9|A0A0A0MSX9_HUMAN; sp|P41252|SYIC_HUMAN	Isoleucine--tRNA ligase, cytoplasmic OS=Homo sapiens GN=IARS PE=1 SV=1; Isoleucine--tRNA ligase, cytoplasmic OS=Homo sapiens GN=IARS PE=1 SV=1; Isoleucine--tRNA ligase, cytoplasmic OS=Homo sapiens GN=IARS PE=1 SV=2	79	99	HGDLGNSRF	9		-0.00442	1001.46	501.739	1001.47	501.741	2	2	14	23.244	2967526
tr|J3KQI6|J3KQI6_HUMAN; sp|Q9BX79|STRA6_HUMAN; tr|I3NI08|I3NI08_HUMAN; tr|I3L1C7|I3L1C7_HUMAN; tr|I3L0M6|I3L0M6_HUMAN	Stimulated by retinoic acid gene 6 protein homolog OS=Homo sapiens GN=STRA6 PE=1 SV=1; Stimulated by retinoic acid gene 6 protein homolog OS=Homo sapiens GN=STRA6 PE=1 SV=1; Stimulated by retinoic acid gene 6 protein homolog OS=Homo sapiens GN=STRA6 PE=1 SV=1; Stimulated by retinoic acid gene 6 protein homolog OS=Homo sapiens GN=STRA6 PE=4 SV=1; Stimulated by retinoic acid gene 6 protein homolog …	292	99	LQDLTPLKL	9		0.00174	1039.63	520.822	1039.63	520.821	2	1	13	46.064	1510426
tr|J3KPT4|J3KPT4_HUMAN; sp|Q9H4I3|TRABD_HUMAN	TraB domain-containing protein OS=Homo sapiens GN=TRABD PE=1 SV=1; TraB domain-containing protein OS=Homo sapiens GN=TRABD PE=1 SV=1	2331	99	TTDEKTTKI	9		0.000213	1035.55	518.78	1035.54	518.78	2	1	15	18.7538	1433369
tr|J3KPF3|J3KPF3_HUMAN; tr|F5GZS6|F5GZS6_HUMAN; sp|P08195|4F2_HUMAN; tr|H0YFS2|H0YFS2_HUMAN; tr|F5H0E2|F5H0E2_HUMAN	4F2 cell-surface antigen heavy chain OS=Homo sapiens GN=SLC3A2 PE=1 SV=1; 4F2 cell-surface antigen heavy chain OS=Homo sapiens GN=SLC3A2 PE=1 SV=1; 4F2 cell-surface antigen heavy chain OS=Homo sapiens GN=SLC3A2 PE=1 SV=3; 4F2 cell-surface antigen heavy chain (Fragment) OS=Homo sapiens GN=SLC3A2 PE=1 SV=1; 4F2 cell-surface antigen heavy chain (Fragment) OS=Homo sapiens GN=SLC3A2 PE=1 SV=1	453	99	INDVPPQYF	9		0.004	1091.53	1092.54	1091.53	1092.54	1	10	10	50.3439	467148
tr|J3KPF3|J3KPF3_HUMAN; tr|F5GZS6|F5GZS6_HUMAN; sp|P08195|4F2_HUMAN; tr|H0YFS2|H0YFS2_HUMAN; tr|F5H0E2|F5H0E2_HUMAN	4F2 cell-surface antigen heavy chain OS=Homo sapiens GN=SLC3A2 PE=1 SV=1; 4F2 cell-surface antigen heavy chain OS=Homo sapiens GN=SLC3A2 PE=1 SV=1; 4F2 cell-surface antigen heavy chain OS=Homo sapiens GN=SLC3A2 PE=1 SV=3; 4F2 cell-surface antigen heavy chain (Fragment) OS=Homo sapiens GN=SLC3A2 PE=1 SV=1; 4F2 cell-surface antigen heavy chain (Fragment) OS=Homo sapiens GN=SLC3A2 PE=1 SV=1	737	99	GADGTVRLF	9		0.00322	934.49	468.252	934.487	468.251	2	4	10	40.7711	764689
tr|J3KPE3|J3KPE3_HUMAN; tr|H0YAF8|H0YAF8_HUMAN; sp|P63244|RACK1_HUMAN; tr|D6RHH4|D6RHH4_HUMAN	Receptor of-activated protein C kinase 1 OS=Homo sapiens GN=RACK1 PE=1 SV=1; Receptor of-activated protein C kinase 1 (Fragment) OS=Homo sapiens GN=RACK1 PE=1 SV=1; Receptor of activated protein C kinase 1 OS=Homo sapiens GN=RACK1 PE=1 SV=3; Receptor of-activated protein C kinase 1 OS=Homo sapiens GN=RACK1 PE=1 SV=1	793	99	ICDELIAKL	9		-0.00076	1016.56	509.286	1016.56	509.286	2	6	14	48.7627	2821616
tr|J3KNQ3|J3KNQ3_HUMAN; tr|A0A087WUL9|A0A087WUL9_HUMAN; sp|Q9UNM6|PSD13_HUMAN	26S proteasome non-ATPase regulatory subunit 13 OS=Homo sapiens GN=PSMD13 PE=1 SV=1; 26S proteasome non-ATPase regulatory subunit 13 OS=Homo sapiens GN=PSMD13 PE=1 SV=1; 26S proteasome non-ATPase regulatory subunit 13 OS=Homo sapiens GN=PSMD13 PE=1 SV=2	796	98.9	AAEPHVVTV	9		-0.00653	921.485	461.75	921.492	461.753	2	3	13	28.7825	458684
tr|J3KN95|J3KN95_HUMAN; tr|H0Y8I3|H0Y8I3_HUMAN; sp|O95394|AGM1_HUMAN	Phosphoacetylglucosamine mutase OS=Homo sapiens GN=PGM3 PE=1 SV=1; Phosphoacetylglucosamine mutase (Fragment) OS=Homo sapiens GN=PGM3 PE=1 SV=1; Phosphoacetylglucosamine mutase OS=Homo sapiens GN=PGM3 PE=1 SV=1	157	99	YAEDHKLVF	9		-0.001626	1120.55	561.284	1120.56	561.285	2	3	13	32.1534	1005732
tr|J3KN36|J3KN36_HUMAN; tr|A0A0G2JN29|A0A0G2JN29_HUMAN; tr|A0A087X117|A0A087X117_HUMAN; sp|Q5JPE7|NOMO2_HUMAN; sp|Q15155|NOMO1_HUMAN; sp|P69849|NOMO3_HUMAN	Nodal modulator 3 OS=Homo sapiens GN=NOMO3 PE=1 SV=1; Nodal modulator 1 OS=Homo sapiens GN=NOMO1 PE=1 SV=1; Nodal modulator 1 OS=Homo sapiens GN=NOMO1 PE=1 SV=1; Nodal modulator 2 OS=Homo sapiens GN=NOMO2 PE=1 SV=1; Nodal modulator 1 OS=Homo sapiens GN=NOMO1 PE=1 SV=5; Nodal modulator 3 OS=Homo sapiens GN=NOMO3 PE=3 SV=2	129	99	YLDQVKLQF	9		0.00755	1152.63	577.32	1152.62	577.316	2	3	12	48.4923	769493
tr|J3KMZ7|J3KMZ7_HUMAN; sp|Q9H0H0|INT2_HUMAN	Integrator complex subunit 2 OS=Homo sapiens GN=INTS2 PE=1 SV=1; Integrator complex subunit 2 OS=Homo sapiens GN=INTS2 PE=1 SV=2	422	99	FTDVAGPEL	9		-0.00727	947.453	948.46	947.46	948.467	1	2	13	46.5242	1070474
tr|I3VM54|I3VM54_HUMAN; sp|Q9Y2K7|KDM2A_HUMAN	Lysine-specific demethylase 2A OS=Homo sapiens GN=KDM2A PE=1 SV=1; Lysine-specific demethylase 2A OS=Homo sapiens GN=KDM2A PE=1 SV=3	502	99	VGDPSVHLL	9		-0.00119	935.506	468.76	935.508	468.761	2	3	12	39.0073	909959
tr|I3L4Z6|I3L4Z6_HUMAN; tr|I3L3V4|I3L3V4_HUMAN; tr|I3L1K7|I3L1K7_HUMAN; tr|I3L0K1|I3L0K1_HUMAN; tr|E7EQ34|E7EQ34_HUMAN; sp|O14653|GOSR2_HUMAN	Golgi SNAP receptor complex member 2 OS=Homo sapiens GN=GOSR2 PE=4 SV=1; Golgi SNAP receptor complex member 2 (Fragment) OS=Homo sapiens GN=GOSR2 PE=4 SV=1; Golgi SNAP receptor complex member 2 OS=Homo sapiens GN=GOSR2 PE=4 SV=1; Golgi SNAP receptor complex member 2 (Fragment) OS=Homo sapiens GN=GOSR2 PE=4 SV=1; Uncharacterized protein OS=Homo sapiens PE=4 SV=2; Golgi SNAP receptor complex member…	1403	99	AADKRPPKF	9		-0.00521	1028.57	515.293	1028.58	515.296	2	9	12	20.0211	1471779
tr|I3L4X0|I3L4X0_HUMAN; sp|P60510|PP4C_HUMAN	Protein phosphatase 4 (Formerly X), catalytic subunit, isoform CRA_b OS=Homo sapiens GN=PPP4C PE=1 SV=1; Serine/threonine-protein phosphatase 4 catalytic subunit OS=Homo sapiens GN=PPP4C PE=1 SV=1	491	99	FADHVSSSL	9		0.000757	961.451	481.733	961.451	481.733	2	7	13	31.2481	9990502
tr|I3L413|I3L413_HUMAN; tr|C9J2U0|C9J2U0_HUMAN; sp|P24864|CCNE1_HUMAN	G1/S-specific cyclin-E1 (Fragment) OS=Homo sapiens GN=CCNE1 PE=1 SV=1; Cyclin E variant ex7del OS=Homo sapiens GN=CCNE1 PE=1 SV=3; G1/S-specific cyclin-E1 OS=Homo sapiens GN=CCNE1 PE=1 SV=2	104	99	SVDTHQRSF	9		-0.00299	1075.5	538.758	1075.5	538.76	2	3	13	21.3234	2154161
tr|I3L3A5|I3L3A5_HUMAN; sp|Q5MNZ6|WIPI3_HUMAN	WD repeat domain phosphoinositide-interacting protein 3 (Fragment) OS=Homo sapiens GN=WDR45B PE=1 SV=1; WD repeat domain phosphoinositide-interacting protein 3 OS=Homo sapiens GN=WDR45B PE=2 SV=2	509	99	IIDDALVRL	9		5e-05	1026.61	514.311	1026.61	514.311	2	7	11	47.6062	3416071
tr|I3L352|I3L352_HUMAN; tr|I3L0H8|I3L0H8_HUMAN; tr|H3BQK0|H3BQK0_HUMAN; tr|H3BN59|H3BN59_HUMAN; tr|H3BMQ5|H3BMQ5_HUMAN; tr|F6QDS0|F6QDS0_HUMAN; sp|Q9UMR2|DD19B_HUMAN; sp|Q9NUU7|DD19A_HUMAN	ATP-dependent RNA helicase DDX19A (Fragment) OS=Homo sapiens GN=DDX19A PE=1 SV=1; ATP-dependent RNA helicase DDX19A OS=Homo sapiens GN=DDX19A PE=1 SV=1; ATP-dependent RNA helicase DDX19B OS=Homo sapiens GN=DDX19B PE=1 SV=1; Uncharacterized protein (Fragment) OS=Homo sapiens PE=1 SV=1; ATP-dependent RNA helicase DDX19B (Fragment) OS=Homo sapiens GN=DDX19B PE=1 SV=1; HCG2043426, isoform CRA_b OS=Ho…	294	99	FAEGKPLEL	9		-0.000721	1002.54	502.276	1002.54	502.277	2	3	13	38.455	1347831
tr|H7C5N1|H7C5N1_HUMAN; tr|H7C5E1|H7C5E1_HUMAN; tr|H3BM74|H3BM74_HUMAN; tr|H3BM14|H3BM14_HUMAN; sp|Q9Y5A7|NUB1_HUMAN	NEDD8 ultimate buster 1 (Fragment) OS=Homo sapiens GN=NUB1 PE=1 SV=1; NEDD8 ultimate buster 1 (Fragment) OS=Homo sapiens GN=NUB1 PE=1 SV=1; NEDD8 ultimate buster 1 OS=Homo sapiens GN=NUB1 PE=1 SV=1; NEDD8 ultimate buster 1 OS=Homo sapiens GN=NUB1 PE=1 SV=1; NEDD8 ultimate buster 1 OS=Homo sapiens GN=NUB1 PE=1 SV=2	1548	99	KSDQALHSF	9		-0.00241	1031.5	516.758	1031.5	516.759	2	3	13	23.7367	311301
tr|H7C5C9|H7C5C9_HUMAN; tr|F8WBI9|F8WBI9_HUMAN; tr|E9PEC3|E9PEC3_HUMAN; tr|E9PDR0|E9PDR0_HUMAN; tr|E7EX59|E7EX59_HUMAN; tr|E7EUY3|E7EUY3_HUMAN; tr|E7ETT1|E7ETT1_HUMAN; tr|E7ENC1|E7ENC1_HUMAN; tr|C9JVW9|C9JVW9_HUMAN; tr|C9JQS9|C9JQS9_HUMAN; tr|C9JAW3|C9JAW3_HUMAN; sp|P05166|PCCB_HUMAN	Propionyl-CoA carboxylase beta chain, mitochondrial (Fragment) OS=Homo sapiens GN=PCCB PE=1 SV=1; Propionyl-CoA carboxylase beta chain, mitochondrial OS=Homo sapiens GN=PCCB PE=1 SV=1; Propionyl-CoA carboxylase beta chain, mitochondrial OS=Homo sapiens GN=PCCB PE=1 SV=1; Propionyl-CoA carboxylase beta chain, mitochondrial OS=Homo sapiens GN=PCCB PE=1 SV=1; Propionyl-CoA carboxylase beta chain, mi…	99	99	AADKIHSSF	9		-0.00109	974.481	488.248	974.482	488.248	2	15	15	22.6414	1367131
tr|H7C3E1|H7C3E1_HUMAN; sp|O75787|RENR_HUMAN	Renin receptor (Fragment) OS=Homo sapiens GN=ATP6AP2 PE=1 SV=1; Renin receptor OS=Homo sapiens GN=ATP6AP2 PE=1 SV=2	2698	99	TADVLHSRI	9		0.00218	1010.55	506.284	1010.55	506.283	2	4	11	27.5879	357057
tr|H7C386|H7C386_HUMAN; sp|Q9BW91|NUDT9_HUMAN; tr|D6RAW2|D6RAW2_HUMAN	ADP-ribose pyrophosphatase, mitochondrial (Fragment) OS=Homo sapiens GN=NUDT9 PE=1 SV=1; ADP-ribose pyrophosphatase, mitochondrial OS=Homo sapiens GN=NUDT9 PE=1 SV=1; ADP-ribose pyrophosphatase, mitochondrial (Fragment) OS=Homo sapiens GN=NUDT9 PE=1 SV=1	435	98.8	HTEEKPFEV	9		0.000147	1114.53	558.272	1114.53	558.272	2	9	13	26.8199	2798485
tr|H7C2K3|H7C2K3_HUMAN; tr|H0Y742|H0Y742_HUMAN; tr|H0Y6N5|H0Y6N5_HUMAN; tr|E9PHI4|E9PHI4_HUMAN; sp|O94901|SUN1_HUMAN	SUN domain-containing protein 1 (Fragment) OS=Homo sapiens GN=SUN1 PE=1 SV=1; SUN domain-containing protein 1 (Fragment) OS=Homo sapiens GN=SUN1 PE=1 SV=1; SUN domain-containing protein 1 (Fragment) OS=Homo sapiens GN=SUN1 PE=1 SV=1; SUN domain-containing protein 1 OS=Homo sapiens GN=SUN1 PE=1 SV=1; SUN domain-containing protein 1 OS=Homo sapiens GN=SUN1 PE=1 SV=3	459	99	YADQHSVQV	9		0.001353	1045.48	523.749	1045.48	523.749	2	3	11	25.4582	1951004
tr|H7C1M0|H7C1M0_HUMAN; tr|C9JZA9|C9JZA9_HUMAN; tr|B5MCZ6|B5MCZ6_HUMAN; sp|Q9NW38|FANCL_HUMAN; tr|C9JPN7|C9JPN7_HUMAN; tr|B5MC31|B5MC31_HUMAN	E3 ubiquitin-protein ligase FANCL (Fragment) OS=Homo sapiens GN=FANCL PE=1 SV=1; E3 ubiquitin-protein ligase FANCL (Fragment) OS=Homo sapiens GN=FANCL PE=1 SV=1; E3 ubiquitin-protein ligase FANCL OS=Homo sapiens GN=FANCL PE=1 SV=1; E3 ubiquitin-protein ligase FANCL OS=Homo sapiens GN=FANCL PE=1 SV=2; E3 ubiquitin-protein ligase FANCL (Fragment) OS=Homo sapiens GN=FANCL PE=1 SV=1; E3 ubiquitin-pro…	475	99	SSDTGKVKL	9		-0.00484	933.508	467.761	933.513	467.764	2	9	14	21.4596	1823843
tr|H7C179|H7C179_HUMAN; tr|H7C128|H7C128_HUMAN; tr|H7C127|H7C127_HUMAN; sp|Q9H0E9|BRD8_HUMAN; tr|B5MCW3|B5MCW3_HUMAN	Bromodomain-containing protein 8 (Fragment) OS=Homo sapiens GN=BRD8 PE=1 SV=1; Bromodomain-containing protein 8 (Fragment) OS=Homo sapiens GN=BRD8 PE=1 SV=1; Bromodomain-containing protein 8 (Fragment) OS=Homo sapiens GN=BRD8 PE=1 SV=1; Bromodomain-containing protein 8 OS=Homo sapiens GN=BRD8 PE=1 SV=2; Bromodomain-containing protein 8 OS=Homo sapiens GN=BRD8 PE=1 SV=1	498	99	TADSQPPVF	9		-0.00252	960.453	961.46	960.455	961.463	1	30	12	42.0371	812467
tr|H7BZF8|H7BZF8_HUMAN; sp|Q99871|HAUS7_HUMAN	HAUS augmin-like complex subunit 7 (Fragment) OS=Homo sapiens GN=HAUS7 PE=1 SV=1; HAUS augmin-like complex subunit 7 OS=Homo sapiens GN=HAUS7 PE=1 SV=3	1919	99	SSDYVVVKM	9	Oxidation(M)@9	0.00131	1042.5	522.258	1042.5	522.258	2	3	13	28.1713	573987
tr|H7BZA5|H7BZA5_HUMAN; sp|O95081|AGFG2_HUMAN	Arf-GAP domain and FG repeat-containing protein 2 (Fragment) OS=Homo sapiens GN=AGFG2 PE=1 SV=1; Arf-GAP domain and FG repeat-containing protein 2 OS=Homo sapiens GN=AGFG2 PE=1 SV=2	1042	99	IADRGAEYV	9		0.000733	992.493	497.254	992.493	497.254	2	4	11	27.4606	17087240
tr|H7BYT1|H7BYT1_HUMAN; sp|P48730|KC1D_HUMAN; tr|B4DLF1|B4DLF1_HUMAN	Casein kinase I isoform delta OS=Homo sapiens GN=CSNK1D PE=1 SV=2; Casein kinase I isoform delta OS=Homo sapiens GN=CSNK1D PE=1 SV=2; Casein kinase I isoform delta OS=Homo sapiens GN=CSNK1D PE=1 SV=1	418	99	VAEKERAVM	9	Oxidation(M)@9	-0.00449	1047.53	524.774	1047.54	524.776	2	3	14	18.1535	352059
tr|H7BXF4|H7BXF4_HUMAN; tr|B1PBA3|B1PBA3_HUMAN; sp|Q9NXE4|NSMA3_HUMAN; tr|C9J647|C9J647_HUMAN	Sphingomyelin phosphodiesterase 4 OS=Homo sapiens GN=SMPD4 PE=1 SV=1; SKNY protein OS=Homo sapiens GN=SMPD4 PE=1 SV=1; Sphingomyelin phosphodiesterase 4 OS=Homo sapiens GN=SMPD4 PE=1 SV=2; Sphingomyelin phosphodiesterase 4 (Fragment) OS=Homo sapiens GN=SMPD4 PE=1 SV=1	228	99	HSEESQIYL	9		-0.000724	1104.51	553.261	1104.51	553.262	2	17	10	34.1329	1633390
tr|H3BT71|H3BT71_HUMAN; tr|H0Y6E7|H0Y6E7_HUMAN; sp|Q96E39|RMXL1_HUMAN; sp|P38159|RBMX_HUMAN; sp|O75526|RMXL2_HUMAN	RNA-binding motif protein, X chromosome OS=Homo sapiens GN=RBMX PE=1 SV=1; RNA-binding motif protein, X chromosome (Fragment) OS=Homo sapiens GN=RBMX PE=1 SV=2; RNA binding motif protein, X-linked-like-1 OS=Homo sapiens GN=RBMXL1 PE=1 SV=1; RNA-binding motif protein, X chromosome OS=Homo sapiens GN=RBMX PE=1 SV=3; RNA-binding motif protein, X-linked-like-2 OS=Homo sapiens GN=RBMXL2 PE=1 SV=3	219	99	RTEEQPMEV	9	Oxidation(M)@7	-0.00561	1133.5	567.756	1133.5	567.758	2	11	11	21.1597	233966
tr|H3BT12|H3BT12_HUMAN; sp|Q9UK73|FEM1B_HUMAN	Protein fem-1 homolog B (Fragment) OS=Homo sapiens GN=FEM1B PE=1 SV=1; Protein fem-1 homolog B OS=Homo sapiens GN=FEM1B PE=1 SV=1	346	98.8	YADYEESRM	9	Oxidation(M)@9	-0.001417	1178.45	590.234	1178.45	590.235	2	12	11	23.4827	1867626
tr|H3BRB3|H3BRB3_HUMAN; sp|Q14807|KIF22_HUMAN; tr|H3BTH5|H3BTH5_HUMAN	Kinesin-like protein OS=Homo sapiens GN=KIF22 PE=1 SV=1; Kinesin-like protein KIF22 OS=Homo sapiens GN=KIF22 PE=1 SV=5; Kinesin-like protein (Fragment) OS=Homo sapiens GN=KIF22 PE=1 SV=2	112	99	IGDSRPPSF	9		-0.000299	974.482	488.248	974.482	488.248	2	11	13	31.7832	57380480
tr|H3BQR2|H3BQR2_HUMAN; sp|Q9Y5Y2|NUBP2_HUMAN; tr|H3BRE1|H3BRE1_HUMAN; tr|H3BNS4|H3BNS4_HUMAN; tr|H3BNF0|H3BNF0_HUMAN	Cytosolic Fe-S cluster assembly factor NUBP2 OS=Homo sapiens GN=NUBP2 PE=1 SV=1; Cytosolic Fe-S cluster assembly factor NUBP2 OS=Homo sapiens GN=NUBP2 PE=1 SV=1; Cytosolic Fe-S cluster assembly factor NUBP2 (Fragment) OS=Homo sapiens GN=NUBP2 PE=1 SV=1; Cytosolic Fe-S cluster assembly factor NUBP2 (Fragment) OS=Homo sapiens GN=NUBP2 PE=1 SV=1; Cytosolic Fe-S cluster assembly factor NUBP2 OS=Homo …	306	99	VTDDEGNRL	9		-0.00727	1017.47	509.74	1017.47	509.744	2	2	9	23.4729	135162
tr|H3BPD5|H3BPD5_HUMAN; sp|P78549|NTH_HUMAN	Endonuclease III-like protein 1 (Fragment) OS=Homo sapiens GN=NTHL1 PE=1 SV=1; Endonuclease III-like protein 1 OS=Homo sapiens GN=NTHL1 PE=1 SV=2	381	99	FVDGLTFKV	9		-0.001132	1024.56	513.286	1024.56	513.287	2	1	10	49.0577	888833
tr|H3BP71|H3BP71_HUMAN; tr|A0A087WTK2|A0A087WTK2_HUMAN; sp|O75150|BRE1B_HUMAN	E3 ubiquitin-protein ligase BRE1B OS=Homo sapiens GN=RNF40 PE=1 SV=2; E3 ubiquitin-protein ligase BRE1B (Fragment) OS=Homo sapiens GN=RNF40 PE=1 SV=1; E3 ubiquitin-protein ligase BRE1B OS=Homo sapiens GN=RNF40 PE=1 SV=4	60	99	AADTHEGHI	9		-0.000336	949.425	475.72	949.425	475.72	2	1	13	18.7306	206649
tr|H3BLZ8|H3BLZ8_HUMAN; sp|Q92841|DDX17_HUMAN	Probable ATP-dependent RNA helicase DDX17 OS=Homo sapiens GN=DDX17 PE=1 SV=1; Probable ATP-dependent RNA helicase DDX17 OS=Homo sapiens GN=DDX17 PE=1 SV=2	217	99	AAEMVAVKL	9		0.00459	930.525	466.27	930.521	466.268	2	1	14	37.7648	289259
tr|H3BLZ8|H3BLZ8_HUMAN; sp|Q92841|DDX17_HUMAN	Probable ATP-dependent RNA helicase DDX17 OS=Homo sapiens GN=DDX17 PE=1 SV=1; Probable ATP-dependent RNA helicase DDX17 OS=Homo sapiens GN=DDX17 PE=1 SV=2	28	99	IGDGYVIHL	9		-0.00042	985.523	493.769	985.523	493.769	2	18	13	46.3083	1294043
tr|H3BLZ8|H3BLZ8_HUMAN; sp|Q92841|DDX17_HUMAN	Probable ATP-dependent RNA helicase DDX17 OS=Homo sapiens GN=DDX17 PE=1 SV=1; Probable ATP-dependent RNA helicase DDX17 OS=Homo sapiens GN=DDX17 PE=1 SV=2	161	99	AVDTHVHRI	9		-0.00112	1046.56	524.288	1046.56	524.288	2	3	11	20.7649	348572
tr|H0YMF4|H0YMF4_HUMAN; tr|H0YKD8|H0YKD8_HUMAN; sp|P46779|RL28_HUMAN; tr|H0YLP6|H0YLP6_HUMAN	60S ribosomal protein L28 OS=Homo sapiens GN=RPL28 PE=1 SV=1; 60S ribosomal protein L28 OS=Homo sapiens GN=RPL28 PE=1 SV=1; 60S ribosomal protein L28 OS=Homo sapiens GN=RPL28 PE=1 SV=3; 60S ribosomal protein L28 OS=Homo sapiens GN=RPL28 PE=1 SV=1	310	99	FGDRLLSEV	9		-0.00184	1034.54	518.276	1034.54	518.277	2	2	12	43.9872	6637038
tr|H0YLH1|H0YLH1_HUMAN	A-kinase anchor protein 13 (Fragment) OS=Homo sapiens GN=AKAP13 PE=1 SV=1	970	99	FAEAVKTVF	9		-0.00123	1010.54	506.279	1010.54	506.279	2	13	13	40.3447	5505748
tr|H0YJM2|H0YJM2_HUMAN; tr|E9PCJ7|E9PCJ7_HUMAN; sp|Q8N806|UBR7_HUMAN; tr|H0YJY4|H0YJY4_HUMAN	Putative E3 ubiquitin-protein ligase UBR7 (Fragment) OS=Homo sapiens GN=UBR7 PE=1 SV=1; Putative E3 ubiquitin-protein ligase UBR7 OS=Homo sapiens GN=UBR7 PE=1 SV=2; Putative E3 ubiquitin-protein ligase UBR7 OS=Homo sapiens GN=UBR7 PE=1 SV=2; Putative E3 ubiquitin-protein ligase UBR7 (Fragment) OS=Homo sapiens GN=UBR7 PE=1 SV=1	734	98.8	LAEAKEYVI	9		0.000469	1034.57	518.29	1034.56	518.29	2	3	13	35.186	5447661
tr|H0YIV4|H0YIV4_HUMAN; tr|F8W543|F8W543_HUMAN; tr|F8W0J6|F8W0J6_HUMAN; tr|F8VV59|F8VV59_HUMAN; tr|F5H4R6|F5H4R6_HUMAN; tr|B7Z9C2|B7Z9C2_HUMAN; sp|P55209|NP1L1_HUMAN; tr|B7Z4K9|B7Z4K9_HUMAN	Nucleosome assembly protein 1-like 1 (Fragment) OS=Homo sapiens GN=NAP1L1 PE=1 SV=1; Nucleosome assembly protein 1-like 1 OS=Homo sapiens GN=NAP1L1 PE=1 SV=1; Nucleosome assembly protein 1-like 1 OS=Homo sapiens GN=NAP1L1 PE=1 SV=1; Nucleosome assembly protein 1-like 1 OS=Homo sapiens GN=NAP1L1 PE=1 SV=1; Nucleosome assembly protein 1-like 1 OS=Homo sapiens GN=NAP1L1 PE=1 SV=1; Nucleosome assembl…	636	99	NAEEKAVLI	9		-0.00135	985.543	493.779	985.544	493.779	2	1	12	32.9269	1022320
tr|H0YIB4|H0YIB4_HUMAN; sp|Q13242|SRSF9_HUMAN	Serine/arginine-rich-splicing factor 9 (Fragment) OS=Homo sapiens GN=SRSF9 PE=1 SV=7; Serine/arginine-rich splicing factor 9 OS=Homo sapiens GN=SRSF9 PE=1 SV=1	505	98.6	YADLSHNRL	9		0.000176	1087.54	544.778	1087.54	544.778	2	3	11	26.5668	284028
tr|H0YHE2|H0YHE2_HUMAN; sp|Q8WYA0|IFT81_HUMAN; tr|F8W1J4|F8W1J4_HUMAN	Intraflagellar transport protein 81 homolog (Fragment) OS=Homo sapiens GN=IFT81 PE=1 SV=1; Intraflagellar transport protein 81 homolog OS=Homo sapiens GN=IFT81 PE=1 SV=1; Intraflagellar transport protein 81 homolog (Fragment) OS=Homo sapiens GN=IFT81 PE=1 SV=1	92	99	NADPQAVTM	9	Oxidation(M)@9	-0.000225	961.417	481.716	961.417	481.716	2	11	12	23.891	213634
tr|H0YH80|H0YH80_HUMAN	Heterogeneous nuclear ribonucleoprotein A1 (Fragment) OS=Homo sapiens GN=HNRNPA1 PE=1 SV=1	278	99	SADAAVVVH	9		0.000438	867.445	434.73	867.445	434.73	2	3	11	23.9237	446614
tr|H0YH80|H0YH80_HUMAN	Heterogeneous nuclear ribonucleoprotein A1 (Fragment) OS=Homo sapiens GN=HNRNPA1 PE=1 SV=1	589	99	QVDPGLPKM	9	Oxidation(M)@9	-0.000878	999.505	500.76	999.506	500.76	2	2	11	27.1685	1007033
tr|H0YH80|H0YH80_HUMAN	Heterogeneous nuclear ribonucleoprotein A1 (Fragment) OS=Homo sapiens GN=HNRNPA1 PE=1 SV=1	54	99	AADGKGVVV	9		-0.00183	814.453	408.234	814.455	408.235	2	13	12	23.8878	4556400
tr|H0YH80|H0YH80_HUMAN	Heterogeneous nuclear ribonucleoprotein A1 (Fragment) OS=Homo sapiens GN=HNRNPA1 PE=1 SV=1	206	99	AAEYPAVKF	9		-0.00374	994.509	498.262	994.512	498.263	2	12	14	38.257	8400591
tr|H0YH69|H0YH69_HUMAN; sp|Q9HBU6|EKI1_HUMAN; sp|Q9NVF9|EKI2_HUMAN	Ethanolamine kinase 1 (Fragment) OS=Homo sapiens GN=ETNK1 PE=1 SV=1; Ethanolamine kinase 1 OS=Homo sapiens GN=ETNK1 PE=1 SV=1; Ethanolamine kinase 2 OS=Homo sapiens GN=ETNK2 PE=2 SV=3	485	99	IADEGRLFL	9		0.000491	1032.56	517.288	1032.56	517.287	2	5	12	45.5973	1315000
tr|H0YFI1|H0YFI1_HUMAN; tr|F5H479|F5H479_HUMAN; tr|F5H3Y3|F5H3Y3_HUMAN; tr|F5GX19|F5GX19_HUMAN; sp|Q6IAA8|LTOR1_HUMAN	Ragulator complex protein LAMTOR1 (Fragment) OS=Homo sapiens GN=LAMTOR1 PE=1 SV=1; Ragulator complex protein LAMTOR1 OS=Homo sapiens GN=LAMTOR1 PE=1 SV=1; Ragulator complex protein LAMTOR1 OS=Homo sapiens GN=LAMTOR1 PE=1 SV=1; Ragulator complex protein LAMTOR1 OS=Homo sapiens GN=LAMTOR1 PE=1 SV=1; Ragulator complex protein LAMTOR1 OS=Homo sapiens GN=LAMTOR1 PE=1 SV=2	466	99	YSDDKVHAI	9		0.00561	1046.51	524.262	1046.5	524.259	2	3	13	23.8078	558109
tr|H0YFI1|H0YFI1_HUMAN; tr|F5H479|F5H479_HUMAN; tr|F5H3Y3|F5H3Y3_HUMAN; tr|F5GX19|F5GX19_HUMAN; sp|Q6IAA8|LTOR1_HUMAN	Ragulator complex protein LAMTOR1 (Fragment) OS=Homo sapiens GN=LAMTOR1 PE=1 SV=1; Ragulator complex protein LAMTOR1 OS=Homo sapiens GN=LAMTOR1 PE=1 SV=1; Ragulator complex protein LAMTOR1 OS=Homo sapiens GN=LAMTOR1 PE=1 SV=1; Ragulator complex protein LAMTOR1 OS=Homo sapiens GN=LAMTOR1 PE=1 SV=1; Ragulator complex protein LAMTOR1 OS=Homo sapiens GN=LAMTOR1 PE=1 SV=2	217	99	AAEMVAVKL	9	Oxidation(M)@4	-0.00168	946.514	474.264	946.516	474.265	2	5	14	31.7246	3909265
tr|H0YFC6|H0YFC6_HUMAN; tr|F5H018|F5H018_HUMAN; tr|J3KQE5|J3KQE5_HUMAN; tr|B5MDF5|B5MDF5_HUMAN; sp|P62826|RAN_HUMAN	GTP-binding nuclear protein Ran (Fragment) OS=Homo sapiens GN=RAN PE=1 SV=1; GTP-binding nuclear protein Ran (Fragment) OS=Homo sapiens GN=RAN PE=1 SV=7; GTP-binding nuclear protein Ran (Fragment) OS=Homo sapiens GN=RAN PE=1 SV=1; GTP-binding nuclear protein Ran OS=Homo sapiens GN=RAN PE=1 SV=1; GTP-binding nuclear protein Ran OS=Homo sapiens GN=RAN PE=1 SV=3	110	98.7	VAEKHGLTL	9		-0.000358	966.549	484.282	966.55	484.282	2	5	9	24.7741	43389.2
tr|H0YF61|H0YF61_HUMAN; sp|P22307|NLTP_HUMAN	Non-specific lipid-transfer protein (Fragment) OS=Homo sapiens GN=SCP2 PE=1 SV=1; Non-specific lipid-transfer protein OS=Homo sapiens GN=SCP2 PE=1 SV=2	426	99	RLDDAIHVL	9		-0.000555	1050.58	526.298	1050.58	526.298	2	6	11	38.1861	1445151
tr|H0YE04|H0YE04_HUMAN; tr|E9PL01|E9PL01_HUMAN; tr|E9PI68|E9PI68_HUMAN; tr|A0A087WUC6|A0A087WUC6_HUMAN; sp|Q15005|SPCS2_HUMAN	Signal peptidase complex subunit 2 (Fragment) OS=Homo sapiens GN=SPCS2 PE=1 SV=1; Signal peptidase complex subunit 2 OS=Homo sapiens GN=SPCS2 PE=1 SV=1; Signal peptidase complex subunit 2 OS=Homo sapiens GN=SPCS2 PE=1 SV=1; Signal peptidase complex subunit 2 OS=Homo sapiens GN=SPCS2 PE=1 SV=1; Signal peptidase complex subunit 2 OS=Homo sapiens GN=SPCS2 PE=1 SV=3	975	99	KLEEKGVYV	9		-0.00594	1063.59	532.8	1063.59	532.803	2	3	11	25.6235	215888
tr|H0YDN9|H0YDN9_HUMAN; tr|G5E9L0|G5E9L0_HUMAN; tr|A0A0D9SF70|A0A0D9SF70_HUMAN; sp|Q8N6H7|ARFG2_HUMAN	ADP-ribosylation factor GTPase-activating protein 2 (Fragment) OS=Homo sapiens GN=ARFGAP2 PE=1 SV=1; ADP-ribosylation factor GTPase-activating protein 2 OS=Homo sapiens GN=ARFGAP2 PE=1 SV=2; ADP-ribosylation factor GTPase-activating protein 2 OS=Homo sapiens GN=ARFGAP2 PE=1 SV=1; ADP-ribosylation factor GTPase-activating protein 2 OS=Homo sapiens GN=ARFGAP2 PE=1 SV=1	435	99	VTEEKFTVL	9		0.00162	1064.58	533.296	1064.58	533.295	2	1	13	38.8404	861645
tr|H0YDD4|H0YDD4_HUMAN; sp|P10515|ODP2_HUMAN	Acetyltransferase component of pyruvate dehydrogenase complex (Fragment) OS=Homo sapiens GN=DLAT PE=1 SV=1; Dihydrolipoyllysine-residue acetyltransferase component of pyruvate dehydrogenase complex, mitochondrial OS=Homo sapiens GN=DLAT PE=1 SV=3	182	99	SADDIAGKF	9		0.00104	922.441	462.228	922.44	462.227	2	4	11	33.7361	2653483
tr|H0YBP1|H0YBP1_HUMAN; tr|E7ESA6|E7ESA6_HUMAN; sp|Q05397|FAK1_HUMAN; tr|H0YBZ1|H0YBZ1_HUMAN; tr|H0YB16|H0YB16_HUMAN; tr|E9PEI4|E9PEI4_HUMAN; tr|E5RI03|E5RI03_HUMAN; tr|E5RHD8|E5RHD8_HUMAN; tr|B4DWJ1|B4DWJ1_HUMAN	Focal adhesion kinase 1 (Fragment) OS=Homo sapiens GN=PTK2 PE=1 SV=1; Focal adhesion kinase 1 OS=Homo sapiens GN=PTK2 PE=1 SV=1; Focal adhesion kinase 1 OS=Homo sapiens GN=PTK2 PE=1 SV=2; Focal adhesion kinase 1 (Fragment) OS=Homo sapiens GN=PTK2 PE=1 SV=1; Focal adhesion kinase 1 (Fragment) OS=Homo sapiens GN=PTK2 PE=1 SV=1; Focal adhesion kinase 1 OS=Homo sapiens GN=PTK2 PE=1 SV=1; Focal adhesi…	56	99	MAEESNEKF	9	Oxidation(M)@1	0.000613	1099.45	550.732	1099.45	550.732	2	5	14	22.7192	1534204
tr|H0YAA3|H0YAA3_HUMAN; sp|Q9HAD4|WDR41_HUMAN	WD repeat-containing protein 41 (Fragment) OS=Homo sapiens GN=WDR41 PE=1 SV=1; WD repeat-containing protein 41 OS=Homo sapiens GN=WDR41 PE=2 SV=3	126	99	KIDLENRQV	9		-0.004629	1113.61	557.812	1113.61	557.814	2	5	14	26.6001	777687
tr|H0Y8C6|H0Y8C6_HUMAN; sp|O00410|IPO5_HUMAN	Importin-5 (Fragment) OS=Homo sapiens GN=IPO5 PE=1 SV=1; Importin-5 OS=Homo sapiens GN=IPO5 PE=1 SV=4	626	99	YTDKSAQNL	9		-0.000169	1038.5	520.256	1038.5	520.256	2	3	13	22.8764	2738968
tr|H0Y7W6|H0Y7W6_HUMAN; tr|B7ZL14|B7ZL14_HUMAN; sp|Q96RU3|FNBP1_HUMAN	Formin-binding protein 1 (Fragment) OS=Homo sapiens GN=FNBP1 PE=1 SV=2; FNBP1 protein OS=Homo sapiens GN=FNBP1 PE=1 SV=1; Formin-binding protein 1 OS=Homo sapiens GN=FNBP1 PE=1 SV=2	841	99	FADKEGLEM	9	Oxidation(M)@9	0.00229	1054.47	528.24	1054.46	528.239	2	2	13	26.681	159785
tr|H0Y5F5|H0Y5F5_HUMAN; sp|Q13310|PABP4_HUMAN; tr|B1ANR0|B1ANR0_HUMAN; tr|H0YEQ8|H0YEQ8_HUMAN; tr|H0YCC8|H0YCC8_HUMAN	Polyadenylate-binding protein (Fragment) OS=Homo sapiens GN=PABPC4 PE=1 SV=1; Polyadenylate-binding protein 4 OS=Homo sapiens GN=PABPC4 PE=1 SV=1; Polyadenylate-binding protein OS=Homo sapiens GN=PABPC4 PE=1 SV=1; Polyadenylate-binding protein 4 (Fragment) OS=Homo sapiens GN=PABPC4 PE=1 SV=1; Polyadenylate-binding protein 4 (Fragment) OS=Homo sapiens GN=PABPC4 PE=1 SV=1	123	99	TVDKHSVEV	9		-0.00229	1012.52	507.266	1012.52	507.267	2	11	12	21.2078	11223630
tr|H0Y4R1|H0Y4R1_HUMAN; sp|P12268|IMDH2_HUMAN	Inosine-5'-monophosphate dehydrogenase 2 (Fragment) OS=Homo sapiens GN=IMPDH2 PE=1 SV=1; Inosine-5'-monophosphate dehydrogenase 2 OS=Homo sapiens GN=IMPDH2 PE=1 SV=2	37	99	HADPEPSVI	9		-0.00347	963.463	964.47	963.466	964.473	1	7	13	29.7611	1503372
tr|H0Y465|H0Y465_HUMAN; sp|P21359|NF1_HUMAN; tr|J3KSB5|J3KSB5_HUMAN	Neurofibromin (Fragment) OS=Homo sapiens GN=NF1 PE=1 SV=1; Neurofibromin OS=Homo sapiens GN=NF1 PE=1 SV=2; Neurofibromin (Fragment) OS=Homo sapiens GN=NF1 PE=1 SV=1	66	99	FIDVGGYKL	9		-0.000971	1010.54	1011.55	1010.54	1011.55	1	6	12	48.6515	194967
tr|H0Y3X6|H0Y3X6_HUMAN; tr|A0A0C4DFX9|A0A0C4DFX9_HUMAN; sp|Q9H3P2|NELFA_HUMAN	Negative elongation factor A (Fragment) OS=Homo sapiens GN=NELFA PE=1 SV=1; Negative elongation factor A OS=Homo sapiens GN=NELFA PE=1 SV=1; Negative elongation factor A OS=Homo sapiens GN=NELFA PE=1 SV=3	28	99	KQDEGVLKV	9		-0.00312	1014.57	508.291	1014.57	508.293	2	3	14	25.2302	389048
tr|H0Y3M3|H0Y3M3_HUMAN; tr|G3V1D0|G3V1D0_HUMAN; tr|G3V195|G3V195_HUMAN; tr|B7WPE2|B7WPE2_HUMAN; sp|Q32P44|EMAL3_HUMAN	Echinoderm microtubule-associated protein-like 3 (Fragment) OS=Homo sapiens GN=EML3 PE=1 SV=2; Echinoderm microtubule associated protein like 3, isoform CRA_f OS=Homo sapiens GN=EML3 PE=1 SV=1; Echinoderm microtubule associated protein like 3, isoform CRA_c OS=Homo sapiens GN=EML3 PE=1 SV=1; Echinoderm microtubule associated protein like 3, isoform CRA_e OS=Homo sapiens GN=EML3 PE=1 SV=1; Echinod…	85	99	QADPREPQF	9		-0.002125	1086.51	544.261	1086.51	544.262	2	7	12	29.9414	3888387
tr|G5EA31|G5EA31_HUMAN; sp|P53992|SC24C_HUMAN	Protein transport protein Sec24C OS=Homo sapiens GN=SEC24C PE=1 SV=1; Protein transport protein Sec24C OS=Homo sapiens GN=SEC24C PE=1 SV=3	605	99	KADEKIIFL	9		0.00394	1075.63	538.823	1075.63	538.821	2	3	11	39.3994	640192
tr|G5E9Z4|G5E9Z4_HUMAN; sp|Q8TCG2|P4K2B_HUMAN	Phosphatidylinositol 4-kinase type 2 beta OS=Homo sapiens GN=PI4K2B PE=1 SV=1; Phosphatidylinositol 4-kinase type 2-beta OS=Homo sapiens GN=PI4K2B PE=1 SV=1	520	99	NADKIRVKI	9		-0.00331	1055.64	528.828	1055.65	528.83	2	7	13	24.2153	1202331
tr|G5E9U8|G5E9U8_HUMAN; sp|Q8IXQ6|PARP9_HUMAN	Poly (ADP-ribose) polymerase family, member 9, isoform CRA_b OS=Homo sapiens GN=PARP9 PE=1 SV=1; Poly [ADP-ribose] polymerase 9 OS=Homo sapiens GN=PARP9 PE=1 SV=2	151	99	LTDDGRVFL	9		0.000963	1034.54	518.278	1034.54	518.277	2	5	13	42.0284	9513938
tr|G3XAA4|G3XAA4_HUMAN; tr|B5MBX1|B5MBX1_HUMAN; tr|A0A0C4DFT8|A0A0C4DFT8_HUMAN; sp|Q9NQC1|JADE2_HUMAN	PHD finger protein 15, isoform CRA_d OS=Homo sapiens GN=JADE2 PE=1 SV=1; Protein Jade-2 OS=Homo sapiens GN=JADE2 PE=1 SV=1; Protein Jade-2 OS=Homo sapiens GN=JADE2 PE=1 SV=1; Protein Jade-2 OS=Homo sapiens GN=JADE2 PE=1 SV=2	338	99	LADGADEHL	9		0.000679	939.43	470.723	939.43	470.722	2	7	12	27.5036	3181367
tr|G3V5H2|G3V5H2_HUMAN; sp|Q96L50|LLR1_HUMAN	Leucine-rich repeat protein 1 OS=Homo sapiens GN=LRR1 PE=1 SV=1; Leucine-rich repeat protein 1 OS=Homo sapiens GN=LRR1 PE=1 SV=2	439	99	AAEKVFSYM	9	Oxidation(M)@9	-0.000335	1060.49	531.252	1060.49	531.252	2	1	14	31.9351	535576
tr|G3V3U8|G3V3U8_HUMAN; tr|G3V2H2|G3V2H2_HUMAN; sp|Q9Y2U9|KLDC2_HUMAN	Kelch domain-containing protein 2 OS=Homo sapiens GN=KLHDC2 PE=1 SV=1; Kelch domain-containing protein 2 OS=Homo sapiens GN=KLHDC2 PE=1 SV=1; Kelch domain-containing protein 2 OS=Homo sapiens GN=KLHDC2 PE=1 SV=1	2518	99	TADRIPIAV	9		0.00239	954.552	478.283	954.55	478.282	2	6	13	37.7379	1799238
tr|G3V3G9|G3V3G9_HUMAN; sp|Q5TAQ9|DCAF8_HUMAN; tr|V9GY54|V9GY54_HUMAN	Uncharacterized protein OS=Homo sapiens PE=4 SV=1; DDB1- and CUL4-associated factor 8 OS=Homo sapiens GN=DCAF8 PE=1 SV=1; DDB1- and CUL4-associated factor 8 OS=Homo sapiens GN=DCAF8 PE=1 SV=1	141	98.6	INDAGEVRL	9		0.000978	985.52	493.767	985.519	493.767	2	13	11	31.7385	1027515
tr|G3V1P3|G3V1P3_HUMAN; sp|Q969J3|L12R1_HUMAN	Loss of heterozygosity, 12, chromosomal region 1, isoform CRA_c OS=Homo sapiens GN=BORCS5 PE=1 SV=1; Loss of heterozygosity 12 chromosomal region 1 protein OS=Homo sapiens GN=LOH12CR1 PE=1 SV=1	31	98.8	SAEPKIMKV	9	Oxidation(M)@7	0.000573	1017.55	509.784	1017.55	509.784	2	7	11	21.7896	157668
tr|F8WD54|F8WD54_HUMAN; tr|C9JAH0|C9JAH0_HUMAN; tr|A0A087WUI8|A0A087WUI8_HUMAN; sp|Q96IJ6|GMPPA_HUMAN	Mannose-1-phosphate guanyltransferase alpha OS=Homo sapiens GN=GMPPA PE=1 SV=1; Mannose-1-phosphate guanyltransferase alpha (Fragment) OS=Homo sapiens GN=GMPPA PE=1 SV=1; Mannose-1-phosphate guanyltransferase alpha OS=Homo sapiens GN=GMPPA PE=1 SV=1; Mannose-1-phosphate guanyltransferase alpha OS=Homo sapiens GN=GMPPA PE=1 SV=1	1157	99	SLDKTSPEM	9	Oxidation(M)@9	-0.00275	1022.46	512.235	1022.46	512.237	2	4	13	19.8027	429713
tr|F8WB94|F8WB94_HUMAN; sp|Q9P2L0|WDR35_HUMAN; tr|H7BZK8|H7BZK8_HUMAN	WD repeat-containing protein 35 OS=Homo sapiens GN=WDR35 PE=1 SV=1; WD repeat-containing protein 35 OS=Homo sapiens GN=WDR35 PE=1 SV=3; WD repeat-containing protein 35 (Fragment) OS=Homo sapiens GN=WDR35 PE=1 SV=1	400	99	KIDEKTAEL	9		0.00145	1045.57	523.791	1045.57	523.79	2	17	13	23.651	1161273
tr|F8W946|F8W946_HUMAN; tr|C9JD05|C9JD05_HUMAN; tr|A0A0C4DG97|A0A0C4DG97_HUMAN; tr|A0A0A0MRS5|A0A0A0MRS5_HUMAN; sp|Q9BXM9|FSD1L_HUMAN; tr|Q8N450|Q8N450_HUMAN	FSD1-like protein OS=Homo sapiens GN=FSD1L PE=1 SV=1; FSD1-like protein OS=Homo sapiens GN=FSD1L PE=1 SV=1; FSD1-like protein OS=Homo sapiens GN=FSD1L PE=1 SV=1; FSD1-like protein OS=Homo sapiens GN=FSD1L PE=1 SV=1; FSD1-like protein OS=Homo sapiens GN=FSD1L PE=1 SV=2; FSD1-like protein OS=Homo sapiens GN=FSD1L PE=1 SV=1	124	99	QVDPPTTTM	9	Oxidation(M)@9	-0.001039	1004.45	503.231	1004.45	503.232	2	2	13	25.9899	3012119
tr|F8W775|F8W775_HUMAN; tr|C9JYY6|C9JYY6_HUMAN; sp|Q92823|NRCAM_HUMAN	Neuronal cell adhesion molecule OS=Homo sapiens GN=NRCAM PE=1 SV=2; Neuronal cell adhesion molecule OS=Homo sapiens GN=NRCAM PE=1 SV=3; Neuronal cell adhesion molecule OS=Homo sapiens GN=NRCAM PE=1 SV=3	73	98.9	FVDEGKATV	9		-0.000321	964.486	483.25	964.487	483.251	2	4	10	26.836	13257110
tr|F8VYC4|F8VYC4_HUMAN; sp|P0DJD1|RGPD2_HUMAN; sp|P0DJD0|RGPD1_HUMAN; sp|Q7Z3J3|RGPD4_HUMAN; tr|J3KNE0|J3KNE0_HUMAN; sp|A6NKT7|RGPD3_HUMAN; sp|Q99666|RGPD5_HUMAN; tr|J3KQ37|J3KQ37_HUMAN; sp|O14715|RGPD8_HUMAN	RANBP2-like and GRIP domain-containing protein 1 OS=Homo sapiens GN=RGPD1 PE=4 SV=1; RANBP2-like and GRIP domain-containing protein 2 OS=Homo sapiens GN=RGPD2 PE=2 SV=1; RANBP2-like and GRIP domain-containing protein 1 OS=Homo sapiens GN=RGPD1 PE=2 SV=1; RanBP2-like and GRIP domain-containing protein 4 OS=Homo sapiens GN=RGPD4 PE=2 SV=3; RanBP2-like and GRIP domain-containing protein 3 OS=Homo sa…	147	98.8	FIDPKKIKV	9		-0.0007	1086.68	544.347	1086.68	544.347	2	3	11	29.7461	1170563
tr|F8VX04|F8VX04_HUMAN; sp|Q9H2H9|S38A1_HUMAN	Sodium-coupled neutral amino acid transporter 1 OS=Homo sapiens GN=SLC38A1 PE=1 SV=1; Sodium-coupled neutral amino acid transporter 1 OS=Homo sapiens GN=SLC38A1 PE=1 SV=1	525	99	FSDSVKSTF	9		-0.00122	1016.48	509.247	1016.48	509.248	2	8	13	32.4343	8310442
tr|F8VX04|F8VX04_HUMAN; sp|Q9H2H9|S38A1_HUMAN	Sodium-coupled neutral amino acid transporter 1 OS=Homo sapiens GN=SLC38A1 PE=1 SV=1; Sodium-coupled neutral amino acid transporter 1 OS=Homo sapiens GN=SLC38A1 PE=1 SV=1	354	99	IGEDKLIHF	9		-0.00405	1070.57	536.293	1070.58	536.295	2	6	15	38.3646	1211593
tr|F8VWW7|F8VWW7_HUMAN; sp|Q8NCJ5|SPRY3_HUMAN	SPRY domain-containing protein 3 OS=Homo sapiens GN=SPRYD3 PE=1 SV=1; SPRY domain-containing protein 3 OS=Homo sapiens GN=SPRYD3 PE=1 SV=2	202	99	SQDEIKQEV	9		-0.00372	1074.52	538.265	1074.52	538.267	2	4	13	24.563	478282
tr|F8VPD4|F8VPD4_HUMAN; sp|P27708|PYR1_HUMAN	CAD protein OS=Homo sapiens GN=CAD PE=1 SV=1; CAD protein OS=Homo sapiens GN=CAD PE=1 SV=3	480	99	TAESKKIYM	9	Oxidation(M)@9	-0.00329	1085.54	543.777	1085.54	543.779	2	3	13	19.2381	377308
tr|F6S8M0|F6S8M0_HUMAN; sp|P15586|GNS_HUMAN; tr|H7C3P4|H7C3P4_HUMAN; tr|H0YFA9|H0YFA9_HUMAN; tr|F5H4C6|F5H4C6_HUMAN	N-acetylglucosamine-6-sulfatase OS=Homo sapiens GN=GNS PE=1 SV=1; N-acetylglucosamine-6-sulfatase OS=Homo sapiens GN=GNS PE=1 SV=3; N-acetylglucosamine-6-sulfatase OS=Homo sapiens GN=GNS PE=1 SV=1; N-acetylglucosamine-6-sulfatase (Fragment) OS=Homo sapiens GN=GNS PE=1 SV=1; N-acetylglucosamine-6-sulfatase (Fragment) OS=Homo sapiens GN=GNS PE=1 SV=7	612	99	KADQKGVTI	9		-0.00247	958.542	480.278	958.545	480.28	2	6	13	20.9312	818237
tr|F6RY50|F6RY50_HUMAN; sp|Q96FS4|SIPA1_HUMAN	Signal-induced proliferation-associated protein 1 OS=Homo sapiens GN=SIPA1 PE=1 SV=1; Signal-induced proliferation-associated protein 1 OS=Homo sapiens GN=SIPA1 PE=1 SV=1	481	99	YGDIKDVRL	9		0.000146	1077.58	539.798	1077.58	539.798	2	13	14	33.4693	1906542
tr|F5H4I5|F5H4I5_HUMAN; tr|E7EUS6|E7EUS6_HUMAN; tr|C9JG41|C9JG41_HUMAN; tr|B8ZZM6|B8ZZM6_HUMAN; sp|Q9NQX7|ITM2C_HUMAN	Integral membrane protein 2C (Fragment) OS=Homo sapiens GN=ITM2C PE=1 SV=1; Integral membrane protein 2C (Fragment) OS=Homo sapiens GN=ITM2C PE=1 SV=2; Integral membrane protein 2C (Fragment) OS=Homo sapiens GN=ITM2C PE=1 SV=1; Integral membrane protein 2C OS=Homo sapiens GN=ITM2C PE=1 SV=2; Integral membrane protein 2C OS=Homo sapiens GN=ITM2C PE=1 SV=1	1693	99	YTDDVKWLL	9		-0.000853	1151.59	576.8	1151.59	576.8	2	2	15	53.5924	324403
tr|F5H442|F5H442_HUMAN; sp|Q99816|TS101_HUMAN	Tumor susceptibility gene 101 protein OS=Homo sapiens GN=TSG101 PE=1 SV=1; Tumor susceptibility gene 101 protein OS=Homo sapiens GN=TSG101 PE=1 SV=2	566	99	YADKEETKL	9		-0.00272	1095.54	548.778	1095.54	548.78	2	7	15	21.5969	2262867
tr|F5H442|F5H442_HUMAN; sp|Q99816|TS101_HUMAN	Tumor susceptibility gene 101 protein OS=Homo sapiens GN=TSG101 PE=1 SV=1; Tumor susceptibility gene 101 protein OS=Homo sapiens GN=TSG101 PE=1 SV=2	747	99	KLDKPLTNM	9	Oxidation(M)@9	-0.004045	1074.57	538.292	1074.57	538.294	2	1	12	21.1486	136146
tr|F5H385|F5H385_HUMAN; sp|Q9BRY0|S39A3_HUMAN	Zinc transporter ZIP3 OS=Homo sapiens GN=SLC39A3 PE=1 SV=1; Zinc transporter ZIP3 OS=Homo sapiens GN=SLC39A3 PE=1 SV=2	577	99	SAEKAPVSV	9		-0.00178	886.474	444.244	886.476	444.245	2	11	14	25.063	37409310
tr|F5H1F7|F5H1F7_HUMAN; sp|P29375|KDM5A_HUMAN	Lysine-specific demethylase 5A OS=Homo sapiens GN=KDM5A PE=1 SV=2; Lysine-specific demethylase 5A OS=Homo sapiens GN=KDM5A PE=1 SV=3	28	99	VGDGYVVHL	9		-0.00196	957.49	479.752	957.492	479.753	2	126	14	43.1119	488738
tr|F5H1C8|F5H1C8_HUMAN; sp|Q8IY34|S15A3_HUMAN; tr|Q05CH4|Q05CH4_HUMAN	Solute carrier family 15 member 3 OS=Homo sapiens GN=SLC15A3 PE=1 SV=2; Solute carrier family 15 member 3 OS=Homo sapiens GN=SLC15A3 PE=2 SV=2; SLC15A3 protein OS=Homo sapiens GN=SLC15A3 PE=1 SV=1	7	99	NVDSLITRL	9		0.00222	1029.58	515.799	1029.58	515.798	2	50	11	44.3584	256329
tr|F5H008|F5H008_HUMAN; sp|Q9H267|VP33B_HUMAN	Vacuolar protein sorting-associated protein 33B OS=Homo sapiens GN=VPS33B PE=1 SV=1; Vacuolar protein sorting-associated protein 33B OS=Homo sapiens GN=VPS33B PE=1 SV=2	159	98.6	LSEPGLVKL	9		-0.000729	954.574	478.294	954.575	478.295	2	2	10	39.8513	578316
tr|F5GZQ3|F5GZQ3_HUMAN; tr|C9K0M0|C9K0M0_HUMAN; tr|C9JEY0|C9JEY0_HUMAN; tr|C9JE81|C9JE81_HUMAN; tr|B5MD38|B5MD38_HUMAN; sp|P55084|ECHB_HUMAN	Trifunctional enzyme subunit beta, mitochondrial OS=Homo sapiens GN=HADHB PE=1 SV=1; Trifunctional enzyme subunit beta, mitochondrial (Fragment) OS=Homo sapiens GN=HADHB PE=1 SV=7; Trifunctional enzyme subunit beta, mitochondrial (Fragment) OS=Homo sapiens GN=HADHB PE=1 SV=7; Trifunctional enzyme subunit beta, mitochondrial (Fragment) OS=Homo sapiens GN=HADHB PE=1 SV=7; Trifunctional enzyme subun…	14	99	AAEVGFVRF	9		0.00181	994.525	498.27	994.524	498.269	2	8	11	44.5649	619727
tr|F5GYX3|F5GYX3_HUMAN; sp|O75326|SEM7A_HUMAN	Semaphorin-7A OS=Homo sapiens GN=SEMA7A PE=1 SV=1; Semaphorin-7A OS=Homo sapiens GN=SEMA7A PE=1 SV=1	413	99	RADEDARMI	9		-0.000622	1075.51	538.761	1075.51	538.761	2	3	13	24.0763	299977
tr|F5GXJ9|F5GXJ9_HUMAN; sp|Q13740|CD166_HUMAN	CD166 antigen OS=Homo sapiens GN=ALCAM PE=1 SV=1; CD166 antigen OS=Homo sapiens GN=ALCAM PE=1 SV=2	466	99	VADEQQRLM	9	Dioxidation(M)@9	0.00721	1120.53	561.27	1120.52	561.266	2	1	12	23.2525	335655
tr|F5GXJ9|F5GXJ9_HUMAN; sp|Q13740|CD166_HUMAN	CD166 antigen OS=Homo sapiens GN=ALCAM PE=1 SV=1; CD166 antigen OS=Homo sapiens GN=ALCAM PE=1 SV=2	287	99	NSDTHSSTF	9		-0.00336	994.396	498.205	994.399	498.207	2	28	14	22.2034	1565174
tr|F5GWX5|F5GWX5_HUMAN; tr|A0A0C4DGG9|A0A0C4DGG9_HUMAN; sp|Q14839|CHD4_HUMAN	Chromodomain-helicase-DNA-binding protein 4 OS=Homo sapiens GN=CHD4 PE=1 SV=1; Chromodomain-helicase-DNA-binding protein 4 OS=Homo sapiens GN=CHD4 PE=1 SV=1; Chromodomain-helicase-DNA-binding protein 4 OS=Homo sapiens GN=CHD4 PE=1 SV=2	2151	99	NQDLLRVFL	9		-0.000874	1116.63	559.321	1116.63	559.322	2	4	11	57.276	119108
tr|F5GWX5|F5GWX5_HUMAN; tr|A0A0C4DGG9|A0A0C4DGG9_HUMAN; sp|Q14839|CHD4_HUMAN	Chromodomain-helicase-DNA-binding protein 4 OS=Homo sapiens GN=CHD4 PE=1 SV=1; Chromodomain-helicase-DNA-binding protein 4 OS=Homo sapiens GN=CHD4 PE=1 SV=1; Chromodomain-helicase-DNA-binding protein 4 OS=Homo sapiens GN=CHD4 PE=1 SV=2	187	99	AGPLRKSSL	9		-0.00472	927.545	464.78	927.55	464.782	2	4	13	21.6858	1089810
tr|F2Z3H6|F2Z3H6_HUMAN; sp|Q9BQE9|BCL7B_HUMAN	B-cell CLL/lymphoma 7 protein family member B OS=Homo sapiens GN=BCL7B PE=1 SV=2; B-cell CLL/lymphoma 7 protein family member B OS=Homo sapiens GN=BCL7B PE=1 SV=1	333	99	AIDGHDSVV	9		-0.000195	911.435	456.725	911.435	456.725	2	2	10	27.0514	765318
tr|F2Z2Y8|F2Z2Y8_HUMAN; tr|E9PQ25|E9PQ25_HUMAN; tr|E9PP67|E9PP67_HUMAN; tr|E7EN89|E7EN89_HUMAN; sp|Q9H0E2|TOLIP_HUMAN	Toll-interacting protein OS=Homo sapiens GN=TOLLIP PE=1 SV=1; Toll-interacting protein (Fragment) OS=Homo sapiens GN=TOLLIP PE=1 SV=1; Toll-interacting protein OS=Homo sapiens GN=TOLLIP PE=1 SV=1; Toll interacting protein, isoform CRA_b OS=Homo sapiens GN=TOLLIP PE=1 SV=2; Toll-interacting protein OS=Homo sapiens GN=TOLLIP PE=1 SV=1	63	99	TVDDPYATF	9		0.00284	1027.45	1028.46	1027.45	1028.46	1	2	10	53.7196	227461
tr|E9PS74|E9PS74_HUMAN; sp|Q8NBI5|S43A3_HUMAN	Solute carrier family 43 member 3 (Fragment) OS=Homo sapiens GN=SLC43A3 PE=1 SV=1; Solute carrier family 43 member 3 OS=Homo sapiens GN=SLC43A3 PE=1 SV=2	1108	99	ASDPDEAKL	9		-4.9e-05	944.445	473.23	944.445	473.23	2	15	12	24.3547	1624951
tr|E9PS74|E9PS74_HUMAN; sp|Q8NBI5|S43A3_HUMAN	Solute carrier family 43 member 3 (Fragment) OS=Homo sapiens GN=SLC43A3 PE=1 SV=1; Solute carrier family 43 member 3 OS=Homo sapiens GN=SLC43A3 PE=1 SV=2	523	99	VADEQNRAL	9		-0.00237	1014.51	508.261	1014.51	508.262	2	7	11	22.6138	1305010
tr|E9PS23|E9PS23_HUMAN; tr|E9PP50|E9PP50_HUMAN; tr|E9PK25|E9PK25_HUMAN; sp|P23528|COF1_HUMAN	Cofilin-1 (Fragment) OS=Homo sapiens GN=CFL1 PE=1 SV=7; Cofilin-1 (Fragment) OS=Homo sapiens GN=CFL1 PE=1 SV=7; Cofilin-1 OS=Homo sapiens GN=CFL1 PE=1 SV=1; Cofilin-1 OS=Homo sapiens GN=CFL1 PE=1 SV=3	280	99	VAQKKASFL	9		6.1e-05	990.586	496.3	990.586	496.3	2	5	12	24.151	2104984
tr|E9PS23|E9PS23_HUMAN; tr|E9PP50|E9PP50_HUMAN; tr|E9PK25|E9PK25_HUMAN; sp|P23528|COF1_HUMAN	Cofilin-1 (Fragment) OS=Homo sapiens GN=CFL1 PE=1 SV=7; Cofilin-1 (Fragment) OS=Homo sapiens GN=CFL1 PE=1 SV=7; Cofilin-1 OS=Homo sapiens GN=CFL1 PE=1 SV=1; Cofilin-1 OS=Homo sapiens GN=CFL1 PE=1 SV=3	162	99	FVDEHEPSM	9	Oxidation(M)@9	-0.00115	1105.44	553.726	1105.44	553.727	2	13	14	23.9955	984927
tr|E9PS23|E9PS23_HUMAN; tr|E9PP50|E9PP50_HUMAN; tr|E9PK25|E9PK25_HUMAN; sp|P23528|COF1_HUMAN	Cofilin-1 (Fragment) OS=Homo sapiens GN=CFL1 PE=1 SV=7; Cofilin-1 (Fragment) OS=Homo sapiens GN=CFL1 PE=1 SV=7; Cofilin-1 OS=Homo sapiens GN=CFL1 PE=1 SV=1; Cofilin-1 OS=Homo sapiens GN=CFL1 PE=1 SV=3	1091	99	FAEERNQNL	9		-0.00125	1119.53	560.772	1119.53	560.773	2	4	13	25.6548	825104
tr|E9PS23|E9PS23_HUMAN; tr|E9PP50|E9PP50_HUMAN; tr|E9PK25|E9PK25_HUMAN; sp|P23528|COF1_HUMAN	Cofilin-1 (Fragment) OS=Homo sapiens GN=CFL1 PE=1 SV=7; Cofilin-1 (Fragment) OS=Homo sapiens GN=CFL1 PE=1 SV=7; Cofilin-1 OS=Homo sapiens GN=CFL1 PE=1 SV=1; Cofilin-1 OS=Homo sapiens GN=CFL1 PE=1 SV=3	596	99	RADTGQERF	9		-0.00449	1078.51	540.263	1078.52	540.265	2	5	12	20.4874	220053
tr|E9PQP7|E9PQP7_HUMAN; sp|Q5H9R7|PP6R3_HUMAN; tr|E9PKF6|E9PKF6_HUMAN; tr|H0YEN2|H0YEN2_HUMAN	Serine/threonine-protein phosphatase 6 regulatory subunit 3 OS=Homo sapiens GN=PPP6R3 PE=1 SV=1; Serine/threonine-protein phosphatase 6 regulatory subunit 3 OS=Homo sapiens GN=PPP6R3 PE=1 SV=2; Serine/threonine-protein phosphatase 6 regulatory subunit 3 OS=Homo sapiens GN=PPP6R3 PE=1 SV=1; Serine/threonine-protein phosphatase 6 regulatory subunit 3 (Fragment) OS=Homo sapiens GN=PPP6R3 PE=1 SV=1	531	99	TADHARLQL	9		-0.002346	1023.54	512.779	1023.55	512.78	2	5	11	26.1086	206546
tr|E9PM30|E9PM30_HUMAN; tr|E9PLG0|E9PLG0_HUMAN; sp|Q17RS7|GEN_HUMAN	Flap endonuclease GEN homolog 1 (Fragment) OS=Homo sapiens GN=GEN1 PE=1 SV=1; Flap endonuclease GEN homolog 1 (Fragment) OS=Homo sapiens GN=GEN1 PE=1 SV=1; Flap endonuclease GEN homolog 1 OS=Homo sapiens GN=GEN1 PE=1 SV=2	906	98.6	ASDQPSHSL	9		-0.00177	940.423	471.219	940.425	471.22	2	4	11	21.6903	279846
tr|E9PKE3|E9PKE3_HUMAN; sp|P11142|HSP7C_HUMAN; tr|E9PNE6|E9PNE6_HUMAN; sp|P54652|HSP72_HUMAN	Heat shock cognate 71 kDa protein OS=Homo sapiens GN=HSPA8 PE=1 SV=1; Heat shock cognate 71 kDa protein OS=Homo sapiens GN=HSPA8 PE=1 SV=1; Heat shock cognate 71 kDa protein OS=Homo sapiens GN=HSPA8 PE=1 SV=1; Heat shock-related 70 kDa protein 2 OS=Homo sapiens GN=HSPA2 PE=1 SV=1	56	99	KADSINKPF	9		-0.00247	1018.54	510.278	1018.54	510.28	2	10	13	25.0164	3097068
tr|E9PK91|E9PK91_HUMAN; sp|Q9NYF8|BCLF1_HUMAN; tr|H0YF00|H0YF00_HUMAN; tr|E9PQN2|E9PQN2_HUMAN; tr|E9PKI6|E9PKI6_HUMAN; tr|E9PK09|E9PK09_HUMAN	Bcl-2-associated transcription factor 1 OS=Homo sapiens GN=BCLAF1 PE=1 SV=1; Bcl-2-associated transcription factor 1 OS=Homo sapiens GN=BCLAF1 PE=1 SV=2; Bcl-2-associated transcription factor 1 (Fragment) OS=Homo sapiens GN=BCLAF1 PE=1 SV=1; Bcl-2-associated transcription factor 1 OS=Homo sapiens GN=BCLAF1 PE=1 SV=1; Bcl-2-associated transcription factor 1 OS=Homo sapiens GN=BCLAF1 PE=1 SV=1; Bcl…	77	99	KTDKQEALF	9		0.000383	1078.57	540.29	1078.57	540.29	2	4	11	26.439	425403
tr|E9PK91|E9PK91_HUMAN; sp|Q9NYF8|BCLF1_HUMAN; tr|H0YF00|H0YF00_HUMAN; tr|E9PQN2|E9PQN2_HUMAN; tr|E9PKI6|E9PKI6_HUMAN; tr|E9PK09|E9PK09_HUMAN	Bcl-2-associated transcription factor 1 OS=Homo sapiens GN=BCLAF1 PE=1 SV=1; Bcl-2-associated transcription factor 1 OS=Homo sapiens GN=BCLAF1 PE=1 SV=2; Bcl-2-associated transcription factor 1 (Fragment) OS=Homo sapiens GN=BCLAF1 PE=1 SV=1; Bcl-2-associated transcription factor 1 OS=Homo sapiens GN=BCLAF1 PE=1 SV=1; Bcl-2-associated transcription factor 1 OS=Homo sapiens GN=BCLAF1 PE=1 SV=1; Bcl…	165	99	AADDHTVKL	9		-0.000488	968.492	485.253	968.493	485.254	2	5	14	23.7426	1394567
tr|E9PIE4|E9PIE4_HUMAN; sp|Q9Y6C9|MTCH2_HUMAN	Mitochondrial carrier homolog 2 (Fragment) OS=Homo sapiens GN=MTCH2 PE=1 SV=7; Mitochondrial carrier homolog 2 OS=Homo sapiens GN=MTCH2 PE=1 SV=1	503	99	STDELASKL	9		0.00238	962.494	482.255	962.492	482.253	2	5	14	31.8287	1682252
tr|E9PHY5|E9PHY5_HUMAN; sp|O43491|E41L2_HUMAN; tr|E9PK52|E9PK52_HUMAN; tr|E9PII3|E9PII3_HUMAN; tr|I6L9B1|I6L9B1_HUMAN; tr|H0Y5B0|H0Y5B0_HUMAN; tr|Q4VB86|Q4VB86_HUMAN; sp|P11171|41_HUMAN	Band 4.1-like protein 2 OS=Homo sapiens GN=EPB41L2 PE=1 SV=1; Band 4.1-like protein 2 OS=Homo sapiens GN=EPB41L2 PE=1 SV=1; Band 4.1-like protein 2 OS=Homo sapiens GN=EPB41L2 PE=1 SV=1; Band 4.1-like protein 2 OS=Homo sapiens GN=EPB41L2 PE=1 SV=1; Band 4.1-like protein 2 OS=Homo sapiens GN=EPB41L2 PE=1 SV=1; Band 4.1-like protein 2 (Fragment) OS=Homo sapiens GN=EPB41L2 PE=1 SV=1; EPB41 protein OS…	217	98.8	VIDHPDVKC	9		-0.000338	1024.5	513.258	1024.5	513.258	2	1	10	24.1395	282646
tr|E9PHT9|E9PHT9_HUMAN; tr|D6RBL5|D6RBL5_HUMAN; sp|P08758|ANXA5_HUMAN	Annexin OS=Homo sapiens GN=ANXA5 PE=1 SV=1; Annexin OS=Homo sapiens GN=ANXA5 PE=1 SV=1; Annexin A5 OS=Homo sapiens GN=ANXA5 PE=1 SV=2	97	99	ITDFHPDTW	9	Dioxidation(W)@9	-0.00766	1162.49	582.25	1162.49	582.254	2	3	12	38.7733	692969
tr|E9PGT3|E9PGT3_HUMAN; sp|Q15418|KS6A1_HUMAN; tr|E9PAN7|E9PAN7_HUMAN	Ribosomal protein S6 kinase OS=Homo sapiens GN=RPS6KA1 PE=1 SV=1; Ribosomal protein S6 kinase alpha-1 OS=Homo sapiens GN=RPS6KA1 PE=1 SV=2; Ribosomal protein S6 kinase alpha-1 OS=Homo sapiens GN=RPS6KA1 PE=1 SV=1	271	99	SSEKLPTEL	9		0.00172	1002.53	502.27	1002.52	502.269	2	3	14	33.2537	6624381
tr|E9PG40|E9PG40_HUMAN; tr|A0A0A0MRG2|A0A0A0MRG2_HUMAN; sp|P05067|A4_HUMAN	Amyloid beta A4 protein OS=Homo sapiens GN=APP PE=1 SV=1; Amyloid beta A4 protein OS=Homo sapiens GN=APP PE=1 SV=1; Amyloid beta A4 protein OS=Homo sapiens GN=APP PE=1 SV=3	240	99	FAIPLIEKL	9		0.000127	1042.64	522.329	1042.64	522.329	2	6	11	57.1058	2147257
tr|E9PG40|E9PG40_HUMAN; tr|A0A0A0MRG2|A0A0A0MRG2_HUMAN; sp|P05067|A4_HUMAN	Amyloid beta A4 protein OS=Homo sapiens GN=APP PE=1 SV=1; Amyloid beta A4 protein OS=Homo sapiens GN=APP PE=1 SV=1; Amyloid beta A4 protein OS=Homo sapiens GN=APP PE=1 SV=3	845	99	LRDEFLVKI	9		6.2e-05	1131.67	566.84	1131.67	566.84	2	15	13	44.7441	7144868
tr|E9PG40|E9PG40_HUMAN; tr|A0A0A0MRG2|A0A0A0MRG2_HUMAN; sp|P05067|A4_HUMAN	Amyloid beta A4 protein OS=Homo sapiens GN=APP PE=1 SV=1; Amyloid beta A4 protein OS=Homo sapiens GN=APP PE=1 SV=1; Amyloid beta A4 protein OS=Homo sapiens GN=APP PE=1 SV=3	396	99	YIDQRIHEL	9		-0.00121	1185.61	593.814	1185.61	593.814	2	3	11	30.2031	329116
tr|E9PG40|E9PG40_HUMAN; tr|A0A0A0MRG2|A0A0A0MRG2_HUMAN; sp|P05067|A4_HUMAN	Amyloid beta A4 protein OS=Homo sapiens GN=APP PE=1 SV=1; Amyloid beta A4 protein OS=Homo sapiens GN=APP PE=1 SV=1; Amyloid beta A4 protein OS=Homo sapiens GN=APP PE=1 SV=3	261	99	HADDPERVV	9		-0.00356	1036.49	519.252	1036.49	519.254	2	18	12	22.0048	48668210
tr|E9PFK5|E9PFK5_HUMAN; sp|P78316|NOP14_HUMAN	Nucleolar protein 14 OS=Homo sapiens GN=NOP14 PE=1 SV=1; Nucleolar protein 14 OS=Homo sapiens GN=NOP14 PE=1 SV=3	819	99	HLDTPSKFL	9		0.000491	1056.56	529.288	1056.56	529.287	2	3	13	32.8107	2541517
tr|E9PEK0|E9PEK0_HUMAN; sp|Q12766|HMGX3_HUMAN	HMG domain-containing protein 3 OS=Homo sapiens GN=HMGXB3 PE=1 SV=1; HMG domain-containing protein 3 OS=Homo sapiens GN=HMGXB3 PE=2 SV=2	333	99	IIEKQPPQV	9		-0.00251	1050.6	526.31	1050.61	526.311	2	4	13	26.9977	363439
tr|E9PD50|E9PD50_HUMAN; sp|Q92540|SMG7_HUMAN; tr|B1ALB4|B1ALB4_HUMAN	Protein SMG7 OS=Homo sapiens GN=SMG7 PE=1 SV=1; Protein SMG7 OS=Homo sapiens GN=SMG7 PE=1 SV=2; Protein SMG7 (Fragment) OS=Homo sapiens GN=SMG7 PE=1 SV=7	249	99	AGDGGRVAL	9		-0.000299	814.429	408.222	814.43	408.222	2	7	13	25.5368	1840017
tr|E9PBW4|E9PBW4_HUMAN; sp|P69892|HBG2_HUMAN; sp|P69891|HBG1_HUMAN; sp|P02100|HBE_HUMAN	Hemoglobin subunit gamma-2 OS=Homo sapiens GN=HBG2 PE=1 SV=1; Hemoglobin subunit gamma-2 OS=Homo sapiens GN=HBG2 PE=1 SV=2; Hemoglobin subunit gamma-1 OS=Homo sapiens GN=HBG1 PE=1 SV=2; Hemoglobin subunit epsilon OS=Homo sapiens GN=HBE1 PE=1 SV=2	165	99	ASPVRLLSL	9		-0.00177	954.584	478.3	954.586	478.3	2	6	13	45.5249	1262697
tr|E9PBS1|E9PBS1_HUMAN; tr|D6RF62|D6RF62_HUMAN; sp|P22234|PUR6_HUMAN	Multifunctional protein ADE2 (Fragment) OS=Homo sapiens GN=PAICS PE=1 SV=1; Multifunctional protein ADE2 OS=Homo sapiens GN=PAICS PE=1 SV=1; Multifunctional protein ADE2 OS=Homo sapiens GN=PAICS PE=1 SV=3	91	99	KADEDVTKL	9		-0.00881	1017.53	509.77	1017.53	509.774	2	4	15	23.2551	302245
tr|E9PBF6|E9PBF6_HUMAN; sp|P20700|LMNB1_HUMAN; tr|A0A0D9SFE5|A0A0D9SFE5_HUMAN	Lamin-B1 OS=Homo sapiens GN=LMNB1 PE=1 SV=1; Lamin-B1 OS=Homo sapiens GN=LMNB1 PE=1 SV=2; Lamin B1, isoform CRA_a OS=Homo sapiens GN=LMNB1 PE=1 SV=1	167	99	GADDYTVKL	9		0.000187	980.482	491.248	980.482	491.248	2	10	12	37.2819	3472101
tr|E9PBD8|E9PBD8_HUMAN; tr|E7EMG9|E7EMG9_HUMAN; sp|P33241|LSP1_HUMAN	Lymphocyte-specific protein 1 (Fragment) OS=Homo sapiens GN=LSP1 PE=1 SV=1; Lymphocyte-specific protein 1 (Fragment) OS=Homo sapiens GN=LSP1 PE=1 SV=1; Lymphocyte-specific protein 1 OS=Homo sapiens GN=LSP1 PE=1 SV=1	52	99	AADKAIEKM	9		-0.00228	975.504	488.759	975.506	488.76	2	3	15	21.4358	224451
tr|E9PB61|E9PB61_HUMAN; sp|Q86V81|THOC4_HUMAN	THO complex subunit 4 OS=Homo sapiens GN=ALYREF PE=1 SV=1; THO complex subunit 4 OS=Homo sapiens GN=ALYREF PE=1 SV=3	362	99	YAEQLHVQL	9		-0.000928	1099.57	550.79	1099.57	550.79	2	7	12	39.543	1992811
tr|E9PAU2|E9PAU2_HUMAN; tr|A0A087WZ13|A0A087WZ13_HUMAN	Ribonucleoprotein PTB-binding 1 OS=Homo sapiens GN=RAVER1 PE=1 SV=1; Ribonucleoprotein PTB-binding 1 OS=Homo sapiens GN=RAVER1 PE=1 SV=1	166	99	FTDVIGHYI	9		0.00177	1063.54	532.775	1063.53	532.774	2	7	13	47.8947	1802969
tr|E9PAU2|E9PAU2_HUMAN; tr|A0A087WZ13|A0A087WZ13_HUMAN	Ribonucleoprotein PTB-binding 1 OS=Homo sapiens GN=RAVER1 PE=1 SV=1; Ribonucleoprotein PTB-binding 1 OS=Homo sapiens GN=RAVER1 PE=1 SV=1	133	99	SVDSHFSHL	9		0.00118	1027.47	514.744	1027.47	514.743	2	7	12	27.6338	250217
tr|E9PAU2|E9PAU2_HUMAN; tr|A0A087WZ13|A0A087WZ13_HUMAN	Ribonucleoprotein PTB-binding 1 OS=Homo sapiens GN=RAVER1 PE=1 SV=1; Ribonucleoprotein PTB-binding 1 OS=Homo sapiens GN=RAVER1 PE=1 SV=1	801	99	FADKHIQVL	9		0.000595	1069.59	535.804	1069.59	535.803	2	7	13	30.4933	4003721
tr|E9PAU2|E9PAU2_HUMAN; tr|A0A087WZ13|A0A087WZ13_HUMAN	Ribonucleoprotein PTB-binding 1 OS=Homo sapiens GN=RAVER1 PE=1 SV=1; Ribonucleoprotein PTB-binding 1 OS=Homo sapiens GN=RAVER1 PE=1 SV=1	84	99	AADHTGPKF	9		-0.00491	942.451	472.233	942.456	472.235	2	14	15	21.1632	3181651
tr|E9PAM4|E9PAM4_HUMAN; sp|Q9BTU6|P4K2A_HUMAN	Uncharacterized protein OS=Homo sapiens PE=4 SV=1; Phosphatidylinositol 4-kinase type 2-alpha OS=Homo sapiens GN=PI4K2A PE=1 SV=1	806	99	FADSHLWKL	9		0.00904	1115.59	558.8	1115.58	558.795	2	3	13	40.248	368408
tr|E9PAM4|E9PAM4_HUMAN; sp|Q9BTU6|P4K2A_HUMAN	Uncharacterized protein OS=Homo sapiens PE=4 SV=1; Phosphatidylinositol 4-kinase type 2-alpha OS=Homo sapiens GN=PI4K2A PE=1 SV=1	974	99	FADRSLLEM	9	Oxidation(M)@9	0.00514	1096.53	549.271	1096.52	549.268	2	3	11	36.4641	186947
tr|E7EX29|E7EX29_HUMAN; sp|P63104|1433Z_HUMAN; sp|P62258|1433E_HUMAN	14-3-3 protein zeta/delta (Fragment) OS=Homo sapiens GN=YWHAZ PE=1 SV=1; 14-3-3 protein zeta/delta OS=Homo sapiens GN=YWHAZ PE=1 SV=1; 14-3-3 protein epsilon OS=Homo sapiens GN=YWHAE PE=1 SV=1	134	99	FLDDFESKY	9		0.00125	1162.52	582.267	1162.52	582.266	2	2	11	45.4052	232804
tr|E7EX29|E7EX29_HUMAN; sp|P63104|1433Z_HUMAN; sp|P61981|1433G_HUMAN; sp|P31946|1433B_HUMAN	14-3-3 protein zeta/delta (Fragment) OS=Homo sapiens GN=YWHAZ PE=1 SV=1; 14-3-3 protein zeta/delta OS=Homo sapiens GN=YWHAZ PE=1 SV=1; 14-3-3 protein gamma OS=Homo sapiens GN=YWHAG PE=1 SV=2; 14-3-3 protein beta/alpha OS=Homo sapiens GN=YWHAB PE=1 SV=3	616	98.8	LLDSDGDSL	9		0.00362	933.433	934.44	933.429	934.436	1	1	13	43.7811	309882
tr|E7EX29|E7EX29_HUMAN; sp|P63104|1433Z_HUMAN	14-3-3 protein zeta/delta (Fragment) OS=Homo sapiens GN=YWHAZ PE=1 SV=1; 14-3-3 protein zeta/delta OS=Homo sapiens GN=YWHAZ PE=1 SV=1	32	99	TQDELRSLF	9		-0.00138	1107.55	554.785	1107.56	554.785	2	12	13	46.6908	29409470
tr|E7EX04|E7EX04_HUMAN; tr|E7EW69|E7EW69_HUMAN; tr|B5ME97|B5ME97_HUMAN; sp|Q9P0V9|SEP10_HUMAN; tr|F5H1F2|F5H1F2_HUMAN; tr|F5GYV2|F5GYV2_HUMAN; tr|C9JEQ7|C9JEQ7_HUMAN	Septin-10 OS=Homo sapiens GN=SEPT10 PE=1 SV=1; Septin-10 OS=Homo sapiens GN=SEPT10 PE=1 SV=1; Septin 10, isoform CRA_c OS=Homo sapiens GN=SEPT10 PE=1 SV=2; Septin-10 OS=Homo sapiens GN=SEPT10 PE=1 SV=2; Septin-10 (Fragment) OS=Homo sapiens GN=SEPT10 PE=1 SV=1; Septin-10 (Fragment) OS=Homo sapiens GN=SEPT10 PE=1 SV=1; Septin-10 (Fragment) OS=Homo sapiens GN=SEPT10 PE=1 SV=1	387	99	FSEADKIKV	9		-0.00345	1035.56	518.786	1035.56	518.787	2	3	14	28.212	477970
tr|E7EVQ6|E7EVQ6_HUMAN; sp|Q14534|ERG1_HUMAN	Squalene monooxygenase OS=Homo sapiens GN=SQLE PE=1 SV=1; Squalene monooxygenase OS=Homo sapiens GN=SQLE PE=1 SV=3	350	99	HVEVARVLL	9		-0.00138	1034.62	518.318	1034.62	518.319	2	4	11	34.1377	5311382
tr|E7EUK8|E7EUK8_HUMAN; sp|O94921|CDK14_HUMAN	Cyclin-dependent kinase 14 OS=Homo sapiens GN=CDK14 PE=1 SV=1; Cyclin-dependent kinase 14 OS=Homo sapiens GN=CDK14 PE=1 SV=3	299	99	HADRPQDFI	9		-0.00212	1097.52	549.769	1097.53	549.77	2	4	13	30.9808	1190897
tr|E7EU05|E7EU05_HUMAN; sp|P16671|CD36_HUMAN	Platelet glycoprotein 4 (Fragment) OS=Homo sapiens GN=CD36 PE=1 SV=2; Platelet glycoprotein 4 OS=Homo sapiens GN=CD36 PE=1 SV=2	290	98.8	IAGVDIVLL	9		0.0117	911.581	456.798	911.569	456.792	2	1	12	46.7945	781251
tr|E7ETV1|E7ETV1_HUMAN; tr|E7EN91|E7EN91_HUMAN; sp|Q9BWF2|TRAIP_HUMAN	E3 ubiquitin-protein ligase TRAIP OS=Homo sapiens GN=TRAIP PE=1 SV=1; E3 ubiquitin-protein ligase TRAIP (Fragment) OS=Homo sapiens GN=TRAIP PE=1 SV=1; E3 ubiquitin-protein ligase TRAIP OS=Homo sapiens GN=TRAIP PE=1 SV=1	11	99	RAEEGFTQV	9		-0.000137	1035.5	518.756	1035.5	518.757	2	15	11	28.8634	6538261
tr|E7ETB3|E7ETB3_HUMAN; tr|E7EMB6|E7EMB6_HUMAN; sp|Q9ULA0|DNPEP_HUMAN	Aspartyl aminopeptidase OS=Homo sapiens GN=DNPEP PE=1 SV=2; Aspartyl aminopeptidase OS=Homo sapiens GN=DNPEP PE=1 SV=2; Aspartyl aminopeptidase OS=Homo sapiens GN=DNPEP PE=1 SV=1	326	99	VVDDIVSKL	9		-0.000141	986.565	494.29	986.565	494.29	2	8	12	41.7797	32064580
tr|E7ERY9|E7ERY9_HUMAN; sp|P20020|AT2B1_HUMAN	Calcium-transporting ATPase OS=Homo sapiens GN=ATP2B1 PE=1 SV=2; Plasma membrane calcium-transporting ATPase 1 OS=Homo sapiens GN=ATP2B1 PE=1 SV=3	137	99	MTEDHVMHL	9	Oxidation(M)@1; Oxidation(M)@7	0.00253	1143.47	572.743	1143.47	572.742	2	5	15	21.3114	77791.2
tr|E7EQ45|E7EQ45_HUMAN; sp|Q9H0R1|AP5M1_HUMAN; tr|S4R311|S4R311_HUMAN; tr|H0YIY0|H0YIY0_HUMAN	AP-5 complex subunit mu-1 OS=Homo sapiens GN=AP5M1 PE=1 SV=1; AP-5 complex subunit mu-1 OS=Homo sapiens GN=AP5M1 PE=1 SV=2; AP-5 complex subunit mu-1 (Fragment) OS=Homo sapiens GN=AP5M1 PE=1 SV=1; AP-5 complex subunit mu-1 (Fragment) OS=Homo sapiens GN=AP5M1 PE=1 SV=1	39	99	IVDKGPVEL	9		0.00078	968.555	485.285	968.554	485.284	2	2	14	34.049	6922849
tr|E7EPN9|E7EPN9_HUMAN; sp|Q9Y520|PRC2C_HUMAN	Protein PRRC2C OS=Homo sapiens GN=PRRC2C PE=1 SV=1; Protein PRRC2C OS=Homo sapiens GN=PRRC2C PE=1 SV=4	81	99	IADAAYKAM	9	Oxidation(M)@9	-0.00525	968.458	485.236	968.464	485.239	2	5	10	22.9456	103227
tr|E7EP35|E7EP35_HUMAN; sp|Q9Y546|LRC42_HUMAN; tr|A6NL66|A6NL66_HUMAN	Leucine-rich repeat-containing protein 42 (Fragment) OS=Homo sapiens GN=LRRC42 PE=1 SV=1; Leucine-rich repeat-containing protein 42 OS=Homo sapiens GN=LRRC42 PE=1 SV=1; Leucine-rich repeat-containing protein 42 (Fragment) OS=Homo sapiens GN=LRRC42 PE=1 SV=1	466	99	VADEQQRLM	9	Oxidation(M)@9	-6.9e-05	1104.52	553.269	1104.52	553.269	2	18	14	21.9814	969003
tr|E7EP35|E7EP35_HUMAN; sp|Q9Y546|LRC42_HUMAN; tr|A6NL66|A6NL66_HUMAN	Leucine-rich repeat-containing protein 42 (Fragment) OS=Homo sapiens GN=LRRC42 PE=1 SV=1; Leucine-rich repeat-containing protein 42 OS=Homo sapiens GN=LRRC42 PE=1 SV=1; Leucine-rich repeat-containing protein 42 (Fragment) OS=Homo sapiens GN=LRRC42 PE=1 SV=1	743	99	AADPHKADL	9		-0.00265	936.464	469.239	936.466	469.241	2	4	12	19.7279	163066
tr|E7EMM1|E7EMM1_HUMAN; tr|E5RFI9|E5RFI9_HUMAN; sp|Q9H7F4|T185B_HUMAN; sp|Q8NFB2|T185A_HUMAN	Transmembrane protein 185A OS=Homo sapiens GN=TMEM185A PE=4 SV=1; Transmembrane protein 185A OS=Homo sapiens GN=TMEM185A PE=4 SV=1; Transmembrane protein 185B OS=Homo sapiens GN=TMEM185B PE=1 SV=2; Transmembrane protein 185A OS=Homo sapiens GN=TMEM185A PE=1 SV=2	327	99	HWDEVKEEM	9	Oxidation(M)@9	-0.000606	1217.5	609.758	1217.5	609.758	2	2	14	23.5727	398573
tr|E5RIM3|E5RIM3_HUMAN; sp|Q9Y263|PLAP_HUMAN; tr|H0YAU9|H0YAU9_HUMAN	Phospholipase A-2-activating protein OS=Homo sapiens GN=PLAA PE=1 SV=1; Phospholipase A-2-activating protein OS=Homo sapiens GN=PLAA PE=1 SV=2; Phospholipase A-2-activating protein (Fragment) OS=Homo sapiens GN=PLAA PE=1 SV=1	328	99	YNDPIYVKL	9		-0.000567	1123.59	562.803	1123.59	562.803	2	7	14	44.074	4977803
tr|E5RIM3|E5RIM3_HUMAN; sp|Q9Y263|PLAP_HUMAN	Phospholipase A-2-activating protein OS=Homo sapiens GN=PLAA PE=1 SV=1; Phospholipase A-2-activating protein OS=Homo sapiens GN=PLAA PE=1 SV=2	23	99	VTDHNLHEL	9		-0.00386	1076.52	539.268	1076.53	539.27	2	10	14	24.5824	3594438
tr|E5RII3|E5RII3_HUMAN	Eukaryotic translation initiation factor 3 subunit E OS=Homo sapiens GN=EIF3E PE=1 SV=1	153	99	VADRIGDYV	9		0.00211	1006.51	504.262	1006.51	504.261	2	3	12	36.4404	1651406
tr|E5RFT4|E5RFT4_HUMAN; sp|Q8N4L2|TM55A_HUMAN; tr|E5RJC2|E5RJC2_HUMAN; tr|E5RIY0|E5RIY0_HUMAN; tr|E5RIP9|E5RIP9_HUMAN	Type 2 phosphatidylinositol 4,5-bisphosphate 4-phosphatase (Fragment) OS=Homo sapiens GN=TMEM55A PE=1 SV=7; Type 2 phosphatidylinositol 4,5-bisphosphate 4-phosphatase OS=Homo sapiens GN=TMEM55A PE=1 SV=1; Type 2 phosphatidylinositol 4,5-bisphosphate 4-phosphatase OS=Homo sapiens GN=TMEM55A PE=1 SV=1; Type 2 phosphatidylinositol 4,5-bisphosphate 4-phosphatase OS=Homo sapiens GN=TMEM55A PE=1 SV=1; …	98	99	HVDPENFRL	9		-9.3e-05	1125.56	563.786	1125.56	563.786	2	27	13	35.2049	2354128
tr|D8L7E9|D8L7E9_HUMAN; tr|D6RJG6|D6RJG6_HUMAN; tr|A0A0R4J2G5|A0A0R4J2G5_HUMAN; tr|A0A0D9SGI5|A0A0D9SGI5_HUMAN; tr|A0A0D9SFD0|A0A0D9SFD0_HUMAN; sp|Q06413|MEF2C_HUMAN; tr|A0A0D9SG58|A0A0D9SG58_HUMAN; tr|A0A0D9SFV9|A0A0D9SFV9_HUMAN	Myocyte enhancer factor 2c OS=Homo sapiens GN=MEF2C PE=1 SV=1; Myocyte-specific enhancer factor 2C OS=Homo sapiens GN=MEF2C PE=1 SV=1; Myocyte-specific enhancer factor 2C OS=Homo sapiens GN=MEF2C PE=1 SV=1; Myocyte-specific enhancer factor 2C OS=Homo sapiens GN=MEF2C PE=1 SV=1; MADS box transcription enhancer factor 2, polypeptide C (Myocyte enhancer factor 2C), isoform CRA_e OS=Homo sapiens GN=M…	82	99	VVDKPEQTV	9		0.00191	1013.54	507.778	1013.54	507.777	2	2	12	23.0631	388704
tr|D6RJI2|D6RJI2_HUMAN; tr|D6RA73|D6RA73_HUMAN; sp|P38646|GRP75_HUMAN	Stress-70 protein, mitochondrial (Fragment) OS=Homo sapiens GN=HSPA9 PE=1 SV=1; Stress-70 protein, mitochondrial (Fragment) OS=Homo sapiens GN=HSPA9 PE=1 SV=1; Stress-70 protein, mitochondrial OS=Homo sapiens GN=HSPA9 PE=1 SV=2	144	99	VGDKPVNNF	9		0.000469	988.498	495.256	988.498	495.256	2	7	14	26.678	58420970
tr|D6RGX2|D6RGX2_HUMAN; sp|Q9NUQ7|UFSP2_HUMAN; tr|H0YA18|H0YA18_HUMAN; tr|H0Y9B0|H0Y9B0_HUMAN	Ufm1-specific protease 2 OS=Homo sapiens GN=UFSP2 PE=1 SV=1; Ufm1-specific protease 2 OS=Homo sapiens GN=UFSP2 PE=1 SV=3; Ufm1-specific protease 2 (Fragment) OS=Homo sapiens GN=UFSP2 PE=1 SV=1; Ufm1-specific protease 2 (Fragment) OS=Homo sapiens GN=UFSP2 PE=1 SV=1	3	99	HQQLYWSHP	9	Dioxidation(W)@6	-0.000388	1226.55	614.28	1226.55	614.281	2	1	13	27.7057	333379
tr|D6RGX2|D6RGX2_HUMAN; sp|Q9NUQ7|UFSP2_HUMAN; tr|H0YA18|H0YA18_HUMAN; tr|H0Y9B0|H0Y9B0_HUMAN	Ufm1-specific protease 2 OS=Homo sapiens GN=UFSP2 PE=1 SV=1; Ufm1-specific protease 2 OS=Homo sapiens GN=UFSP2 PE=1 SV=3; Ufm1-specific protease 2 (Fragment) OS=Homo sapiens GN=UFSP2 PE=1 SV=1; Ufm1-specific protease 2 (Fragment) OS=Homo sapiens GN=UFSP2 PE=1 SV=1	2458	99	NAEEKNVLL	9		-0.000813	1028.55	515.282	1028.55	515.282	2	6	12	31.058	1043985
tr|D6RFN0|D6RFN0_HUMAN	COP9 signalosome complex subunit 4 OS=Homo sapiens GN=COPS4 PE=1 SV=1	138	99	AADPIITRW	9		0.000157	1041.56	521.788	1041.56	521.788	2	4	14	41.8618	2923989
tr|D6RDM7|D6RDM7_HUMAN; sp|P61086|UBE2K_HUMAN	Ubiquitin-conjugating enzyme E2 K (Fragment) OS=Homo sapiens GN=UBE2K PE=1 SV=1; Ubiquitin-conjugating enzyme E2 K OS=Homo sapiens GN=UBE2K PE=1 SV=3	31	99	AGEEVAIKL	9		0.00229	928.525	465.27	928.523	465.269	2	4	13	37.4716	253680
tr|D6RAT0|D6RAT0_HUMAN; sp|P61247|RS3A_HUMAN; tr|H0Y9Y4|H0Y9Y4_HUMAN; tr|D6R9B6|D6R9B6_HUMAN; tr|H0Y8L7|H0Y8L7_HUMAN; tr|E9PFI5|E9PFI5_HUMAN; tr|D6RG13|D6RG13_HUMAN; tr|D6RED7|D6RED7_HUMAN; tr|D6RB09|D6RB09_HUMAN; tr|D6RAS7|D6RAS7_HUMAN	40S ribosomal protein S3a OS=Homo sapiens GN=RPS3A PE=1 SV=1; 40S ribosomal protein S3a OS=Homo sapiens GN=RPS3A PE=1 SV=2; 40S ribosomal protein S3a (Fragment) OS=Homo sapiens GN=RPS3A PE=1 SV=1; 40S ribosomal protein S3a OS=Homo sapiens GN=RPS3A PE=1 SV=1; 40S ribosomal protein S3a (Fragment) OS=Homo sapiens GN=RPS3A PE=1 SV=1; 40S ribosomal protein S3a OS=Homo sapiens GN=RPS3A PE=1 SV=1; 40S r…	1192	99	VQDRPESSL	9		-0.000692	1029.51	515.761	1029.51	515.762	2	7	14	24.5712	4905954
tr|D6R971|D6R971_HUMAN; tr|D6R908|D6R908_HUMAN; tr|A0A0A0MTC0|A0A0A0MTC0_HUMAN; sp|Q96LW4|PRIPO_HUMAN	DNA-directed primase/polymerase protein OS=Homo sapiens GN=PRIMPOL PE=1 SV=1; DNA-directed primase/polymerase protein OS=Homo sapiens GN=PRIMPOL PE=1 SV=1; DNA-directed primase/polymerase protein OS=Homo sapiens GN=PRIMPOL PE=1 SV=1; DNA-directed primase/polymerase protein OS=Homo sapiens GN=PRIMPOL PE=1 SV=2	1918	99	YADRPAGTY	9		0.00402	1012.47	507.24	1012.46	507.238	2	3	10	24.487	131216
tr|C9JYZ0|C9JYZ0_HUMAN; tr|C9JMV9|C9JMV9_HUMAN; sp|Q03154|ACY1_HUMAN	Aminoacylase-1 (Fragment) OS=Homo sapiens GN=ACY1 PE=1 SV=1; Protein ABHD14A-ACY1 OS=Homo sapiens GN=ABHD14A-ACY1 PE=4 SV=1; Aminoacylase-1 OS=Homo sapiens GN=ACY1 PE=1 SV=1	46	99	TSEDYRTFL	9		0.000594	1130.53	566.27	1130.52	566.269	2	8	12	42.8791	2817015
tr|C9JXA2|C9JXA2_HUMAN; sp|P29320|EPHA3_HUMAN	Ephrin type-A receptor 3 OS=Homo sapiens GN=EPHA3 PE=1 SV=1; Ephrin type-A receptor 3 OS=Homo sapiens GN=EPHA3 PE=1 SV=2	169	99	SADFNYRSF	9		-0.00121	1105.48	553.748	1105.48	553.749	2	5	10	39.0837	185557
tr|C9JSK0|C9JSK0_HUMAN; sp|Q13432|U119A_HUMAN; tr|K7EN86|K7EN86_HUMAN; tr|K7EJU3|K7EJU3_HUMAN	Protein unc-119 homolog A (Fragment) OS=Homo sapiens GN=UNC119 PE=1 SV=1; Protein unc-119 homolog A OS=Homo sapiens GN=UNC119 PE=1 SV=1; Protein unc-119 homolog A OS=Homo sapiens GN=UNC119 PE=1 SV=1; Protein unc-119 homolog A OS=Homo sapiens GN=UNC119 PE=1 SV=1	134	99	TSDFTKRQL	9		0.000461	1094.57	548.293	1094.57	548.293	2	3	11	24.3068	121610
tr|C9JPM4|C9JPM4_HUMAN; tr|C9JAK5|C9JAK5_HUMAN; sp|P18085|ARF4_HUMAN	ADP-ribosylation factor 4 (Fragment) OS=Homo sapiens GN=ARF4 PE=1 SV=1; ADP-ribosylation factor 4 OS=Homo sapiens GN=ARF4 PE=1 SV=1; ADP-ribosylation factor 4 OS=Homo sapiens GN=ARF4 PE=1 SV=3	465	99	HADHVGQGF	9		0.00108	966.432	484.223	966.431	484.223	2	9	13	21.9575	804715
tr|C9JPM4|C9JPM4_HUMAN; tr|C9JAK5|C9JAK5_HUMAN; sp|P18085|ARF4_HUMAN	ADP-ribosylation factor 4 (Fragment) OS=Homo sapiens GN=ARF4 PE=1 SV=1; ADP-ribosylation factor 4 OS=Homo sapiens GN=ARF4 PE=1 SV=1; ADP-ribosylation factor 4 OS=Homo sapiens GN=ARF4 PE=1 SV=3	98	99	VQDESHSEW	9	Oxidation(W)@9	-0.00379	1131.44	566.729	1131.45	566.731	2	4	12	23.0454	1626017
tr|C9JIZ6|C9JIZ6_HUMAN; sp|P07602|SAP_HUMAN	Prosaposin OS=Homo sapiens GN=PSAP PE=1 SV=2; Prosaposin OS=Homo sapiens GN=PSAP PE=1 SV=2	122	99	VAIEHLDKI	9		-0.002	1036.59	519.302	1036.59	519.303	2	5	14	31.192	2482989
tr|C9JIZ6|C9JIZ6_HUMAN; sp|P07602|SAP_HUMAN	Prosaposin OS=Homo sapiens GN=PSAP PE=1 SV=2; Prosaposin OS=Homo sapiens GN=PSAP PE=1 SV=2	365	99	LLERGYSLV	9		-0.00261	1048.59	525.302	1048.59	525.303	2	1	12	40.2287	1170774
tr|C9JIF9|C9JIF9_HUMAN; sp|P13798|ACPH_HUMAN	Acylamino-acid-releasing enzyme OS=Homo sapiens GN=APEH PE=1 SV=1; Acylamino-acid-releasing enzyme OS=Homo sapiens GN=APEH PE=1 SV=4	346	99	YVDVVKVLL	9		0.000208	1046.64	524.326	1046.64	524.326	2	15	14	54.0003	1134093
tr|C9JC87|C9JC87_HUMAN; tr|C9IZL5|C9IZL5_HUMAN; sp|O00189|AP4M1_HUMAN; tr|H7C0A0|H7C0A0_HUMAN	AP-4 complex subunit mu-1 OS=Homo sapiens GN=AP4M1 PE=1 SV=1; AP-4 complex subunit mu-1 OS=Homo sapiens GN=AP4M1 PE=1 SV=1; AP-4 complex subunit mu-1 OS=Homo sapiens GN=AP4M1 PE=1 SV=2; AP-4 complex subunit mu-1 (Fragment) OS=Homo sapiens GN=AP4M1 PE=1 SV=1	278	99	FADRPGDMV	9	Oxidation(M)@8	0.000306	1022.45	512.232	1022.45	512.232	2	5	13	26.7558	2399099
tr|C9JA08|C9JA08_HUMAN; sp|Q96D46|NMD3_HUMAN	60S ribosomal export protein NMD3 OS=Homo sapiens GN=NMD3 PE=1 SV=1; 60S ribosomal export protein NMD3 OS=Homo sapiens GN=NMD3 PE=1 SV=1	4684	98.8	NAESRVAKL	9		-0.00545	986.545	494.28	986.551	494.283	2	4	12	22.1576	638697
tr|C9J7E8|C9J7E8_HUMAN; sp|Q9UL63|MKLN1_HUMAN	Muskelin OS=Homo sapiens GN=MKLN1 PE=1 SV=1; Muskelin OS=Homo sapiens GN=MKLN1 PE=1 SV=2	1252	99	SAEVHPISL	9		-0.00147	951.501	476.758	951.503	476.759	2	9	13	34.8822	17264160
tr|C9J6P4|C9J6P4_HUMAN; sp|Q7Z2W4|ZCCHV_HUMAN	Zinc finger CCCH-type antiviral protein 1 OS=Homo sapiens GN=ZC3HAV1 PE=1 SV=1; Zinc finger CCCH-type antiviral protein 1 OS=Homo sapiens GN=ZC3HAV1 PE=1 SV=3	452	99	IIEAEESRM	9	Oxidation(M)@9	-0.00666	1092.51	547.26	1092.51	547.263	2	1	10	22.3322	262199
tr|C9IYN7|C9IYN7_HUMAN; sp|Q0PNE2|ELP6_HUMAN	Elongator complex protein 6 OS=Homo sapiens GN=ELP6 PE=1 SV=1; Elongator complex protein 6 OS=Homo sapiens GN=ELP6 PE=1 SV=1	104	99	FAEHRPPKI	9		-0.000629	1093.6	547.809	1093.6	547.809	2	7	13	22.617	471178
tr|B8ZZZ7|B8ZZZ7_HUMAN; tr|A0A0A0MSG5|A0A0A0MSG5_HUMAN; sp|Q9NUQ6|SPS2L_HUMAN; tr|F8W6C2|F8W6C2_HUMAN; tr|C9JW67|C9JW67_HUMAN; tr|H7C2G5|H7C2G5_HUMAN	DNA polymerase-transactivated protein 6, isoform CRA_b OS=Homo sapiens GN=SPATS2L PE=1 SV=1; SPATS2-like protein OS=Homo sapiens GN=SPATS2L PE=1 SV=1; SPATS2-like protein OS=Homo sapiens GN=SPATS2L PE=1 SV=2; SPATS2-like protein (Fragment) OS=Homo sapiens GN=SPATS2L PE=1 SV=7; SPATS2-like protein (Fragment) OS=Homo sapiens GN=SPATS2L PE=1 SV=1; SPATS2-like protein (Fragment) OS=Homo sapiens GN=SP…	434	99	SADHLAHEV	9		-0.00161	977.455	489.735	977.457	489.736	2	5	14	21.4476	1112884
tr|B7Z6Q0|B7Z6Q0_HUMAN; sp|Q12980|NPRL3_HUMAN	Nitrogen permease regulator 3-like protein OS=Homo sapiens GN=NPRL3 PE=1 SV=1; Nitrogen permease regulator 3-like protein OS=Homo sapiens GN=NPRL3 PE=1 SV=1	211	99	IIERTASFV	9		0.000954	1034.58	518.296	1034.58	518.295	2	3	13	34.2487	893095
tr|B7Z4L4|B7Z4L4_HUMAN; sp|P04843|RPN1_HUMAN	Dolichyl-diphosphooligosaccharide--protein glycosyltransferase subunit 1 OS=Homo sapiens GN=RPN1 PE=1 SV=1; Dolichyl-diphosphooligosaccharide--protein glycosyltransferase subunit 1 OS=Homo sapiens GN=RPN1 PE=1 SV=1	317	99	FVDIVKVLL	9		-0.001729	1044.66	523.336	1044.66	523.336	2	6	15	57.8926	15429570
tr|B5MBZ0|B5MBZ0_HUMAN; sp|Q9HC35|EMAL4_HUMAN	Echinoderm microtubule-associated protein-like 4 OS=Homo sapiens GN=EML4 PE=1 SV=3; Echinoderm microtubule-associated protein-like 4 OS=Homo sapiens GN=EML4 PE=1 SV=3	39	98.8	ISDTQRLSL	9		0.000373	1031.56	516.788	1031.56	516.788	2	2	11	33.6039	597590
tr|B4DKB2|B4DKB2_HUMAN; sp|P42892|ECE1_HUMAN	Endothelin-converting enzyme 1 OS=Homo sapiens GN=ECE1 PE=1 SV=1; Endothelin-converting enzyme 1 OS=Homo sapiens GN=ECE1 PE=1 SV=2	657	99	GADSKTVKL	9		-0.00412	917.514	459.764	917.518	459.766	2	15	14	21.2967	499600
tr|B4DGI9|B4DGI9_HUMAN; sp|Q99081|HTF4_HUMAN; tr|H3BTP3|H3BTP3_HUMAN; tr|H3BPJ7|H3BPJ7_HUMAN; tr|E9PH57|E9PH57_HUMAN; sp|P15884|ITF2_HUMAN	Transcription factor 12 (Fragment) OS=Homo sapiens GN=TCF12 PE=1 SV=1; Transcription factor 12 OS=Homo sapiens GN=TCF12 PE=1 SV=1; Transcription factor 4 OS=Homo sapiens GN=TCF4 PE=1 SV=1; Transcription factor 4 OS=Homo sapiens GN=TCF4 PE=1 SV=1; Transcription factor 4 OS=Homo sapiens GN=TCF4 PE=1 SV=2; Transcription factor 4 OS=Homo sapiens GN=TCF4 PE=1 SV=3	827	98.8	LADQKVHML	9	Oxidation(M)@8	-0.00057	1069.56	535.787	1069.56	535.787	2	5	12	22.8388	162275
tr|B3KS98|B3KS98_HUMAN; tr|A0A087WZK9|A0A087WZK9_HUMAN; sp|O15372|EIF3H_HUMAN; tr|E5RJT0|E5RJT0_HUMAN	Eukaryotic translation initiation factor 3 subunit H OS=Homo sapiens GN=EIF3H PE=1 SV=1; Eukaryotic translation initiation factor 3 subunit H OS=Homo sapiens GN=EIF3H PE=1 SV=1; Eukaryotic translation initiation factor 3 subunit H OS=Homo sapiens GN=EIF3H PE=1 SV=1; Eukaryotic translation initiation factor 3 subunit H (Fragment) OS=Homo sapiens GN=EIF3H PE=1 SV=1	623	99	HADEKEALM	9	Oxidation(M)@9	-0.00422	1058.47	530.24	1058.47	530.242	2	4	13	18.7731	260211
tr|B1AMF0|B1AMF0_HUMAN; tr|A6NGS0|A6NGS0_HUMAN; sp|Q8N2K1|UB2J2_HUMAN; tr|D6RD90|D6RD90_HUMAN	Ubiquitin-conjugating enzyme E2 J2 (Fragment) OS=Homo sapiens GN=UBE2J2 PE=1 SV=1; Ubiquitin-conjugating enzyme E2 J2 OS=Homo sapiens GN=UBE2J2 PE=1 SV=1; Ubiquitin-conjugating enzyme E2 J2 OS=Homo sapiens GN=UBE2J2 PE=1 SV=3; Ubiquitin-conjugating enzyme E2 J2 (Fragment) OS=Homo sapiens GN=UBE2J2 PE=1 SV=2	1197	99	HIDVITAEM	9	Oxidation(M)@9	0.000443	1043.5	522.755	1043.5	522.755	2	15	11	31.3732	14427780
tr|B1ALC0|B1ALC0_HUMAN; sp|O15511|ARPC5_HUMAN	Actin-related protein 2/3 complex subunit 5 OS=Homo sapiens GN=ARPC5 PE=1 SV=1; Actin-related protein 2/3 complex subunit 5 OS=Homo sapiens GN=ARPC5 PE=1 SV=3	556	99	LSDDKEAQL	9		-0.000384	1017.5	509.756	1017.5	509.756	2	1	13	26.0108	329991
tr|B1ALC0|B1ALC0_HUMAN; sp|O15511|ARPC5_HUMAN	Actin-related protein 2/3 complex subunit 5 OS=Homo sapiens GN=ARPC5 PE=1 SV=1; Actin-related protein 2/3 complex subunit 5 OS=Homo sapiens GN=ARPC5 PE=1 SV=3	478	99	IADDADPRV	9		-0.00655	970.465	486.24	970.472	486.243	2	8	12	25.7646	531482
tr|A8MYV6|A8MYV6_HUMAN; sp|Q16665|HIF1A_HUMAN	Hypoxia-inducible factor 1, alpha subunit (Basic helix-loop-helix transcription factor), isoform CRA_a OS=Homo sapiens GN=HIF1A PE=1 SV=1; Hypoxia-inducible factor 1-alpha OS=Homo sapiens GN=HIF1A PE=1 SV=1	39	99	NVDHAATHI	9		-0.00239	976.47	489.242	976.473	489.244	2	5	12	20.7298	389927
tr|A8MYV6|A8MYV6_HUMAN; sp|Q16665|HIF1A_HUMAN	Hypoxia-inducible factor 1, alpha subunit (Basic helix-loop-helix transcription factor), isoform CRA_a OS=Homo sapiens GN=HIF1A PE=1 SV=1; Hypoxia-inducible factor 1-alpha OS=Homo sapiens GN=HIF1A PE=1 SV=1	187	99	FSDTSKAFM	9	Oxidation(M)@9	-0.00814	1048.45	525.23	1048.45	525.234	2	2	11	28.5293	202192
tr|A8MY26|A8MY26_HUMAN; tr|A8MTY9|A8MTY9_HUMAN; sp|O14972|DSCR3_HUMAN	Down syndrome critical region protein 3 OS=Homo sapiens GN=DSCR3 PE=1 SV=1; Down syndrome critical region protein 3 OS=Homo sapiens GN=DSCR3 PE=1 SV=1; Down syndrome critical region protein 3 OS=Homo sapiens GN=DSCR3 PE=2 SV=1	4	99	GSDGVRVTM	9	Oxidation(M)@9	-0.00266	936.431	469.223	936.433	469.224	2	4	12	21.1323	105444
tr|A8K878|A8K878_HUMAN; sp|P55145|MANF_HUMAN	Mesencephalic astrocyte-derived neurotrophic factor OS=Homo sapiens GN=MANF PE=1 SV=1; Mesencephalic astrocyte-derived neurotrophic factor OS=Homo sapiens GN=MANF PE=1 SV=3	2347	99	SAEEAAHRL	9		-0.002155	982.481	492.248	982.483	492.249	2	6	10	20.7687	69814.7
tr|A6NMQ1|A6NMQ1_HUMAN; tr|A0A087WU64|A0A087WU64_HUMAN; sp|P09884|DPOLA_HUMAN	DNA polymerase OS=Homo sapiens GN=POLA1 PE=1 SV=1; DNA polymerase OS=Homo sapiens GN=POLA1 PE=1 SV=1; DNA polymerase alpha catalytic subunit OS=Homo sapiens GN=POLA1 PE=1 SV=2	102	99	FSEEHPVLL	9		-0.00098	1069.54	535.779	1069.54	535.779	2	15	13	40.9745	4134720
tr|A6NEM2|A6NEM2_HUMAN; sp|P51610|HCFC1_HUMAN	Host cell factor 1 OS=Homo sapiens GN=HCFC1 PE=1 SV=2; Host cell factor 1 OS=Homo sapiens GN=HCFC1 PE=1 SV=2	1178	99	ATDILVSKI	9		-0.000222	958.57	480.292	958.57	480.292	2	3	12	38.7014	541169
tr|A2AB90|A2AB90_HUMAN; tr|A0A0G2JKZ1|A0A0G2JKZ1_HUMAN; tr|A0A0G2JH37|A0A0G2JH37_HUMAN; tr|A0A0A0MSV9|A0A0A0MSV9_HUMAN; sp|O15533|TPSN_HUMAN	Tapasin OS=Homo sapiens GN=TAPBP PE=1 SV=1; Tapasin OS=Homo sapiens GN=TAPBP PE=1 SV=1; Tapasin OS=Homo sapiens GN=TAPBP PE=1 SV=1; Tapasin OS=Homo sapiens GN=TAPBP PE=1 SV=1; Tapasin OS=Homo sapiens GN=TAPBP PE=1 SV=1	184	99	LADETLLKV	9		0.0002	1000.58	501.298	1000.58	501.298	2	1	13	41.7508	4408821
tr|A2AB90|A2AB90_HUMAN; tr|A0A0G2JKZ1|A0A0G2JKZ1_HUMAN; tr|A0A0G2JH37|A0A0G2JH37_HUMAN; tr|A0A0A0MSV9|A0A0A0MSV9_HUMAN; sp|O15533|TPSN_HUMAN	Tapasin OS=Homo sapiens GN=TAPBP PE=1 SV=1; Tapasin OS=Homo sapiens GN=TAPBP PE=1 SV=1; Tapasin OS=Homo sapiens GN=TAPBP PE=1 SV=1; Tapasin OS=Homo sapiens GN=TAPBP PE=1 SV=1; Tapasin OS=Homo sapiens GN=TAPBP PE=1 SV=1	176	99	IQDKSVSFF	9		-0.000614	1069.54	535.779	1069.54	535.779	2	5	14	41.7697	1224455
tr|A2A369|A2A369_HUMAN; sp|Q8NF50|DOCK8_HUMAN	Dedicator of cytokinesis protein 8 OS=Homo sapiens GN=DOCK8 PE=1 SV=1; Dedicator of cytokinesis protein 8 OS=Homo sapiens GN=DOCK8 PE=1 SV=3	693	99	SMDEALEKF	9	Oxidation(M)@2	0.000151	1084.47	543.245	1084.47	543.245	2	1	12	33.5745	505397
tr|A0JP08|A0JP08_HUMAN; tr|E7EUW9|E7EUW9_HUMAN; sp|O60315|ZEB2_HUMAN	Zinc finger E-box binding homeobox 2 OS=Homo sapiens GN=ZEB2 PE=1 SV=1; Zinc finger E-box-binding homeobox 2 (Fragment) OS=Homo sapiens GN=ZEB2 PE=1 SV=2; Zinc finger E-box-binding homeobox 2 OS=Homo sapiens GN=ZEB2 PE=1 SV=1	1299	99	AADKGHYKF	9		-0.0005	1035.51	518.764	1035.51	518.764	2	9	14	20.7553	1089602
tr|A0A0U1RR39|A0A0U1RR39_HUMAN; sp|P22681|CBL_HUMAN; tr|A0A0U1RQX8|A0A0U1RQX8_HUMAN	E3 ubiquitin-protein ligase CBL OS=Homo sapiens GN=CBL PE=1 SV=1; E3 ubiquitin-protein ligase CBL OS=Homo sapiens GN=CBL PE=1 SV=2; E3 ubiquitin-protein ligase CBL OS=Homo sapiens GN=CBL PE=1 SV=1	470	99	YLEKPITML	9	Oxidation(M)@8	-0.000388	1122.6	562.307	1122.6	562.307	2	2	13	38.0073	502819
tr|A0A0G2JNZ5|A0A0G2JNZ5_HUMAN; tr|A0A0G2JNZ0|A0A0G2JNZ0_HUMAN; tr|A0A0G2JLB3|A0A0G2JLB3_HUMAN; sp|P04062|GLCM_HUMAN	Glucosylceramidase OS=Homo sapiens GN=GBA PE=1 SV=1; Glucosylceramidase OS=Homo sapiens GN=GBA PE=1 SV=1; Glucosylceramidase OS=Homo sapiens GN=GBA PE=1 SV=1; Glucosylceramidase OS=Homo sapiens GN=GBA PE=1 SV=3	548	99	FADNDVSRF	9		0.00282	1069.49	535.75	1069.48	535.749	2	13	12	34.9079	3326988
tr|A0A0G2JNJ0|A0A0G2JNJ0_HUMAN; tr|A0A0G2JMS9|A0A0G2JMS9_HUMAN; tr|A0A0G2JKW5|A0A0G2JKW5_HUMAN; sp|Q30134|2B18_HUMAN; sp|Q29974|2B1G_HUMAN; sp|P04229|2B11_HUMAN; sp|P01911|2B1F_HUMAN; tr|A0A087WX18|A0A087WX18_HUMAN; sp|Q95IE3|2B1C_HUMAN; sp|Q5Y7A7|2B1D_HUMAN; sp|P20039|2B1B_HUMAN; sp|P01912|2B13_HUMAN	HLA class II histocompatibility antigen, DRB1-16 beta chain OS=Homo sapiens GN=HLA-DRB1 PE=1 SV=1; HLA class II histocompatibility antigen, DRB1-16 beta chain OS=Homo sapiens GN=HLA-DRB1 PE=1 SV=1; HLA class II histocompatibility antigen, DRB1-16 beta chain OS=Homo sapiens GN=HLA-DRB1 PE=1 SV=1; HLA class II histocompatibility antigen, DRB1-8 beta chain OS=Homo sapiens GN=HLA-DRB1 PE=1 SV=2; HLA …	482	99	VVDLAPLHL	9		0.00095	975.576	488.795	975.575	488.795	2	5	10	50.0099	649399
tr|A0A0D9SG12|A0A0D9SG12_HUMAN; tr|A0A0D9SFB3|A0A0D9SFB3_HUMAN; tr|A0A0D9SF53|A0A0D9SF53_HUMAN; tr|A0A087WX09|A0A087WX09_HUMAN; sp|O00571|DDX3X_HUMAN; tr|B4DLA0|B4DLA0_HUMAN; tr|A0A0J9YYH6|A0A0J9YYH6_HUMAN	ATP-dependent RNA helicase DDX3X OS=Homo sapiens GN=DDX3X PE=1 SV=1; ATP-dependent RNA helicase DDX3X OS=Homo sapiens GN=DDX3X PE=1 SV=1; ATP-dependent RNA helicase DDX3X OS=Homo sapiens GN=DDX3X PE=1 SV=1; ATP-dependent RNA helicase DDX3X OS=Homo sapiens GN=DDX3X PE=1 SV=1; ATP-dependent RNA helicase DDX3X OS=Homo sapiens GN=DDX3X PE=1 SV=3; ATP-dependent RNA helicase DDX3X OS=Homo sapiens GN=DD…	272	99	NQDDLTHKL	9		-0.00161	1082.53	542.274	1082.54	542.275	2	3	13	24.8843	1051932
tr|A0A0C4DH52|A0A0C4DH52_HUMAN; sp|Q9NZB2|F120A_HUMAN	Constitutive coactivator of PPAR-gamma-like protein 1 (Fragment) OS=Homo sapiens GN=FAM120A PE=1 SV=1; Constitutive coactivator of PPAR-gamma-like protein 1 OS=Homo sapiens GN=FAM120A PE=1 SV=2	59	99	HVDVHGIHF	9		0.0034	1059.53	530.771	1059.53	530.77	2	2	14	31.148	209417
tr|A0A0C4DGX1|A0A0C4DGX1_HUMAN; sp|Q9BUX1|CHAC1_HUMAN	Glutathione-specific gamma-glutamylcyclotransferase 1 OS=Homo sapiens GN=CHAC1 PE=1 SV=1; Glutathione-specific gamma-glutamylcyclotransferase 1 OS=Homo sapiens GN=CHAC1 PE=1 SV=2	52	99	AADEVREKL	9		0.00174	1029.55	515.781	1029.55	515.78	2	7	13	23.6043	515318
tr|A0A0C4DGU8|A0A0C4DGU8_HUMAN; sp|Q5XUX0|FBX31_HUMAN	F-box only protein 31 OS=Homo sapiens GN=FBXO31 PE=1 SV=1; F-box only protein 31 OS=Homo sapiens GN=FBXO31 PE=1 SV=2	437	99	SVDDHIVRF	9		-0.000913	1086.54	544.28	1086.55	544.28	2	12	12	33.843	1882999
tr|A0A0C4DGP5|A0A0C4DGP5_HUMAN; tr|A0A0C4DGP2|A0A0C4DGP2_HUMAN; sp|Q86Y91|KI18B_HUMAN	Kinesin-like protein OS=Homo sapiens GN=KIF18B PE=1 SV=1; Kinesin-like protein OS=Homo sapiens GN=KIF18B PE=1 SV=1; Kinesin-like protein KIF18B OS=Homo sapiens GN=KIF18B PE=1 SV=3	155	99	SADKFQVLL	9		0.00209	1019.57	510.791	1019.57	510.79	2	38	11	45.467	399884500
tr|A0A0C4DGF1|A0A0C4DGF1_HUMAN; sp|Q9Y2Y4|ZBT32_HUMAN	Zinc finger and BTB domain-containing protein 32 OS=Homo sapiens GN=ZBTB32 PE=1 SV=1; Zinc finger and BTB domain-containing protein 32 OS=Homo sapiens GN=ZBTB32 PE=1 SV=1	538	99	SVDSKPPVI	9		-0.00192	940.521	471.268	940.523	471.269	2	13	13	29.8501	5166472
tr|A0A0C4DFL7|A0A0C4DFL7_HUMAN; sp|Q16850|CP51A_HUMAN	Lanosterol 14-alpha demethylase OS=Homo sapiens GN=CYP51A1 PE=1 SV=1; Lanosterol 14-alpha demethylase OS=Homo sapiens GN=CYP51A1 PE=1 SV=3	55	99	AVDKKPTLL	9		-0.0017	983.6	492.807	983.602	492.808	2	3	11	25.5538	114209
tr|A0A0A6YYG7|A0A0A6YYG7_HUMAN; sp|Q6IBW4|CNDH2_HUMAN; tr|E5RJN3|E5RJN3_HUMAN	Condensin-2 complex subunit H2 OS=Homo sapiens GN=NCAPH2 PE=1 SV=1; Condensin-2 complex subunit H2 OS=Homo sapiens GN=NCAPH2 PE=1 SV=1; Condensin-2 complex subunit H2 (Fragment) OS=Homo sapiens GN=NCAPH2 PE=1 SV=1	987	99	SADHPVIKV	9		-0.0057	964.529	483.272	964.534	483.274	2	10	14	25.4745	940999
tr|A0A0A0MT33|A0A0A0MT33_HUMAN; sp|Q9UPN6|SCAF8_HUMAN	Protein SCAF8 OS=Homo sapiens GN=SCAF8 PE=1 SV=1; Protein SCAF8 OS=Homo sapiens GN=SCAF8 PE=1 SV=1	172	99	NVDSGKSTL	9		0.00162	919.463	920.47	919.461	920.468	1	3	12	21.5371	640376
tr|A0A0A0MSS3|A0A0A0MSS3_HUMAN; sp|Q8ND83|SLAI1_HUMAN; tr|Q5T6P5|Q5T6P5_HUMAN	SLAIN motif-containing protein 1 OS=Homo sapiens GN=SLAIN1 PE=1 SV=1; SLAIN motif-containing protein 1 OS=Homo sapiens GN=SLAIN1 PE=1 SV=3; SLAIN motif-containing protein 1 (Fragment) OS=Homo sapiens GN=SLAIN1 PE=1 SV=2	32	99	VVDERVLVF	9		0.001271	1074.61	538.312	1074.61	538.311	2	6	12	47.5073	639411
tr|A0A0A0MSN9|A0A0A0MSN9_HUMAN; sp|P18615|NELFE_HUMAN; tr|E9PD43|E9PD43_HUMAN; tr|A0A0G2JI50|A0A0G2JI50_HUMAN; tr|A0A0A0MT02|A0A0A0MT02_HUMAN	Negative elongation factor E (Fragment) OS=Homo sapiens GN=NELFE PE=1 SV=5; Negative elongation factor E OS=Homo sapiens GN=NELFE PE=1 SV=3; Negative elongation factor E (Fragment) OS=Homo sapiens GN=NELFE PE=1 SV=1; Negative elongation factor E (Fragment) OS=Homo sapiens GN=NELFE PE=1 SV=1; Negative elongation factor E (Fragment) OS=Homo sapiens GN=NELFE PE=1 SV=5	465	99	FIDGHFVEM	9	Oxidation(M)@9	-0.00157	1109.48	555.749	1109.49	555.75	2	11	14	38.2923	11605760
tr|A0A0A0MSE5|A0A0A0MSE5_HUMAN; sp|Q68CQ7|GL8D1_HUMAN	Glycosyltransferase 8 domain-containing protein 1 OS=Homo sapiens GN=GLT8D1 PE=1 SV=1; Glycosyltransferase 8 domain-containing protein 1 OS=Homo sapiens GN=GLT8D1 PE=1 SV=2	149	99	TIDHPHTHV	9		-0.00315	1055.51	528.763	1055.51	528.765	2	3	13	18.7087	835668
tr|A0A0A0MS69|A0A0A0MS69_HUMAN; sp|Q14123|PDE1C_HUMAN	Calcium/calmodulin-dependent 3',5'-cyclic nucleotide phosphodiesterase 1C OS=Homo sapiens GN=PDE1C PE=1 SV=1; Calcium/calmodulin-dependent 3',5'-cyclic nucleotide phosphodiesterase 1C OS=Homo sapiens GN=PDE1C PE=1 SV=1	134	99	LGDQQRVFL	9		0.00323	1074.59	538.3	1074.58	538.298	2	5	12	39.2976	283921
tr|A0A0A0MS54|A0A0A0MS54_HUMAN; tr|A0A087WVC4|A0A087WVC4_HUMAN; sp|P22694|KAPCB_HUMAN	cAMP-dependent protein kinase catalytic subunit beta OS=Homo sapiens GN=PRKACB PE=1 SV=1; cAMP-dependent protein kinase catalytic subunit beta OS=Homo sapiens GN=PRKACB PE=1 SV=1; cAMP-dependent protein kinase catalytic subunit beta OS=Homo sapiens GN=PRKACB PE=1 SV=2	258	98.9	AVDDFRNEF	9		0.000798	1111.49	556.754	1111.49	556.754	2	4	12	40.4877	3536124
tr|A0A0A0MQW0|A0A0A0MQW0_HUMAN; tr|H0YN19|H0YN19_HUMAN; tr|A0A0C4DGV1|A0A0C4DGV1_HUMAN	Myelin expression factor 2 OS=Homo sapiens GN=MYEF2 PE=1 SV=1; Myelin expression factor 2 (Fragment) OS=Homo sapiens GN=MYEF2 PE=1 SV=2; Myelin expression factor 2 OS=Homo sapiens GN=MYEF2 PE=1 SV=1	426	99	VADHPGIDF	9		0.00123	969.457	485.736	969.456	485.735	2	7	13	37.1317	13163120
tr|A0A087X2E7|A0A087X2E7_HUMAN; sp|Q92952|KCNN1_HUMAN; tr|A0A0J9YW81|A0A0J9YW81_HUMAN; tr|A0A0A0MQW9|A0A0A0MQW9_HUMAN; tr|A0A087WYJ0|A0A087WYJ0_HUMAN; sp|Q9UGI6|KCNN3_HUMAN; sp|Q9H2S1|KCNN2_HUMAN	Small conductance calcium-activated potassium channel protein 1 OS=Homo sapiens GN=KCNN1 PE=4 SV=1; Small conductance calcium-activated potassium channel protein 1 OS=Homo sapiens GN=KCNN1 PE=2 SV=2; Small conductance calcium-activated potassium channel protein 2 OS=Homo sapiens GN=KCNN2 PE=1 SV=1; Small conductance calcium-activated potassium channel protein 3 OS=Homo sapiens GN=KCNN3 PE=1 SV=1;…	1247	99	KAEDLGSKL	9		-0.00334	959.525	480.77	959.529	480.772	2	9	15	23.6604	259068
tr|A0A087X279|A0A087X279_HUMAN; sp|P09913|IFIT2_HUMAN	Interferon-induced protein with tetratricopeptide repeats 2 OS=Homo sapiens GN=IFIT2 PE=1 SV=1; Interferon-induced protein with tetratricopeptide repeats 2 OS=Homo sapiens GN=IFIT2 PE=1 SV=1	591	99	FNDPNAKEM	9	Oxidation(M)@9	-0.0092	1080.45	541.23	1080.45	541.235	2	8	10	20.9347	159466
tr|A0A087X251|A0A087X251_HUMAN; tr|A0A087X0T6|A0A087X0T6_HUMAN; tr|A0A087X032|A0A087X032_HUMAN; tr|A0A087WX12|A0A087WX12_HUMAN; tr|A0A087WTH3|A0A087WTH3_HUMAN; sp|Q2M2Z5|KIZ_HUMAN	Centrosomal protein kizuna OS=Homo sapiens GN=KIZ PE=1 SV=1; Centrosomal protein kizuna (Fragment) OS=Homo sapiens GN=KIZ PE=1 SV=2; Centrosomal protein kizuna (Fragment) OS=Homo sapiens GN=KIZ PE=1 SV=1; Centrosomal protein kizuna (Fragment) OS=Homo sapiens GN=KIZ PE=1 SV=1; Centrosomal protein kizuna (Fragment) OS=Homo sapiens GN=KIZ PE=1 SV=1; Centrosomal protein kizuna OS=Homo sapiens GN=KIZ …	668	99	YADKHETKL	9		-0.00353	1103.56	552.786	1103.56	552.788	2	2	12	18.8143	71316.4
tr|A0A087X243|A0A087X243_HUMAN; sp|P09211|GSTP1_HUMAN	Glutathione S-transferase P (Fragment) OS=Homo sapiens GN=GSTP1 PE=1 SV=1; Glutathione S-transferase P OS=Homo sapiens GN=GSTP1 PE=1 SV=2	197	99	TADVSHTNL	9		0.0019	956.458	479.236	956.456	479.235	2	12	12	24.9101	794352
tr|A0A087X211|A0A087X211_HUMAN; sp|Q8TCG1|CIP2A_HUMAN	Protein CIP2A OS=Homo sapiens GN=KIAA1524 PE=1 SV=1; Protein CIP2A OS=Homo sapiens GN=KIAA1524 PE=1 SV=2	265	99	YQDTHPERL	9		-0.00274	1157.54	579.779	1157.55	579.781	2	12	12	22.9728	577227
tr|A0A087X1V9|A0A087X1V9_HUMAN; tr|A0A087WZW8|A0A087WZW8_HUMAN; tr|A0A075B6H6|A0A075B6H6_HUMAN; sp|P01834|IGKC_HUMAN	Ig kappa chain C region OS=Homo sapiens GN=IGKC PE=1 SV=3; Ig kappa chain C region OS=Homo sapiens GN=IGKC PE=1 SV=2; Ig kappa chain C region (Fragment) OS=Homo sapiens GN=IGKC PE=1 SV=1; Ig kappa chain C region OS=Homo sapiens GN=IGKC PE=1 SV=1	980	99	MTDRVGKAF	9	Oxidation(M)@1	-0.006964	1039.51	520.76	1039.51	520.763	2	3	13	22.3903	218470
tr|A0A087X1V9|A0A087X1V9_HUMAN; tr|A0A087WZW8|A0A087WZW8_HUMAN; tr|A0A075B6H6|A0A075B6H6_HUMAN; sp|P01834|IGKC_HUMAN	Ig kappa chain C region OS=Homo sapiens GN=IGKC PE=1 SV=3; Ig kappa chain C region OS=Homo sapiens GN=IGKC PE=1 SV=2; Ig kappa chain C region (Fragment) OS=Homo sapiens GN=IGKC PE=1 SV=1; Ig kappa chain C region OS=Homo sapiens GN=IGKC PE=1 SV=1	199	99	YTDETWQKL	9		-0.010198	1182.55	592.28	1182.56	592.285	2	2	12	37.6193	741452
tr|A0A087X1B9|A0A087X1B9_HUMAN; sp|P02792|FRIL_HUMAN	Ferritin OS=Homo sapiens GN=FTL PE=1 SV=1; Ferritin light chain OS=Homo sapiens GN=FTL PE=1 SV=2	737	99	FSDEIRHNL	9		0.00267	1129.55	565.784	1129.55	565.783	2	24	14	29.0357	5357531
tr|A0A087X0X3|A0A087X0X3_HUMAN; sp|P52272|HNRPM_HUMAN	Heterogeneous nuclear ribonucleoprotein M OS=Homo sapiens GN=HNRNPM PE=1 SV=1; Heterogeneous nuclear ribonucleoprotein M OS=Homo sapiens GN=HNRNPM PE=1 SV=3	28	99	SSDHGTVHI	9		6.6e-05	951.441	476.728	951.441	476.728	2	4	11	21.6725	127356
tr|A0A087X0X3|A0A087X0X3_HUMAN; sp|P52272|HNRPM_HUMAN	Heterogeneous nuclear ribonucleoprotein M OS=Homo sapiens GN=HNRNPM PE=1 SV=1; Heterogeneous nuclear ribonucleoprotein M OS=Homo sapiens GN=HNRNPM PE=1 SV=3	703	99	FADPHGKVF	9		-0.0025	1016.51	509.26	1016.51	509.261	2	2	12	28.7649	137500
tr|A0A087X0X3|A0A087X0X3_HUMAN; sp|P52272|HNRPM_HUMAN	Heterogeneous nuclear ribonucleoprotein M OS=Homo sapiens GN=HNRNPM PE=1 SV=1; Heterogeneous nuclear ribonucleoprotein M OS=Homo sapiens GN=HNRNPM PE=1 SV=3	236	99	KSDELPNQM	9	Oxidation(M)@9	-0.00258	1076.48	539.246	1076.48	539.248	2	8	12	21.1078	441097
tr|A0A087X0D5|A0A087X0D5_HUMAN; sp|P09668|CATH_HUMAN	Pro-cathepsin H OS=Homo sapiens GN=CTSH PE=1 SV=1; Pro-cathepsin H OS=Homo sapiens GN=CTSH PE=1 SV=4	10	99	KVDGSEPKL	9		-0.000894	971.528	486.771	971.529	486.772	2	6	14	22.7429	363454
tr|A0A087WYT0|A0A087WYT0_HUMAN; tr|A0A0A0MT31|A0A0A0MT31_HUMAN; tr|A0A087WZY1|A0A087WZY1_HUMAN; tr|A0A087WYF5|A0A087WYF5_HUMAN; tr|A0A087WV42|A0A087WV42_HUMAN; sp|P02810|PRPC_HUMAN	Salivary acidic proline-rich phosphoprotein 1/2 OS=Homo sapiens GN=PRH1 PE=4 SV=1; Proline-rich protein 4 OS=Homo sapiens GN=PRH1 PE=4 SV=1; Uncharacterized protein OS=Homo sapiens PE=4 SV=1; Salivary acidic proline-rich phosphoprotein 1/2 (Fragment) OS=Homo sapiens GN=PRH1 PE=4 SV=1; Salivary acidic proline-rich phosphoprotein 1/2 OS=Homo sapiens GN=PRH1 PE=4 SV=1; Salivary acidic proline-rich p…	256	99	VAEKHIYSL	9		-0.010642	1058.57	530.29	1058.58	530.295	2	2	13	26.8125	591509
tr|A0A087WXS7|A0A087WXS7_HUMAN; sp|O43681|ASNA_HUMAN	ATPase ASNA1 OS=Homo sapiens GN=ASNA1 PE=1 SV=1; ATPase ASNA1 OS=Homo sapiens GN=ASNA1 PE=1 SV=2	161	99	SSDDGRVLI	9		0.000447	960.488	481.251	960.488	481.251	2	1	13	33.2879	7973946
tr|A0A087WX61|A0A087WX61_HUMAN; sp|Q01151|CD83_HUMAN	CD83 antigen OS=Homo sapiens GN=CD83 PE=1 SV=1; CD83 antigen OS=Homo sapiens GN=CD83 PE=1 SV=1	48	99	KAEDFLVKF	9		0.00216	1095.6	548.807	1095.6	548.805	2	4	14	41.1488	533321
tr|A0A087WX61|A0A087WX61_HUMAN; sp|Q01151|CD83_HUMAN	CD83 antigen OS=Homo sapiens GN=CD83 PE=1 SV=1; CD83 antigen OS=Homo sapiens GN=CD83 PE=1 SV=1	78	99	RVDDPQDVF	9		0.00138	1089.51	545.763	1089.51	545.762	2	13	10	37.3721	16108950
tr|A0A087WWU8|A0A087WWU8_HUMAN; tr|Q5VU61|Q5VU61_HUMAN; tr|J3KN67|J3KN67_HUMAN; tr|Q5HYB6|Q5HYB6_HUMAN; tr|Q5TCU8|Q5TCU8_HUMAN; tr|Q5TCU3|Q5TCU3_HUMAN; sp|P07951|TPM2_HUMAN; sp|P06753|TPM3_HUMAN	Tropomyosin alpha-3 chain OS=Homo sapiens GN=TPM3 PE=1 SV=1; Tropomyosin alpha-3 chain OS=Homo sapiens GN=TPM3 PE=1 SV=2; Tropomyosin alpha-3 chain OS=Homo sapiens GN=TPM3 PE=1 SV=1; Epididymis luminal protein 189 OS=Homo sapiens GN=DKFZp686J1372 PE=1 SV=1; Tropomyosin beta chain OS=Homo sapiens GN=TPM2 PE=1 SV=1; Tropomyosin beta chain OS=Homo sapiens GN=TPM2 PE=1 SV=1; Tropomyosin beta chain OS…	655	99	IADRKEQTL	9		-0.0042	1072.58	537.299	1072.59	537.301	2	2	12	20.3069	464974
tr|A0A087WWS7|A0A087WWS7_HUMAN; sp|Q15833|STXB2_HUMAN; tr|M0R0M7|M0R0M7_HUMAN	Syntaxin-binding protein 2 OS=Homo sapiens GN=STXBP2 PE=1 SV=1; Syntaxin-binding protein 2 OS=Homo sapiens GN=STXBP2 PE=1 SV=2; Syntaxin-binding protein 2 OS=Homo sapiens GN=STXBP2 PE=1 SV=1	367	99	SSDTSSRSF	9		-0.001184	972.414	487.214	972.415	487.215	2	4	14	21.4323	167123
tr|A0A087WWE7|A0A087WWE7_HUMAN; sp|Q8N0T1|CH059_HUMAN	Uncharacterized protein C8orf59 OS=Homo sapiens GN=C8orf59 PE=1 SV=1; Uncharacterized protein C8orf59 OS=Homo sapiens GN=C8orf59 PE=1 SV=4	427	99	AVESKVSKL	9		-0.00072	959.564	480.789	959.565	480.79	2	8	15	21.7092	953959
tr|A0A087WWE2|A0A087WWE2_HUMAN; tr|A0A0C4DGZ0|A0A0C4DGZ0_HUMAN; sp|P24928|RPB1_HUMAN	DNA-directed RNA polymerase subunit OS=Homo sapiens GN=POLR2A PE=1 SV=1; DNA-directed RNA polymerase subunit OS=Homo sapiens GN=POLR2A PE=1 SV=1; DNA-directed RNA polymerase II subunit RPB1 OS=Homo sapiens GN=POLR2A PE=1 SV=2	525	99	FVDKAEKSL	9		-0.00162	1035.56	518.787	1035.56	518.787	2	3	15	23.5859	1026707
tr|A0A087WVQ9|A0A087WVQ9_HUMAN; sp|P68104|EF1A1_HUMAN; sp|Q5VTE0|EF1A3_HUMAN	Elongation factor 1-alpha 1 OS=Homo sapiens GN=EEF1A1 PE=1 SV=1; Elongation factor 1-alpha 1 OS=Homo sapiens GN=EEF1A1 PE=1 SV=1; Putative elongation factor 1-alpha-like 3 OS=Homo sapiens GN=EEF1A1P5 PE=5 SV=1	62	99	SQDRMFETM	9	Oxidation(M)@5; Oxidation(M)@9	0.000371	1175.46	588.737	1175.46	588.737	2	2	10	22.4941	88725.3
tr|A0A087WVQ9|A0A087WVQ9_HUMAN; sp|P68104|EF1A1_HUMAN; sp|Q5VTE0|EF1A3_HUMAN	Elongation factor 1-alpha 1 OS=Homo sapiens GN=EEF1A1 PE=1 SV=1; Elongation factor 1-alpha 1 OS=Homo sapiens GN=EEF1A1 PE=1 SV=1; Putative elongation factor 1-alpha-like 3 OS=Homo sapiens GN=EEF1A1P5 PE=5 SV=1	319	99	TADEVHYFL	9		-0.000728	1093.51	547.761	1093.51	547.761	2	28	15	46.3562	14048730
tr|A0A087WVQ9|A0A087WVQ9_HUMAN; sp|P68104|EF1A1_HUMAN; sp|Q5VTE0|EF1A3_HUMAN	Elongation factor 1-alpha 1 OS=Homo sapiens GN=EEF1A1 PE=1 SV=1; Elongation factor 1-alpha 1 OS=Homo sapiens GN=EEF1A1 PE=1 SV=1; Putative elongation factor 1-alpha-like 3 OS=Homo sapiens GN=EEF1A1P5 PE=5 SV=1	554	99	TVDKNMPKF	9	Oxidation(M)@6	-0.00338	1094.54	548.277	1094.54	548.279	2	5	11	22.1965	517049
tr|A0A087WVQ6|A0A087WVQ6_HUMAN; sp|Q00610|CLH1_HUMAN	Clathrin heavy chain OS=Homo sapiens GN=CLTC PE=1 SV=1; Clathrin heavy chain 1 OS=Homo sapiens GN=CLTC PE=1 SV=5	334	99	NSDGSYRIF	9		0.00257	1057.49	529.75	1057.48	529.749	2	5	11	39.0354	220450
tr|A0A087WVQ6|A0A087WVQ6_HUMAN; sp|Q00610|CLH1_HUMAN	Clathrin heavy chain OS=Homo sapiens GN=CLTC PE=1 SV=1; Clathrin heavy chain 1 OS=Homo sapiens GN=CLTC PE=1 SV=5	211	99	TIDDTISKF	9		0.00215	1038.53	520.27	1038.52	520.269	2	6	12	40.1918	19398120
tr|A0A087WVQ6|A0A087WVQ6_HUMAN; sp|Q00610|CLH1_HUMAN	Clathrin heavy chain OS=Homo sapiens GN=CLTC PE=1 SV=1; Clathrin heavy chain 1 OS=Homo sapiens GN=CLTC PE=1 SV=5	127	99	VLDQKEHRL	9		0.00124	1136.63	569.323	1136.63	569.322	2	5	11	20.5421	95389.6
tr|A0A087WVQ6|A0A087WVQ6_HUMAN; sp|Q00610|CLH1_HUMAN	Clathrin heavy chain OS=Homo sapiens GN=CLTC PE=1 SV=1; Clathrin heavy chain 1 OS=Homo sapiens GN=CLTC PE=1 SV=5	149	99	SQDEVRENI	9		-0.00118	1088.51	545.262	1088.51	545.262	2	5	11	25.6262	414461
tr|A0A087WVQ6|A0A087WVQ6_HUMAN; sp|Q00610|CLH1_HUMAN	Clathrin heavy chain OS=Homo sapiens GN=CLTC PE=1 SV=1; Clathrin heavy chain 1 OS=Homo sapiens GN=CLTC PE=1 SV=5	139	99	IIEEHPPMI	9	Oxidation(M)@8	-0.00179	1093.55	547.78	1093.55	547.781	2	9	13	34.2719	8053674
tr|A0A087WVQ6|A0A087WVQ6_HUMAN; sp|Q00610|CLH1_HUMAN	Clathrin heavy chain OS=Homo sapiens GN=CLTC PE=1 SV=1; Clathrin heavy chain 1 OS=Homo sapiens GN=CLTC PE=1 SV=5	24	99	TADKQSVHI	9		-0.005186	997.514	499.764	997.519	499.767	2	5	15	21.4911	1546485
tr|A0A087WVB9|A0A087WVB9_HUMAN; sp|Q9UBQ5|EIF3K_HUMAN; tr|K7EK53|K7EK53_HUMAN; tr|K7ERF1|K7ERF1_HUMAN	Eukaryotic translation initiation factor 3 subunit K OS=Homo sapiens GN=EIF3K PE=1 SV=1; Eukaryotic translation initiation factor 3 subunit K OS=Homo sapiens GN=EIF3K PE=1 SV=1; Eukaryotic translation initiation factor 3 subunit K OS=Homo sapiens GN=EIF3K PE=1 SV=1; Eukaryotic translation initiation factor 3 subunit K OS=Homo sapiens GN=EIF3K PE=1 SV=1	95	99	VADTVYRAL	9		0.001127	1006.55	504.28	1006.54	504.28	2	1	12	34.384	941675
tr|A0A087WV66|A0A087WV66_HUMAN; tr|A0A087WV66|A0A087WV66_HUMAN; sp|P46013|KI67_HUMAN; sp|P46013|KI67_HUMAN	Antigen KI-67 OS=Homo sapiens GN=MKI67 PE=1 SV=1; Antigen KI-67 OS=Homo sapiens GN=MKI67 PE=1 SV=1; Antigen KI-67 OS=Homo sapiens GN=MKI67 PE=1 SV=2; Antigen KI-67 OS=Homo sapiens GN=MKI67 PE=1 SV=2	1759	99	SADVATPKM	9	Oxidation(M)@9	-0.00392	934.439	468.227	934.443	468.229	2	15	13	19.7468	12606720
tr|A0A087WV66|A0A087WV66_HUMAN; sp|P46013|KI67_HUMAN	Antigen KI-67 OS=Homo sapiens GN=MKI67 PE=1 SV=1; Antigen KI-67 OS=Homo sapiens GN=MKI67 PE=1 SV=2	1118	99	MTDEKTTKI	9	Oxidation(M)@1	-0.00509	1081.53	541.771	1081.53	541.774	2	8	15	18.8139	1764366
tr|A0A087WUZ7|A0A087WUZ7_HUMAN; sp|Q9Y5W8|SNX13_HUMAN	Sorting nexin 13, isoform CRA_g OS=Homo sapiens GN=SNX13 PE=1 SV=1; Sorting nexin-13 OS=Homo sapiens GN=SNX13 PE=1 SV=4	49	98.8	YSDSRVGFV	9		0.00177	1028.49	515.255	1028.49	515.254	2	3	10	34.251	572309
tr|A0A087WUT6|A0A087WUT6_HUMAN; sp|O60841|IF2P_HUMAN	Eukaryotic translation initiation factor 5B OS=Homo sapiens GN=EIF5B PE=1 SV=1; Eukaryotic translation initiation factor 5B OS=Homo sapiens GN=EIF5B PE=1 SV=4	115	99	ASDDHTVCL	9		-0.006	959.396	480.705	959.402	480.708	2	4	12	30.7209	7623005
tr|A0A087WUI6|A0A087WUI6_HUMAN; sp|Q8WXW3|PIBF1_HUMAN	Progesterone-induced-blocking factor 1 OS=Homo sapiens GN=PIBF1 PE=1 SV=1; Progesterone-induced-blocking factor 1 OS=Homo sapiens GN=PIBF1 PE=1 SV=2	116	98.6	FQDKRNLYL	9		-0.00449	1195.63	598.822	1195.64	598.825	2	1	13	29.9767	1216913
tr|A0A087WTM7|A0A087WTM7_HUMAN; sp|P04114|APOB_HUMAN	Apolipoprotein B-100 OS=Homo sapiens GN=APOB PE=1 SV=1; Apolipoprotein B-100 OS=Homo sapiens GN=APOB PE=1 SV=2	337	99	AGDKPATFV	9		-0.000798	904.465	453.24	904.465	453.24	2	6	13	28.8149	3548989
tr|A0A087WTM7|A0A087WTM7_HUMAN; sp|P04114|APOB_HUMAN	Apolipoprotein B-100 OS=Homo sapiens GN=APOB PE=1 SV=1; Apolipoprotein B-100 OS=Homo sapiens GN=APOB PE=1 SV=2	335	98.6	VCDIPPRGL	9		-0.00148	968.51	485.262	968.511	485.263	2	158	10	36.022	4088594
tr|A0A075B784|A0A075B784_HUMAN; sp|Q9P275|UBP36_HUMAN	Ubiquitin carboxyl-terminal hydrolase 36 OS=Homo sapiens GN=USP36 PE=1 SV=1; Ubiquitin carboxyl-terminal hydrolase 36 OS=Homo sapiens GN=USP36 PE=1 SV=3	148	99	NQDERISKL	9		-0.004132	1101.57	551.794	1101.58	551.796	2	4	14	23.2319	18297020
sp|Q9Y6I7|WSB1_HUMAN	WD repeat and SOCS box-containing protein 1 OS=Homo sapiens GN=WSB1 PE=1 SV=1		98.7	ASDPYQVHV	9		0.00565	1014.48	1015.49	1014.48	1015.48	1	4	12	32.1646	720751
sp|Q9Y6D5|BIG2_HUMAN	Brefeldin A-inhibited guanine nucleotide-exchange protein 2 OS=Homo sapiens GN=ARFGEF2 PE=1 SV=3	393	99	KIDEPTSNM	9	Oxidation(M)@9	-0.00242	1049.47	525.741	1049.47	525.742	2	2	12	20.0545	326289
sp|Q9Y678|COPG1_HUMAN; tr|H0Y8X7|H0Y8X7_HUMAN	Coatomer subunit gamma-1 OS=Homo sapiens GN=COPG1 PE=1 SV=1; Coatomer subunit gamma-1 (Fragment) OS=Homo sapiens GN=COPG1 PE=1 SV=1	974	99	YSEEKLQHL	9		-0.0025	1145.57	573.792	1145.57	573.793	2	2	13	26.1319	503870
sp|Q9Y4C8|RBM19_HUMAN	Probable RNA-binding protein 19 OS=Homo sapiens GN=RBM19 PE=1 SV=3	748	99	YLDGVGDTL	9		0.00777	951.463	952.47	951.455	952.462	1	1	11	50.8682	186565
sp|Q9Y3Z3|SAMH1_HUMAN	Deoxynucleoside triphosphate triphosphohydrolase SAMHD1 OS=Homo sapiens GN=SAMHD1 PE=1 SV=2	44	99	VADAIRTSL	9		-0.000252	944.529	473.272	944.529	473.272	2	23	13	32.9595	10974200
sp|Q9Y3I0|RTCB_HUMAN	tRNA-splicing ligase RtcB homolog OS=Homo sapiens GN=RTCB PE=1 SV=1	204	99	VADYMRYLM	9	Oxidation(M)@5; Oxidation(M)@9	0.00238	1192.53	597.271	1192.53	597.27	2	17	13	36.9806	1158859
sp|Q9Y3F4|STRAP_HUMAN	Serine-threonine kinase receptor-associated protein OS=Homo sapiens GN=STRAP PE=1 SV=1	727	99	SADGKPTTI	9		-0.00021	888.455	445.235	888.455	445.235	2	3	13	22.0494	1696668
sp|Q9Y3F4|STRAP_HUMAN	Serine-threonine kinase receptor-associated protein OS=Homo sapiens GN=STRAP PE=1 SV=1	326	99	YTDRETGKL	9		-0.00111	1081.54	541.777	1081.54	541.777	2	8	14	21.0854	1552025
sp|Q9Y2W1|TR150_HUMAN	Thyroid hormone receptor-associated protein 3 OS=Homo sapiens GN=THRAP3 PE=1 SV=2	165	99	SADSKVLLF	9		0.00148	978.54	490.277	978.539	490.277	2	6	12	44.6232	1117383
sp|Q9Y2T2|AP3M1_HUMAN	AP-3 complex subunit mu-1 OS=Homo sapiens GN=AP3M1 PE=1 SV=1	582	99	VQDHRPQFL	9		0.000865	1138.59	570.302	1138.59	570.301	2	4	11	28.521	340066
sp|Q9Y2I1|NISCH_HUMAN	Nischarin OS=Homo sapiens GN=NISCH PE=1 SV=3	188	98.9	AAEQKVTRL	9		-0.00257	1014.58	508.297	1014.58	508.298	2	5	11	21.3111	404438
sp|Q9Y2E8|SL9A8_HUMAN	Sodium/hydrogen exchanger 8 OS=Homo sapiens GN=SLC9A8 PE=1 SV=4	321	99	SGDDRAMCF	9	Oxidation(M)@7	0.0019	1016.37	509.193	1016.37	509.192	2	1	12	27.4775	366540
sp|Q9Y237|PIN4_HUMAN	Peptidyl-prolyl cis-trans isomerase NIMA-interacting 4 OS=Homo sapiens GN=PIN4 PE=1 SV=1	860	99	NADTVSSKL	9		0.000909	933.478	467.746	933.477	467.746	2	33	12	25.4239	3626231
sp|Q9Y232|CDYL1_HUMAN	Chromodomain Y-like protein OS=Homo sapiens GN=CDYL PE=1 SV=2	9	99	YTDNKKYAV	9		-0.00179	1100.55	551.282	1100.55	551.282	2	2	11	21.7417	223639
sp|Q9UQ35|SRRM2_HUMAN	Serine/arginine repetitive matrix protein 2 OS=Homo sapiens GN=SRRM2 PE=1 SV=2	50	99	NVDEATRLM	9		-0.0007	1047.5	524.758	1047.5	524.758	2	2	13	33.4626	2290958
sp|Q9UMX0|UBQL1_HUMAN; tr|H0YDS0|H0YDS0_HUMAN	Ubiquilin-1 OS=Homo sapiens GN=UBQLN1 PE=1 SV=2; Ubiquilin-1 (Fragment) OS=Homo sapiens GN=UBQLN1 PE=1 SV=1	333	99	SLDAKEIYL	9		0.00055	1050.56	526.287	1050.56	526.287	2	1	12	42.6326	1097492
sp|Q9UMS4|PRP19_HUMAN	Pre-mRNA-processing factor 19 OS=Homo sapiens GN=PRPF19 PE=1 SV=1	196	99	MTDVIVQHL	9	Oxidation(M)@1	0.000644	1070.54	536.279	1070.54	536.279	2	3	13	35.837	629190
sp|Q9UMS4|PRP19_HUMAN	Pre-mRNA-processing factor 19 OS=Homo sapiens GN=PRPF19 PE=1 SV=1	589	99	SSDDINKFL	9		-3.7e-05	1037.5	519.759	1037.5	519.759	2	3	13	42.541	1245553
sp|Q9ULW3|ABT1_HUMAN	Activator of basal transcription 1 OS=Homo sapiens GN=ABT1 PE=1 SV=1	41	99	KALEILDKI	9		0.00208	1041.65	521.83	1041.64	521.829	2	1	15	38.9481	312615
sp|Q9ULT8|HECD1_HUMAN; tr|A0A087X2H1|A0A087X2H1_HUMAN	E3 ubiquitin-protein ligase HECTD1 OS=Homo sapiens GN=HECTD1 PE=1 SV=3; E3 ubiquitin-protein ligase HECTD1 OS=Homo sapiens GN=HECTD1 PE=1 SV=1	405	99	TQDELKEVF	9		0.000823	1107.55	554.78	1107.54	554.78	2	6	13	39.7101	7390034
sp|Q9ULC5|ACSL5_HUMAN	Long-chain-fatty-acid--CoA ligase 5 OS=Homo sapiens GN=ACSL5 PE=1 SV=1	258	99	YTDNLVRVW	9		-0.000744	1164.59	583.303	1164.59	583.304	2	13	14	45.3798	697827
sp|Q9UKW4|VAV3_HUMAN	Guanine nucleotide exchange factor VAV3 OS=Homo sapiens GN=VAV3 PE=1 SV=1	251	99	AAEDKSWRV	9		-0.000887	1060.53	531.272	1060.53	531.272	2	7	12	25.6043	816590
sp|Q9UJA5|TRM6_HUMAN	tRNA (adenine(58)-N(1))-methyltransferase non-catalytic subunit TRM6 OS=Homo sapiens GN=TRMT6 PE=1 SV=1	225	99	VADEDAHNI	9		-0.00294	982.433	492.224	982.436	492.225	2	6	11	23.4198	815367
sp|Q9UID3|VPS51_HUMAN	Vacuolar protein sorting-associated protein 51 homolog OS=Homo sapiens GN=VPS51 PE=1 SV=2	452	99	HSDAYVIRI	9		0.000325	1072.57	537.291	1072.57	537.291	2	2	12	33.7524	840386
sp|Q9UID3|VPS51_HUMAN	Vacuolar protein sorting-associated protein 51 homolog OS=Homo sapiens GN=VPS51 PE=1 SV=2	83	99	ATDDAATKI	9		-0.002144	904.448	453.231	904.45	453.232	2	3	12	23.275	421687
sp|Q9UHA4|LTOR3_HUMAN	Ragulator complex protein LAMTOR3 OS=Homo sapiens GN=LAMTOR3 PE=1 SV=1	1075	99	VADVVVSRW	9	Trp->Kynurenin(W)@9	0.00219	1033.56	517.786	1033.56	517.785	2	4	13	36.0498	813080
sp|Q9UGP8|SEC63_HUMAN	Translocation protein SEC63 homolog OS=Homo sapiens GN=SEC63 PE=1 SV=2	111	99	SAEHSHPAL	9		-0.00423	947.442	474.728	947.446	474.73	2	3	11	19.7696	255784
sp|Q9UGN4|CLM8_HUMAN	CMRF35-like molecule 8 OS=Homo sapiens GN=CD300A PE=1 SV=2	491	99	YLDSEQRLM	9	Oxidation(M)@9	-0.00367	1169.54	585.775	1169.54	585.777	2	4	11	29.238	661094
sp|Q9UBU7|DBF4A_HUMAN	Protein DBF4 homolog A OS=Homo sapiens GN=DBF4 PE=1 SV=1	832	99	SADKPDSVL	9		-0.000154	930.466	466.24	930.466	466.24	2	6	12	27.2442	11213300
sp|Q9UBR2|CATZ_HUMAN	Cathepsin Z OS=Homo sapiens GN=CTSZ PE=1 SV=1	305	99	NVDDPTGNF	9		0.00367	977.413	978.42	977.409	978.416	1	12	15	39.0602	2337836
sp|Q9UBR2|CATZ_HUMAN	Cathepsin Z OS=Homo sapiens GN=CTSZ PE=1 SV=1	1410	99	VLEERPLTL	9		0.000105	1068.62	535.316	1068.62	535.316	2	5	12	39.4156	713720
sp|Q9UBR2|CATZ_HUMAN	Cathepsin Z OS=Homo sapiens GN=CTSZ PE=1 SV=1	501	99	KAEEHILKL	9		-0.00184	1079.63	540.823	1079.63	540.824	2	1	14	25.5875	3771258
sp|Q9UBR2|CATZ_HUMAN	Cathepsin Z OS=Homo sapiens GN=CTSZ PE=1 SV=1	109	99	TADTKIQRM	9	Oxidation(M)@9	-0.00445	1078.54	540.277	1078.54	540.279	2	7	14	18.1488	947493
sp|Q9UBN6|TR10D_HUMAN	Tumor necrosis factor receptor superfamily member 10D OS=Homo sapiens GN=TNFRSF10D PE=1 SV=1	545	99	KADGKIMAL	9	Oxidation(M)@7	-0.002204	961.524	481.769	961.527	481.771	2	6	13	23.0285	730089
sp|Q9UBJ2|ABCD2_HUMAN	ATP-binding cassette sub-family D member 2 OS=Homo sapiens GN=ABCD2 PE=1 SV=1	940	99	GADGEQTRL	9		-0.0061	945.445	473.73	945.452	473.733	2	7	9	22.4604	127456
sp|Q9UBJ2|ABCD2_HUMAN	ATP-binding cassette sub-family D member 2 OS=Homo sapiens GN=ABCD2 PE=1 SV=1	108	99	KDVDGFHII	9		-0.0249	1042.52	522.267	1042.54	522.28	2	2	11	38.7695	855131
sp|Q9P2K2|TXD16_HUMAN	Thioredoxin domain-containing protein 16 OS=Homo sapiens GN=TXNDC16 PE=2 SV=4	92	99	YVDRGKQSL	9		-0.00204	1064.56	533.287	1064.56	533.288	2	6	13	20.6385	865444
sp|Q9P2J5|SYLC_HUMAN	Leucine--tRNA ligase, cytoplasmic OS=Homo sapiens GN=LARS PE=1 SV=2	204	99	LADVKVHIL	9		0.00135	1006.62	504.317	1006.62	504.316	2	2	13	35.1121	3307537
sp|Q9P215|POGK_HUMAN; tr|Q5TIJ2|Q5TIJ2_HUMAN	Pogo transposable element with KRAB domain OS=Homo sapiens GN=POGK PE=1 SV=2; Pogo transposable element with KRAB domain (Fragment) OS=Homo sapiens GN=POGK PE=1 SV=1	136	99	YSDAEKVFL	9		0.00182	1070.53	536.272	1070.53	536.271	2	3	13	40.7899	1901115
sp|Q9NZK5|CECR1_HUMAN; tr|B4E3Q4|B4E3Q4_HUMAN; tr|A0A087X0I3|A0A087X0I3_HUMAN	Adenosine deaminase CECR1 OS=Homo sapiens GN=CECR1 PE=1 SV=2; Adenosine deaminase CECR1 OS=Homo sapiens GN=CECR1 PE=1 SV=1; Adenosine deaminase CECR1 OS=Homo sapiens GN=CECR1 PE=1 SV=1	133	99	AADFVKAFI	9		-0.00366	980.529	491.272	980.533	491.274	2	9	12	50.8805	495412
sp|Q9NYB0|TE2IP_HUMAN	Telomeric repeat-binding factor 2-interacting protein 1 OS=Homo sapiens GN=TERF2IP PE=1 SV=1	262	99	HAEDLASKL	9		-0.0021	982.506	492.26	982.508	492.261	2	1	14	26.5638	312662
sp|Q9NX36|DJC28_HUMAN	DnaJ homolog subfamily C member 28 OS=Homo sapiens GN=DNAJC28 PE=1 SV=2	568	99	HADHIGQGF	9		-0.00401	980.442	491.228	980.446	491.23	2	8	12	24.4099	2516919
sp|Q9NWW9|HRSL2_HUMAN	HRAS-like suppressor 2 OS=Homo sapiens GN=HRASLS2 PE=1 SV=1	1156	99	NGDTRVGLF	9		-0.00198	977.491	489.753	977.493	489.754	2	2	13	37.9821	4437895
sp|Q9NWK9|BCD1_HUMAN	Box C/D snoRNA protein 1 OS=Homo sapiens GN=ZNHIT6 PE=1 SV=1	128	99	TADFPPSKL	9		0.000123	974.507	488.261	974.507	488.261	2	172	13	35.5161	6841353
sp|Q9NVH1|DJC11_HUMAN	DnaJ homolog subfamily C member 11 OS=Homo sapiens GN=DNAJC11 PE=1 SV=2	1513	99	KADKEPLEM	9	Oxidation(M)@9	-0.00673	1075.52	538.765	1075.52	538.768	2	2	12	19.5594	256380
sp|Q9NUJ1|ABHDA_HUMAN	Mycophenolic acid acyl-glucuronide esterase, mitochondrial OS=Homo sapiens GN=ABHD10 PE=1 SV=1	373	99	TADRDPAGL	9		0.000259	914.446	458.23	914.446	458.23	2	7	12	25.6578	1246768
sp|Q9NU02|ANKE1_HUMAN	Ankyrin repeat and EF-hand domain-containing protein 1 OS=Homo sapiens GN=ANKEF1 PE=2 SV=2	413	99	RADEDARMI	9	Oxidation(M)@8	-0.000298	1091.5	546.759	1091.5	546.759	2	9	13	20.0898	806740
sp|Q9NSE4|SYIM_HUMAN	Isoleucine--tRNA ligase, mitochondrial OS=Homo sapiens GN=IARS2 PE=1 SV=2	240	98.8	LTDSQRVKF	9		-0.00734	1092.59	547.3	1092.59	547.304	2	1	12	25.7017	440380
sp|Q9NRX1|PNO1_HUMAN	RNA-binding protein PNO1 OS=Homo sapiens GN=PNO1 PE=1 SV=1	447	99	QTDHTPVHL	9		0.00133	1046.52	524.265	1046.51	524.265	2	11	12	24.6149	558008
sp|Q9NRX1|PNO1_HUMAN	RNA-binding protein PNO1 OS=Homo sapiens GN=PNO1 PE=1 SV=1	134	99	SADGIVRIY	9		-0.00367	992.525	497.27	992.529	497.272	2	6	13	38.264	1017177
sp|Q9NPE3|NOP10_HUMAN	H/ACA ribonucleoprotein complex subunit 3 OS=Homo sapiens GN=NOP10 PE=1 SV=1	112	99	NLDVHTSVM	9	Oxidation(M)@9	0.00253	1030.48	516.246	1030.48	516.245	2	7	14	27.6309	1571951
sp|Q9NP92|RT30_HUMAN	28S ribosomal protein S30, mitochondrial OS=Homo sapiens GN=MRPS30 PE=1 SV=2	1970	99	MTDDKITEV	9	Oxidation(M)@1	-0.00285	1066.48	534.249	1066.49	534.25	2	14	14	27.3445	9465490
sp|Q9HBR0|S38AA_HUMAN	Putative sodium-coupled neutral amino acid transporter 10 OS=Homo sapiens GN=SLC38A10 PE=1 SV=2	154	99	QSDAVPSEV	9		0.00329	930.433	931.44	930.429	931.437	1	1	11	32.2213	273286
sp|Q9HBR0|S38AA_HUMAN	Putative sodium-coupled neutral amino acid transporter 10 OS=Homo sapiens GN=SLC38A10 PE=1 SV=2	875	99	LADFGLARL	9		-0.000255	974.555	488.285	974.555	488.285	2	13	12	48.2971	7466462
sp|Q9HBE5|IL21R_HUMAN	Interleukin-21 receptor OS=Homo sapiens GN=IL21R PE=1 SV=1	21	99	AEGQEEVFT	9		0.00223	1008.44	505.228	1008.44	505.227	2	1	12	33.4322	14777510
sp|Q9HBE5|IL21R_HUMAN	Interleukin-21 receptor OS=Homo sapiens GN=IL21R PE=1 SV=1	545	99	LADSVGHHL	9		0.000234	947.483	948.49	947.482	948.49	1	10	8	23.8706	204018
sp|Q9HBE5|IL21R_HUMAN	Interleukin-21 receptor OS=Homo sapiens GN=IL21R PE=1 SV=1	254	99	LADKNSELF	9		-0.00161	1035.52	518.768	1035.52	518.769	2	4	12	35.1266	1004278
sp|Q9H8H0|NOL11_HUMAN; tr|J3QLQ6|J3QLQ6_HUMAN	Nucleolar protein 11 OS=Homo sapiens GN=NOL11 PE=1 SV=1; Nucleolar protein 11 (Fragment) OS=Homo sapiens GN=NOL11 PE=1 SV=1	444	98.7	YASPDLSKL	9		0.00201	992.52	497.267	992.518	497.266	2	6	11	38.9446	665273
sp|Q9H2U1|DHX36_HUMAN; tr|E7EWK3|E7EWK3_HUMAN	ATP-dependent RNA helicase DHX36 OS=Homo sapiens GN=DHX36 PE=1 SV=2; ATP-dependent RNA helicase DHX36 (Fragment) OS=Homo sapiens GN=DHX36 PE=1 SV=1	3868	99	FLDQHGHNL	9		-0.00339	1079.51	540.763	1079.51	540.765	2	16	14	26.8819	563514
sp|Q9H2U1|DHX36_HUMAN; tr|E7EWK3|E7EWK3_HUMAN	ATP-dependent RNA helicase DHX36 OS=Homo sapiens GN=DHX36 PE=1 SV=2; ATP-dependent RNA helicase DHX36 (Fragment) OS=Homo sapiens GN=DHX36 PE=1 SV=1	684	99	LADSKSVHF	9		-0.005598	1002.51	502.261	1002.51	502.264	2	4	13	26.0845	311649
sp|Q9H2P0|ADNP_HUMAN	Activity-dependent neuroprotector homeobox protein OS=Homo sapiens GN=ADNP PE=1 SV=1	83	99	YANAKIYKL	9		0.00156	1082.61	542.314	1082.61	542.313	2	5	14	27.8085	429751
sp|Q9H0X4|F234A_HUMAN; tr|H7C2U8|H7C2U8_HUMAN	Protein FAM234A OS=Homo sapiens GN=FAM234A PE=1 SV=1; Protein FAM234A (Fragment) OS=Homo sapiens GN=FAM234A PE=1 SV=1	188	99	VADGLFSKF	9		-0.00136	982.511	492.263	982.512	492.263	2	18	12	47.0267	27923180
sp|Q9GZY6|NTAL_HUMAN	Linker for activation of T-cells family member 2 OS=Homo sapiens GN=LAT2 PE=1 SV=1	67	99	YADVGGKQF	9		-0.00197	983.469	492.742	983.471	492.743	2	18	15	29.7819	8958581
sp|Q9GZS3|WDR61_HUMAN; tr|H0YL19|H0YL19_HUMAN	WD repeat-containing protein 61 OS=Homo sapiens GN=WDR61 PE=1 SV=1; WD repeat-containing protein 61 OS=Homo sapiens GN=WDR61 PE=1 SV=1	25	99	SAMKAVTEL	9	Oxidation(M)@3	-0.000274	964.49	483.252	964.49	483.252	2	4	12	25.7387	617139
sp|Q9GZL7|WDR12_HUMAN	Ribosome biogenesis protein WDR12 OS=Homo sapiens GN=WDR12 PE=1 SV=2	591	99	EADRNPPVL	9		-0.00183	1009.52	505.766	1009.52	505.767	2	7	11	29.3505	1130441
sp|Q9C0B1|FTO_HUMAN	Alpha-ketoglutarate-dependent dioxygenase FTO OS=Homo sapiens GN=FTO PE=1 SV=3	982	99	SSDKPGLDL	9		-0.000399	930.465	466.24	930.466	466.24	2	6	11	32.6329	672606
sp|Q9BYG5|PAR6B_HUMAN	Partitioning defective 6 homolog beta OS=Homo sapiens GN=PARD6B PE=1 SV=1	385	99	SADKPLSNM	9		0.000377	961.454	481.734	961.454	481.734	2	4	13	26.3337	1400064
sp|Q9BVK8|TM147_HUMAN	Transmembrane protein 147 OS=Homo sapiens GN=TMEM147 PE=1 SV=1	1727	98.8	GQDYEHVTM	9	Oxidation(M)@9	-0.00287	1094.43	548.223	1094.43	548.224	2	2	11	23.8868	275885
sp|Q9BUJ0|ABHEA_HUMAN	Protein ABHD14A OS=Homo sapiens GN=ABHD14A PE=2 SV=2	452	99	TTDPKLAHM	9	Oxidation(M)@9	-0.00587	1028.49	515.252	1028.5	515.255	2	7	13	19.0761	859579
sp|Q9BU89|DOHH_HUMAN	Deoxyhypusine hydroxylase OS=Homo sapiens GN=DOHH PE=1 SV=1	332	99	KSDEGGKVL	9		-0.003591	931.494	466.754	931.497	466.756	2	4	13	19.4586	1632266
sp|Q9BTY2|FUCO2_HUMAN	Plasma alpha-L-fucosidase OS=Homo sapiens GN=FUCA2 PE=1 SV=2	442	98.8	FIEEAKVMM	9	Oxidation(M)@8; Oxidation(M)@9	-0.000502	1128.52	565.267	1128.52	565.267	2	16	11	28.6523	9400356
sp|Q9BTY2|FUCO2_HUMAN	Plasma alpha-L-fucosidase OS=Homo sapiens GN=FUCA2 PE=1 SV=2	160	99	SADDKTVRL	9		-0.0022	1003.53	502.771	1003.53	502.772	2	60	14	23.8039	12362430
sp|Q9BTL3|RAM_HUMAN	RNMT-activating mini protein OS=Homo sapiens GN=FAM103A1 PE=1 SV=1	23	99	SADEVQRFF	9		-0.00492	1097.51	549.762	1097.51	549.764	2	74	14	42.9652	1177603
sp|Q9BTC0|DIDO1_HUMAN	Death-inducer obliterator 1 OS=Homo sapiens GN=DIDO1 PE=1 SV=5	53	99	KAEEDPAKF	9		-0.0028	1033.51	517.76	1033.51	517.761	2	4	14	22.4016	1852894
sp|Q9BT67|NFIP1_HUMAN	NEDD4 family-interacting protein 1 OS=Homo sapiens GN=NDFIP1 PE=1 SV=1	181	99	KQDEPIDLF	9		0.00233	1103.55	552.783	1103.55	552.782	2	5	10	47.6992	333468
sp|Q9BT67|NFIP1_HUMAN	NEDD4 family-interacting protein 1 OS=Homo sapiens GN=NDFIP1 PE=1 SV=1	99	99	YQDEKAVLV	9		0.00164	1063.56	532.786	1063.55	532.785	2	4	12	32.032	2536517
sp|Q9BSI4|TINF2_HUMAN; tr|H0YL20|H0YL20_HUMAN; tr|H0YKG7|H0YKG7_HUMAN	TERF1-interacting nuclear factor 2 OS=Homo sapiens GN=TINF2 PE=1 SV=1; TERF1 (TRF1)-interacting nuclear factor 2, isoform CRA_b OS=Homo sapiens GN=TINF2 PE=1 SV=1; TERF1-interacting nuclear factor 2 (Fragment) OS=Homo sapiens GN=TINF2 PE=1 SV=1	201	99	YQDLLNVKM	9	Oxidation(M)@9	0.000186	1138.57	570.292	1138.57	570.292	2	14	14	36.6312	7482127
sp|Q9BRZ2|TRI56_HUMAN	E3 ubiquitin-protein ligase TRIM56 OS=Homo sapiens GN=TRIM56 PE=1 SV=3	936	99	NADGHKAVF	9		-0.00238	957.464	479.74	957.467	479.741	2	10	13	21.7106	557419
sp|Q9BRK5|CAB45_HUMAN	45 kDa calcium-binding protein OS=Homo sapiens GN=SDF4 PE=1 SV=1	34	99	IVDRPVTLV	9		-0.00259	1010.61	506.312	1010.61	506.314	2	170	14	36.247	1955240
sp|Q99805|TM9S2_HUMAN	Transmembrane 9 superfamily member 2 OS=Homo sapiens GN=TM9SF2 PE=1 SV=1	241	99	EADKIIYKL	9		-0.000251	1091.62	546.818	1091.62	546.819	2	9	15	33.4285	1302954
sp|Q99805|TM9S2_HUMAN	Transmembrane 9 superfamily member 2 OS=Homo sapiens GN=TM9SF2 PE=1 SV=1	120	99	SADEAHGLL	9		-0.000622	911.434	456.724	911.435	456.725	2	8	11	31.477	46857320
sp|Q99805|TM9S2_HUMAN	Transmembrane 9 superfamily member 2 OS=Homo sapiens GN=TM9SF2 PE=1 SV=1	879	99	KSDERPVHI	9		-0.00634	1079.57	540.79	1079.57	540.793	2	7	15	20.5767	1671108
sp|Q99683|M3K5_HUMAN	Mitogen-activated protein kinase kinase kinase 5 OS=Homo sapiens GN=MAP3K5 PE=1 SV=1	402	99	TGDDRVYQM	9	Oxidation(M)@9	-0.00537	1099.46	550.735	1099.46	550.737	2	7	15	22.5492	425836
sp|Q99661|KIF2C_HUMAN	Kinesin-like protein KIF2C OS=Homo sapiens GN=KIF2C PE=1 SV=2	114	99	LNDSGGARI	9		-0.00108	901.461	451.738	901.462	451.738	2	2	11	23.7441	307454
sp|Q96ST3|SIN3A_HUMAN	Paired amphipathic helix protein Sin3a OS=Homo sapiens GN=SIN3A PE=1 SV=2	166	99	LSDEEIVKF	9		0.001363	1078.56	540.285	1078.55	540.285	2	15	13	43.1477	24667840
sp|Q96QE3|ATAD5_HUMAN	ATPase family AAA domain-containing protein 5 OS=Homo sapiens GN=ATAD5 PE=1 SV=4	675	99	KNDIPSSYM	9	Oxidation(M)@9	-0.00177	1069.47	535.744	1069.47	535.745	2	7	12	26.4498	5394469
sp|Q96QD8|S38A2_HUMAN; tr|F8VUY8|F8VUY8_HUMAN	Sodium-coupled neutral amino acid transporter 2 OS=Homo sapiens GN=SLC38A2 PE=1 SV=2; Sodium-coupled neutral amino acid transporter 2 OS=Homo sapiens GN=SLC38A2 PE=1 SV=1	479	98.9	FTDERIFML	9	Oxidation(M)@8	-0.00384	1186.57	594.29	1186.57	594.292	2	4	12	49.8908	576760
sp|Q96PK6|RBM14_HUMAN	RNA-binding protein 14 OS=Homo sapiens GN=RBM14 PE=1 SV=2	454	99	AADTSEARP	9	Oxidation(P)@9	0.0365	932.456	467.236	932.42	467.217	2	2	13	23.8486	214543
sp|Q96PK6|RBM14_HUMAN	RNA-binding protein 14 OS=Homo sapiens GN=RBM14 PE=1 SV=2	29	99	VADDPNDPY	9		-0.000285	1004.41	503.212	1004.41	503.212	2	3	11	31.5036	1093424
sp|Q96PK6|RBM14_HUMAN	RNA-binding protein 14 OS=Homo sapiens GN=RBM14 PE=1 SV=2	523	99	TLDDKKVYL	9		-0.000634	1093.6	547.808	1093.6	547.808	2	5	14	29.6303	4541919
sp|Q96PK6|RBM14_HUMAN	RNA-binding protein 14 OS=Homo sapiens GN=RBM14 PE=1 SV=2	386	99	LAEKSTVHM	9	Oxidation(M)@9	-0.00614	1030.51	516.26	1030.51	516.263	2	12	14	18.2351	561965
sp|Q96N11|CG026_HUMAN	Uncharacterized protein C7orf26 OS=Homo sapiens GN=C7orf26 PE=2 SV=1	228	99	FAEMYVAKF	9	Oxidation(M)@4	0.000755	1120.53	561.271	1120.53	561.27	2	111	15	40.8033	50726360
sp|Q96L34|MARK4_HUMAN	MAP/microtubule affinity-regulating kinase 4 OS=Homo sapiens GN=MARK4 PE=1 SV=1	171	99	HADGTIVRY	9		0.000888	1030.52	516.268	1030.52	516.267	2	2	13	24.6705	1951295
sp|Q96L08|SUSD3_HUMAN; tr|A0A087WVN2|A0A087WVN2_HUMAN	Sushi domain-containing protein 3 OS=Homo sapiens GN=SUSD3 PE=2 SV=1; Sushi domain-containing protein 3 OS=Homo sapiens GN=SUSD3 PE=1 SV=1	282	99	RTDDFITRL	9		0.0015	1135.6	568.807	1135.6	568.807	2	4	12	36.6022	8353965
sp|Q96JK2|DCAF5_HUMAN	DDB1- and CUL4-associated factor 5 OS=Homo sapiens GN=DCAF5 PE=1 SV=2	221	98.7	AADQITKLY	9		0.00103	1021.55	511.78	1021.54	511.779	2	1	10	35.5496	253544
sp|Q96J02|ITCH_HUMAN	E3 ubiquitin-protein ligase Itchy homolog OS=Homo sapiens GN=ITCH PE=1 SV=2	235	99	FTDDKARHL	9		-0.0018	1101.55	551.785	1101.56	551.786	2	3	11	20.1233	52135.3
sp|Q96I99|SUCB2_HUMAN	Succinyl-CoA ligase [GDP-forming] subunit beta, mitochondrial OS=Homo sapiens GN=SUCLG2 PE=1 SV=2	135	99	RADLIEVVM	9	Oxidation(M)@9	0.000985	1060.56	531.287	1060.56	531.287	2	6	11	39.5846	3364187
sp|Q96I36|COX14_HUMAN	Cytochrome c oxidase assembly protein COX14 OS=Homo sapiens GN=COX14 PE=1 SV=1	96	99	IGDIHPSDL	9		0.00284	965.485	483.75	965.482	483.748	2	4	13	34.9137	3151536
sp|Q96I36|COX14_HUMAN	Cytochrome c oxidase assembly protein COX14 OS=Homo sapiens GN=COX14 PE=1 SV=1	162	99	YIDRDSEYL	9		-0.00338	1172.53	587.273	1172.53	587.275	2	32	12	34.9481	2283339
sp|Q96EY7|PTCD3_HUMAN	Pentatricopeptide repeat domain-containing protein 3, mitochondrial OS=Homo sapiens GN=PTCD3 PE=1 SV=3	558	99	SVDKAAGHL	9		-0.00353	896.468	449.241	896.472	449.243	2	2	12	20.144	531211
sp|Q96EU6|RRP36_HUMAN	Ribosomal RNA processing protein 36 homolog OS=Homo sapiens GN=RRP36 PE=1 SV=1	106	99	HYGYNQRPP	9		-0.004894	1130.52	566.268	1130.53	566.27	2	3	12	21.9386	524134
sp|Q96EE3|SEH1_HUMAN; tr|K7ENI5|K7ENI5_HUMAN; tr|K7ELV2|K7ELV2_HUMAN; tr|K7EP88|K7EP88_HUMAN	Nucleoporin SEH1 OS=Homo sapiens GN=SEH1L PE=1 SV=3; Nucleoporin SEH1 (Fragment) OS=Homo sapiens GN=SEH1L PE=1 SV=1; Nucleoporin SEH1 (Fragment) OS=Homo sapiens GN=SEH1L PE=1 SV=1; Nucleoporin SEH1 (Fragment) OS=Homo sapiens GN=SEH1L PE=1 SV=1	59	99	SSDALKVTF	9		-0.00175	966.5	484.257	966.502	484.258	2	2	14	39.7587	3852295
sp|Q96DU3|SLAF6_HUMAN	SLAM family member 6 OS=Homo sapiens GN=SLAMF6 PE=1 SV=3	10	99	VVDHMATHL	9	Oxidation(M)@5	-0.00413	1037.49	519.753	1037.5	519.755	2	3	14	21.0027	349624
sp|Q96CV9|OPTN_HUMAN	Optineurin OS=Homo sapiens GN=OPTN PE=1 SV=2	100	99	RADDARQLF	9		-0.000469	1090.55	546.283	1090.55	546.283	2	14	13	29.4159	30828390
sp|Q96C86|DCPS_HUMAN	m7GpppX diphosphatase OS=Homo sapiens GN=DCPS PE=1 SV=2	38	98.8	AAESGIIKV	9		0.00126	886.514	444.264	886.512	444.263	2	3	13	31.7408	724888
sp|Q96BY6|DOC10_HUMAN	Dedicator of cytokinesis protein 10 OS=Homo sapiens GN=DOCK10 PE=1 SV=3	120	99	LADHFGGKL	9		-0.000119	956.508	479.261	956.508	479.261	2	3	13	27.9042	382988
sp|Q96B26|EXOS8_HUMAN	Exosome complex component RRP43 OS=Homo sapiens GN=EXOSC8 PE=1 SV=1	120	99	TADGIVSHL	9		0.00059	911.472	456.743	911.471	456.743	2	15	11	34.9012	703126
sp|Q96B26|EXOS8_HUMAN	Exosome complex component RRP43 OS=Homo sapiens GN=EXOSC8 PE=1 SV=1	153	99	AGDGPPRSF	9		-0.00156	902.423	452.219	902.425	452.22	2	32	15	26.1737	8070009
sp|Q96A33|CCD47_HUMAN	Coiled-coil domain-containing protein 47 OS=Homo sapiens GN=CCDC47 PE=1 SV=1	71	99	VGDGQRIYL	9		0.00405	1019.54	510.779	1019.54	510.777	2	5	13	35.2932	407638
sp|Q969V5|MUL1_HUMAN	Mitochondrial ubiquitin ligase activator of NFKB 1 OS=Homo sapiens GN=MUL1 PE=1 SV=1	56	99	KADPSHFEL	9		0.001746	1042.51	522.262	1042.51	522.261	2	8	13	30.4635	1129993
sp|Q93077|H2A1C_HUMAN; sp|Q7L7L0|H2A3_HUMAN; sp|P04908|H2A1B_HUMAN; sp|P20671|H2A1D_HUMAN; sp|P0C0S8|H2A1_HUMAN; sp|Q6FI13|H2A2A_HUMAN	Histone H2A type 1-C OS=Homo sapiens GN=HIST1H2AC PE=1 SV=3; Histone H2A type 3 OS=Homo sapiens GN=HIST3H2A PE=1 SV=3; Histone H2A type 1-B/E OS=Homo sapiens GN=HIST1H2AB PE=1 SV=2; Histone H2A type 1-D OS=Homo sapiens GN=HIST1H2AD PE=1 SV=2; Histone H2A type 1 OS=Homo sapiens GN=HIST1H2AG PE=1 SV=2; Histone H2A type 2-A OS=Homo sapiens GN=HIST2H2AA3 PE=1 SV=3	292	99	VGDDQEIHI	9		-0.000266	1024.48	513.248	1024.48	513.249	2	8	13	35.2212	2564243
sp|Q92922|SMRC1_HUMAN; tr|F8WE13|F8WE13_HUMAN	SWI/SNF complex subunit SMARCC1 OS=Homo sapiens GN=SMARCC1 PE=1 SV=3; SWI/SNF complex subunit SMARCC1 OS=Homo sapiens GN=SMARCC1 PE=1 SV=1	315	99	AADFEIGHF	9		-0.00134	1005.45	503.734	1005.46	503.735	2	108	12	46.3203	6166300
sp|Q92878|RAD50_HUMAN	DNA repair protein RAD50 OS=Homo sapiens GN=RAD50 PE=1 SV=1	443	99	AQDLQKERL	9		0.00687	1099.61	550.81	1099.6	550.807	2	2	12	23.2808	513602
sp|Q92794|KAT6A_HUMAN; tr|C9K0F9|C9K0F9_HUMAN	Histone acetyltransferase KAT6A OS=Homo sapiens GN=KAT6A PE=1 SV=2; Histone acetyltransferase (Fragment) OS=Homo sapiens GN=KAT6A PE=1 SV=1	210	98.9	VKDANGNSF	9		-0.0023	950.443	476.229	950.446	476.23	2	1	10	21.7642	249795
sp|Q92673|SORL_HUMAN	Sortilin-related receptor OS=Homo sapiens GN=SORL1 PE=1 SV=2	180	99	SADSRIVKM	9	Dioxidation(M)@9	-0.00195	1037.52	519.765	1037.52	519.766	2	2	13	19.8133	282850
sp|Q92636|FAN_HUMAN	Protein FAN OS=Homo sapiens GN=NSMAF PE=1 SV=2	30	99	KSDERLTAF	9		-0.000212	1065.55	533.78	1065.55	533.78	2	20	15	27.8682	10979340
sp|Q92616|GCN1_HUMAN	eIF-2-alpha kinase activator GCN1 OS=Homo sapiens GN=GCN1 PE=1 SV=6	152	99	SADFETVRM	9	Oxidation(M)@9	0.00298	1070.47	536.244	1070.47	536.242	2	59	12	27.6638	1572379
sp|Q92616|GCN1_HUMAN	eIF-2-alpha kinase activator GCN1 OS=Homo sapiens GN=GCN1 PE=1 SV=6	46	98.6	KGDVAVVRI	9		-0.000193	955.581	478.798	955.581	478.798	2	3	11	27.6453	285786
sp|Q92585|MAML1_HUMAN	Mastermind-like protein 1 OS=Homo sapiens GN=MAML1 PE=1 SV=3	17	99	HADASSKVL	9		-0.002923	926.479	464.247	926.482	464.248	2	3	11	20.2569	871812
sp|Q92538|GBF1_HUMAN	Golgi-specific brefeldin A-resistance guanine nucleotide exchange factor 1 OS=Homo sapiens GN=GBF1 PE=1 SV=2	410	99	AADDSSVKL	9		0.00257	904.453	905.46	904.45	905.457	1	18	13	27.1433	2686834
sp|Q8WYP5|ELYS_HUMAN	Protein ELYS OS=Homo sapiens GN=AHCTF1 PE=1 SV=3	225	99	KTDHRNVEL	9		-0.00398	1110.57	556.294	1110.58	556.296	2	12	13	19.9013	780488
sp|Q8WXH0|SYNE2_HUMAN; tr|G3V5X4|G3V5X4_HUMAN; tr|A0A0A0MRE3|A0A0A0MRE3_HUMAN; tr|A0A0C4DGK3|A0A0C4DGK3_HUMAN	Nesprin-2 OS=Homo sapiens GN=SYNE2 PE=1 SV=3; Nesprin-2 OS=Homo sapiens GN=SYNE2 PE=1 SV=1; Nesprin-2 OS=Homo sapiens GN=SYNE2 PE=1 SV=1; Nesprin-2 OS=Homo sapiens GN=SYNE2 PE=1 SV=1	351	99	KTDGKIVQY	9		-0.00556	1050.57	526.29	1050.57	526.293	2	1	12	23.1377	216816
sp|Q8WXE1|ATRIP_HUMAN	ATR-interacting protein OS=Homo sapiens GN=ATRIP PE=1 SV=1	1134	99	KADDPSSYM	9	Oxidation(M)@9	-0.00427	1028.41	515.211	1028.41	515.213	2	13	9	21.1899	78509.6
sp|Q8WVM8|SCFD1_HUMAN; tr|H0YJY1|H0YJY1_HUMAN; tr|G3V5E2|G3V5E2_HUMAN	Sec1 family domain-containing protein 1 OS=Homo sapiens GN=SCFD1 PE=1 SV=4; Sec1 family domain-containing protein 1 (Fragment) OS=Homo sapiens GN=SCFD1 PE=1 SV=1; Sec1 family domain-containing protein 1 (Fragment) OS=Homo sapiens GN=SCFD1 PE=1 SV=1	164	99	TADHGPPRL	9		-0.001706	962.492	482.253	962.493	482.254	2	16	12	22.5418	13166630
sp|Q8WU90|ZC3HF_HUMAN	Zinc finger CCCH domain-containing protein 15 OS=Homo sapiens GN=ZC3H15 PE=1 SV=1	59	99	STDMDKVLL	9	Oxidation(M)@4	-0.00144	1036.51	519.262	1036.51	519.263	2	3	13	33.5118	12140730
sp|Q8TEV9|SMCR8_HUMAN	Smith-Magenis syndrome chromosomal region candidate gene 8 protein OS=Homo sapiens GN=SMCR8 PE=1 SV=2	847	99	KADIIHGSL	9		0.000461	952.535	477.275	952.534	477.274	2	4	13	28.2416	725699
sp|Q8TDY2|RBCC1_HUMAN; tr|H0YC28|H0YC28_HUMAN	RB1-inducible coiled-coil protein 1 OS=Homo sapiens GN=RB1CC1 PE=1 SV=3; RB1-inducible coiled-coil protein 1 (Fragment) OS=Homo sapiens GN=RB1CC1 PE=1 SV=1	204	99	GADGKHGVL	9		-0.00191	852.443	427.229	852.445	427.23	2	2	11	19.9877	212274
sp|Q8TDJ6|DMXL2_HUMAN	DmX-like protein 2 OS=Homo sapiens GN=DMXL2 PE=1 SV=2	260	99	RLDEVLRTL	9		-0.00574	1113.64	557.83	1113.65	557.833	2	3	13	40.3862	1320090
sp|Q8TB96|TIP_HUMAN; tr|F5GXC5|F5GXC5_HUMAN	T-cell immunomodulatory protein OS=Homo sapiens GN=ITFG1 PE=1 SV=1; T-cell immunomodulatory protein OS=Homo sapiens GN=ITFG1 PE=1 SV=1	12	99	YFAERVTSL	9		0.000694	1084.56	543.285	1084.56	543.285	2	3	13	38.1758	525540
sp|Q8TB96|TIP_HUMAN; tr|F5GXC5|F5GXC5_HUMAN	T-cell immunomodulatory protein OS=Homo sapiens GN=ITFG1 PE=1 SV=1; T-cell immunomodulatory protein OS=Homo sapiens GN=ITFG1 PE=1 SV=1	1089	99	FSEEIGNHL	9		-0.00218	1044.49	523.25	1044.49	523.251	2	2	12	34.6362	1265320
sp|Q8NHV4|NEDD1_HUMAN	Protein NEDD1 OS=Homo sapiens GN=NEDD1 PE=1 SV=1	252	99	FTDASSRSI	9		-0.00331	982.469	492.242	982.472	492.243	2	1	11	25.8128	525388
sp|Q8NFV4|ABHDB_HUMAN	Protein ABHD11 OS=Homo sapiens GN=ABHD11 PE=1 SV=1	1619	99	IADIKIHGM	9	Oxidation(M)@9	0.000508	1012.54	507.276	1012.54	507.276	2	2	13	25.5959	593483
sp|Q8NFH3|NUP43_HUMAN	Nucleoporin Nup43 OS=Homo sapiens GN=NUP43 PE=1 SV=1	73	99	ASDYFKAMF	9	Oxidation(M)@8	0.0112	1094.49	548.25	1094.47	548.244	2	7	13	40.9561	2059264
sp|Q8NEZ4|KMT2C_HUMAN	Histone-lysine N-methyltransferase 2C OS=Homo sapiens GN=KMT2C PE=1 SV=3	75	99	GVDNPAAKV	9		-0.000808	869.46	435.737	869.461	435.738	2	8	10	24.5246	563259
sp|Q8NCA5|FA98A_HUMAN	Protein FAM98A OS=Homo sapiens GN=FAM98A PE=1 SV=1	305	99	AADEALNAM	9	Oxidation(M)@9	-0.00151	920.389	461.202	920.391	461.203	2	4	12	26.4243	814762
sp|Q8NCA5|FA98A_HUMAN	Protein FAM98A OS=Homo sapiens GN=FAM98A PE=1 SV=1	342	99	AADRPGVSL	9		-0.00335	884.468	443.241	884.472	443.243	2	13	14	28.8163	12380220
sp|Q8NCA5|FA98A_HUMAN	Protein FAM98A OS=Homo sapiens GN=FAM98A PE=1 SV=1	1138	99	HVDQVREYM	9	Oxidation(M)@9	-0.00462	1191.53	596.772	1191.53	596.774	2	4	14	21.4603	572980
sp|Q8NCA5|FA98A_HUMAN	Protein FAM98A OS=Homo sapiens GN=FAM98A PE=1 SV=1	724	99	GADEAPPRL	9		-0.00687	924.46	463.237	924.466	463.241	2	32	13	27.6621	915370
sp|Q8NBT0|POC1A_HUMAN	POC1 centriolar protein homolog A OS=Homo sapiens GN=POC1A PE=1 SV=2	629	99	MSDPQVLHL	9	Oxidation(M)@1	-0.00224	1054.51	528.262	1054.51	528.263	2	7	12	37.6501	1290504
sp|Q8NBJ4|GOLM1_HUMAN; tr|C9JYM4|C9JYM4_HUMAN	Golgi membrane protein 1 OS=Homo sapiens GN=GOLM1 PE=1 SV=1; Golgi membrane protein 1 (Fragment) OS=Homo sapiens GN=GOLM1 PE=1 SV=1	47	99	YSDDHVKFF	9		0.00107	1156.52	579.267	1156.52	579.267	2	5	13	36.4968	4765558
sp|Q8NB46|ANR52_HUMAN	Serine/threonine-protein phosphatase 6 regulatory ankyrin repeat subunit C OS=Homo sapiens GN=ANKRD52 PE=1 SV=3	246	98.8	LLDFPNSKM	9	Oxidation(M)@9	-0.002861	1079.53	540.772	1079.53	540.773	2	6	11	37.6602	351167
sp|Q8NA72|POC5_HUMAN	Centrosomal protein POC5 OS=Homo sapiens GN=POC5 PE=1 SV=2	12	99	AADFQRAQF	9		0.000669	1052.5	527.26	1052.5	527.259	2	6	13	33.0309	1900619
sp|Q8N5U6|RNF10_HUMAN; tr|H0YFN9|H0YFN9_HUMAN	RING finger protein 10 OS=Homo sapiens GN=RNF10 PE=1 SV=2; RING finger protein 10 (Fragment) OS=Homo sapiens GN=RNF10 PE=1 SV=1	62	99	YSDDIPHVL	9		-0.000361	1057.51	529.761	1057.51	529.761	2	1	12	42.2891	883896
sp|Q8N4S0|CCD82_HUMAN	Coiled-coil domain-containing protein 82 OS=Homo sapiens GN=CCDC82 PE=1 SV=2	78	99	NAEESKQFL	9		-0.003	1064.51	533.263	1064.51	533.264	2	2	10	29.9003	173651
sp|Q8N4Q1|MIA40_HUMAN	Mitochondrial intermembrane space import and assembly protein 40 OS=Homo sapiens GN=CHCHD4 PE=1 SV=1	1125	99	TADDLIKVV	9		-0.000299	972.549	487.282	972.549	487.282	2	4	14	42.3671	902592
sp|Q8N1E6|FXL14_HUMAN	F-box/LRR-repeat protein 14 OS=Homo sapiens GN=FBXL14 PE=1 SV=1	1266	99	KVDDARALL	9		-0.00107	999.57	500.792	999.571	500.793	2	5	12	29.9375	2355405
sp|Q8N1E6|FXL14_HUMAN	F-box/LRR-repeat protein 14 OS=Homo sapiens GN=FBXL14 PE=1 SV=1	303	99	FTDHGGSGF	9		-0.00213	923.375	462.695	923.377	462.696	2	6	12	26.9827	345985
sp|Q8N114|SHSA5_HUMAN	Protein shisa-5 OS=Homo sapiens GN=SHISA5 PE=1 SV=1	431	99	AVDRAITHL	9		-0.00156	994.554	498.284	994.556	498.285	2	10	12	26.5523	59423220
sp|Q8IZK6|MCLN2_HUMAN	Mucolipin-2 OS=Homo sapiens GN=MCOLN2 PE=2 SV=2	75	99	AADGRLVFA	9		0.0132	918.505	460.26	918.492	460.253	2	1	12	36.4464	721582
sp|Q8IZK6|MCLN2_HUMAN	Mucolipin-2 OS=Homo sapiens GN=MCOLN2 PE=2 SV=2	296	99	VQDLRHISM	9	Oxidation(M)@9	0.00533	1113.57	557.79	1113.56	557.787	2	1	11	23.9244	152708
sp|Q8IYW5|RN168_HUMAN	E3 ubiquitin-protein ligase RNF168 OS=Homo sapiens GN=RNF168 PE=1 SV=1	35	99	IGDLVKSTL	9		-1.4e-05	944.554	473.284	944.554	473.284	2	5	15	37.3496	25257520
sp|Q8IYB7|DI3L2_HUMAN	DIS3-like exonuclease 2 OS=Homo sapiens GN=DIS3L2 PE=1 SV=4	334	99	YGDQHPGML	9	Oxidation(M)@8	-0.00162	1032.43	517.223	1032.43	517.224	2	3	13	25.7545	377306
sp|Q8IYB1|M21D2_HUMAN	Protein MB21D2 OS=Homo sapiens GN=MB21D2 PE=1 SV=3	86	99	TSDVVRQYM	9	Oxidation(M)@9	0.002407	1113.51	557.765	1113.51	557.763	2	5	13	25.435	159771
sp|Q8IY18|SMC5_HUMAN	Structural maintenance of chromosomes protein 5 OS=Homo sapiens GN=SMC5 PE=1 SV=2	295	99	TVDKWEPLL	9		-0.000933	1099.59	550.803	1099.59	550.803	2	8	15	47.8527	2868942
sp|Q8IXB1|DJC10_HUMAN	DnaJ homolog subfamily C member 10 OS=Homo sapiens GN=DNAJC10 PE=1 SV=2	115	99	TQDLPGVKL	9		0.000526	969.55	485.782	969.549	485.782	2	11	12	38.2071	5667132
sp|Q8IWZ8|SUGP1_HUMAN	SURP and G-patch domain-containing protein 1 OS=Homo sapiens GN=SUGP1 PE=1 SV=2	49	99	FVDWKELKL	9		0.0012	1176.66	589.335	1176.65	589.334	2	4	12	47.2197	253836
sp|Q8IWZ8|SUGP1_HUMAN	SURP and G-patch domain-containing protein 1 OS=Homo sapiens GN=SUGP1 PE=1 SV=2	346	99	FSDKQMIKL	9	Oxidation(M)@6	-0.000896	1124.59	563.302	1124.59	563.302	2	2	14	28.2595	1011635
sp|Q8IWZ3|ANKH1_HUMAN; tr|E9PDP5|E9PDP5_HUMAN	Ankyrin repeat and KH domain-containing protein 1 OS=Homo sapiens GN=ANKHD1 PE=1 SV=1; Ankyrin repeat and KH domain-containing protein 1 (Fragment) OS=Homo sapiens GN=ANKHD1 PE=1 SV=1	147	99	KVDEVKSTI	9		-0.00138	1017.57	509.792	1017.57	509.793	2	3	14	22.4929	660121
sp|Q8IWZ3|ANKH1_HUMAN; tr|E9PDP5|E9PDP5_HUMAN	Ankyrin repeat and KH domain-containing protein 1 OS=Homo sapiens GN=ANKHD1 PE=1 SV=1; Ankyrin repeat and KH domain-containing protein 1 (Fragment) OS=Homo sapiens GN=ANKHD1 PE=1 SV=1	27	99	LAEWKATKL	9		-0.00174	1058.61	530.313	1058.61	530.313	2	6	14	30.237	1558299
sp|Q8IWZ3|ANKH1_HUMAN; sp|O75179|ANR17_HUMAN; tr|H0YM23|H0YM23_HUMAN; tr|E9PDP5|E9PDP5_HUMAN	Ankyrin repeat and KH domain-containing protein 1 OS=Homo sapiens GN=ANKHD1 PE=1 SV=1; Ankyrin repeat domain-containing protein 17 OS=Homo sapiens GN=ANKRD17 PE=1 SV=3; Ankyrin repeat domain-containing protein 17 (Fragment) OS=Homo sapiens GN=ANKRD17 PE=1 SV=1; Ankyrin repeat and KH domain-containing protein 1 (Fragment) OS=Homo sapiens GN=ANKHD1 PE=1 SV=1	155	99	VSDKKVIEV	9		-0.000506	1015.59	508.803	1015.59	508.803	2	3	13	24.102	188028
sp|Q8IWZ3|ANKH1_HUMAN; sp|O75179|ANR17_HUMAN; tr|H0YM23|H0YM23_HUMAN; tr|E9PDP5|E9PDP5_HUMAN	Ankyrin repeat and KH domain-containing protein 1 OS=Homo sapiens GN=ANKHD1 PE=1 SV=1; Ankyrin repeat domain-containing protein 17 OS=Homo sapiens GN=ANKRD17 PE=1 SV=3; Ankyrin repeat domain-containing protein 17 (Fragment) OS=Homo sapiens GN=ANKRD17 PE=1 SV=1; Ankyrin repeat and KH domain-containing protein 1 (Fragment) OS=Homo sapiens GN=ANKHD1 PE=1 SV=1	118	99	ASDKETYEL	9		-0.031	1054.45	528.233	1054.48	528.248	2	10	11	29.5293	21930960
sp|Q8IVB5|LIX1L_HUMAN	LIX1-like protein OS=Homo sapiens GN=LIX1L PE=2 SV=1	997	99	KADKNGPSF	9		-0.00347	962.479	482.247	962.482	482.248	2	12	14	20.9836	349917
sp|Q8IUH5|ZDH17_HUMAN	Palmitoyltransferase ZDHHC17 OS=Homo sapiens GN=ZDHHC17 PE=1 SV=2	2243	99	KVDENHSEF	9		-0.00291	1103.49	552.75	1103.49	552.751	2	2	11	21.5191	596032
sp|Q86YA3|ZGRF1_HUMAN; tr|G3XAL8|G3XAL8_HUMAN	Protein ZGRF1 OS=Homo sapiens GN=ZGRF1 PE=2 SV=3; HCG21296, isoform CRA_a OS=Homo sapiens GN=ZGRF1 PE=1 SV=1	373	99	ASDLTRIHF	9		-1.6e-05	1058.55	530.283	1058.55	530.283	2	4	12	35.4335	2168540
sp|Q86VP6|CAND1_HUMAN	Cullin-associated NEDD8-dissociated protein 1 OS=Homo sapiens GN=CAND1 PE=1 SV=2	829	99	LAEDLKVQL	9		-0.000323	1027.59	514.803	1027.59	514.803	2	2	14	41.9462	324367
sp|Q86VP1|TAXB1_HUMAN; tr|B8ZZD4|B8ZZD4_HUMAN	Tax1-binding protein 1 OS=Homo sapiens GN=TAX1BP1 PE=1 SV=2; Tax1-binding protein 1 OS=Homo sapiens GN=TAX1BP1 PE=1 SV=1	192	99	SADHKNLEV	9		-0.00508	1011.49	506.754	1011.5	506.757	2	1	12	21.4169	349709
sp|Q86UW6|N4BP2_HUMAN; tr|H0YA93|H0YA93_HUMAN	NEDD4-binding protein 2 OS=Homo sapiens GN=N4BP2 PE=1 SV=2; NEDD4-binding protein 2 (Fragment) OS=Homo sapiens GN=N4BP2 PE=1 SV=1	114	99	FGDTGGFHF	9		0.001892	983.416	492.715	983.414	492.714	2	8	13	47.4926	287138
sp|Q86TG7|PEG10_HUMAN; tr|A0A087WXK2|A0A087WXK2_HUMAN; tr|A0A087WX23|A0A087WX23_HUMAN; tr|A0A087WUL4|A0A087WUL4_HUMAN	Retrotransposon-derived protein PEG10 OS=Homo sapiens GN=PEG10 PE=1 SV=2; Retrotransposon-derived protein PEG10 OS=Homo sapiens GN=PEG10 PE=1 SV=1; Retrotransposon-derived protein PEG10 OS=Homo sapiens GN=PEG10 PE=1 SV=1; Retrotransposon-derived protein PEG10 OS=Homo sapiens GN=PEG10 PE=1 SV=1	405	99	VADFGLARL	9		0.00221	960.542	481.278	960.539	481.277	2	6	10	46.3136	355594
sp|Q7Z5G4|GOGA7_HUMAN	Golgin subfamily A member 7 OS=Homo sapiens GN=GOLGA7 PE=1 SV=2	155	99	VQDLIEGHL	9		0.00305	1022.54	1023.55	1022.54	1023.55	1	36	11	40.2869	148596
sp|Q7Z3U7|MON2_HUMAN; tr|F8VZV1|F8VZV1_HUMAN; tr|F8VQS2|F8VQS2_HUMAN	Protein MON2 homolog OS=Homo sapiens GN=MON2 PE=1 SV=3; Protein MON2 homolog OS=Homo sapiens GN=MON2 PE=1 SV=1; Protein MON2 homolog OS=Homo sapiens GN=MON2 PE=1 SV=1	144	99	SADSKPIDV	9		0.00125	930.467	466.241	930.466	466.24	2	8	15	26.2352	1925847
sp|Q7L775|EPMIP_HUMAN	EPM2A-interacting protein 1 OS=Homo sapiens GN=EPM2AIP1 PE=1 SV=1	1024	99	FVWEASHYL	9		-0.00205	1150.54	576.279	1150.54	576.28	2	3	12	49.6904	118810
sp|Q7KZF4|SND1_HUMAN	Staphylococcal nuclease domain-containing protein 1 OS=Homo sapiens GN=SND1 PE=1 SV=1	7	99	LADIGYKTF	9		0.00288	1026.54	514.278	1026.54	514.277	2	3	12	40.0148	6956303
sp|Q7KZF4|SND1_HUMAN	Staphylococcal nuclease domain-containing protein 1 OS=Homo sapiens GN=SND1 PE=1 SV=1	508	99	YSDSAVLKL	9		-0.00345	994.53	498.272	994.534	498.274	2	6	13	39.2532	1997386
sp|Q71U36|TBA1A_HUMAN; sp|P68363|TBA1B_HUMAN	Tubulin alpha-1A chain OS=Homo sapiens GN=TUBA1A PE=1 SV=1; Tubulin alpha-1B chain OS=Homo sapiens GN=TUBA1B PE=1 SV=1	275	99	SADDLLKTL	9		0.0006	974.529	488.272	974.528	488.271	2	2	13	47.2486	1602018
sp|Q709C8|VP13C_HUMAN	Vacuolar protein sorting-associated protein 13C OS=Homo sapiens GN=VPS13C PE=1 SV=1	431	99	FTDKANSGL	9		0.000488	951.467	476.741	951.466	476.74	2	3	13	25.3093	1786742
sp|Q709C8|VP13C_HUMAN	Vacuolar protein sorting-associated protein 13C OS=Homo sapiens GN=VPS13C PE=1 SV=1	258	99	YTDNLVRVW	9	Trp->Kynurenin(W)@9	-0.000419	1168.59	585.301	1168.59	585.301	2	4	14	43.7909	844614
sp|Q709C8|VP13C_HUMAN	Vacuolar protein sorting-associated protein 13C OS=Homo sapiens GN=VPS13C PE=1 SV=1	568	99	AQDWPATSL	9		-0.00347	987.463	988.47	987.466	988.473	1	10	11	48.9688	537682
sp|Q6ZMI0|PPR21_HUMAN	Protein phosphatase 1 regulatory subunit 21 OS=Homo sapiens GN=PPP1R21 PE=1 SV=1	1293	98.9	AAMQDHSTF	9	Oxidation(M)@3	-0.005667	1022.41	512.211	1022.41	512.214	2	1	13	22.2105	341803
sp|Q6UUV7|CRTC3_HUMAN	CREB-regulated transcription coactivator 3 OS=Homo sapiens GN=CRTC3 PE=1 SV=2	391	99	KADVFHAYL	9		0.00105	1062.55	532.283	1062.55	532.282	2	3	13	36.83	3773902
sp|Q6UUV7|CRTC3_HUMAN	CREB-regulated transcription coactivator 3 OS=Homo sapiens GN=CRTC3 PE=1 SV=2	216	99	TGDLYAVKV	9		-8.5e-05	964.523	483.269	964.523	483.269	2	2	12	36.203	995721
sp|Q6PJ61|FBX46_HUMAN; tr|K7ERN4|K7ERN4_HUMAN	F-box only protein 46 OS=Homo sapiens GN=FBXO46 PE=1 SV=3; F-box only protein 46 (Fragment) OS=Homo sapiens GN=FBXO46 PE=1 SV=1	1890	99	KTDDLITRF	9		0.000201	1107.59	554.804	1107.59	554.803	2	12	13	34.6484	29115580
sp|Q6DN90|IQEC1_HUMAN; tr|A0A0C4DGT3|A0A0C4DGT3_HUMAN; tr|A0A087WWK8|A0A087WWK8_HUMAN	IQ motif and SEC7 domain-containing protein 1 OS=Homo sapiens GN=IQSEC1 PE=1 SV=1; IQ motif and SEC7 domain-containing protein 1 OS=Homo sapiens GN=IQSEC1 PE=1 SV=1; IQ motif and SEC7 domain-containing protein 1 OS=Homo sapiens GN=IQSEC1 PE=1 SV=1	135	99	FADYRPTEV	9		0.001069	1096.52	549.267	1096.52	549.267	2	9	13	34.245	10790380
sp|Q66LE6|2ABD_HUMAN; sp|P63151|2ABA_HUMAN; sp|Q9Y2T4|2ABG_HUMAN; sp|Q00005|2ABB_HUMAN	Serine/threonine-protein phosphatase 2A 55 kDa regulatory subunit B delta isoform OS=Homo sapiens GN=PPP2R2D PE=2 SV=1; Serine/threonine-protein phosphatase 2A 55 kDa regulatory subunit B alpha isoform OS=Homo sapiens GN=PPP2R2A PE=1 SV=1; Serine/threonine-protein phosphatase 2A 55 kDa regulatory subunit B gamma isoform OS=Homo sapiens GN=PPP2R2C PE=1 SV=4; Serine/threonine-protein phosphatase 2A…	34	99	IVDPQNQTM	9	Oxidation(M)@9	0.00259	1060.49	531.251	1060.49	531.25	2	3	12	25.7432	4556918
sp|Q63ZY3|KANK2_HUMAN; tr|K7ES05|K7ES05_HUMAN	KN motif and ankyrin repeat domain-containing protein 2 OS=Homo sapiens GN=KANK2 PE=1 SV=1; KN motif and ankyrin repeat domain-containing protein 2 (Fragment) OS=Homo sapiens GN=KANK2 PE=1 SV=7	274	98.6	AVEKAHSYL	9		-0.00105	1016.53	509.271	1016.53	509.272	2	3	12	22.9327	407599
sp|Q5VYS8|TUT7_HUMAN; tr|X6R3Q3|X6R3Q3_HUMAN	Terminal uridylyltransferase 7 OS=Homo sapiens GN=ZCCHC6 PE=1 SV=1; Terminal uridylyltransferase 7 OS=Homo sapiens GN=ZCCHC6 PE=1 SV=1	485	98.6	FLEEKVVKM	9	Oxidation(M)@9	-0.00494	1137.61	569.81	1137.61	569.812	2	9	12	26.9867	102545
sp|Q5VYS8|TUT7_HUMAN	Terminal uridylyltransferase 7 OS=Homo sapiens GN=ZCCHC6 PE=1 SV=1	531	99	LIDRPAPHF	9		-0.000325	1064.58	533.295	1064.58	533.296	2	4	13	29.7011	756537
sp|Q5T4S7|UBR4_HUMAN	E3 ubiquitin-protein ligase UBR4 OS=Homo sapiens GN=UBR4 PE=1 SV=1	124	99	LADALPLHI	9		0.000609	961.56	481.787	961.56	481.787	2	2	12	48.7451	407019
sp|Q5T4S7|UBR4_HUMAN	E3 ubiquitin-protein ligase UBR4 OS=Homo sapiens GN=UBR4 PE=1 SV=1	2700	99	TAEERVAEL	9		-0.002208	1016.51	509.263	1016.51	509.264	2	4	12	29.3303	4097332
sp|Q5T1V6|DDX59_HUMAN	Probable ATP-dependent RNA helicase DDX59 OS=Homo sapiens GN=DDX59 PE=1 SV=1	506	99	SADKGSLEV	9		-0.00153	904.449	453.232	904.45	453.232	2	2	11	25.8447	1133110
sp|Q5T124|UBX11_HUMAN; tr|X6RIY5|X6RIY5_HUMAN; tr|X6R8K8|X6R8K8_HUMAN	UBX domain-containing protein 11 OS=Homo sapiens GN=UBXN11 PE=1 SV=2; UBX domain-containing protein 11 (Fragment) OS=Homo sapiens GN=UBXN11 PE=1 SV=1; UBX domain-containing protein 11 (Fragment) OS=Homo sapiens GN=UBXN11 PE=1 SV=1	1032	99	TADAFIVRF	9		-0.00274	1038.55	520.281	1038.55	520.282	2	8	12	49.81	8066715
sp|Q5RKV6|EXOS6_HUMAN	Exosome complex component MTR3 OS=Homo sapiens GN=EXOSC6 PE=1 SV=1	254	98.7	YQDQIPRTL	9		-0.0014	1132.59	567.3	1132.59	567.301	2	3	12	35.0158	250036
sp|Q5JWF2|GNAS1_HUMAN; tr|A0A0A0MR13|A0A0A0MR13_HUMAN; sp|P63092|GNAS2_HUMAN	Guanine nucleotide-binding protein G(s) subunit alpha isoforms XLas OS=Homo sapiens GN=GNAS PE=1 SV=2; Guanine nucleotide-binding protein G(s) subunit alpha isoforms short OS=Homo sapiens GN=GNAS PE=1 SV=1; Guanine nucleotide-binding protein G(s) subunit alpha isoforms short OS=Homo sapiens GN=GNAS PE=1 SV=1	343	99	VGDPHTVTV	9		0.0012	923.472	462.743	923.471	462.743	2	20	13	26.5734	9143310
sp|Q5JSP0|FGD3_HUMAN	FYVE, RhoGEF and PH domain-containing protein 3 OS=Homo sapiens GN=FGD3 PE=1 SV=1	157	98.8	STDTVEHSL	9		-0.00226	987.449	494.732	987.451	494.733	2	3	12	25.6535	1727269
sp|Q5JS37|NHLC3_HUMAN	NHL repeat-containing protein 3 OS=Homo sapiens GN=NHLRC3 PE=2 SV=1	182	99	KADMNDKFT	9	Oxidation(M)@4	0.0325	1084.52	543.266	1084.49	543.25	2	1	12	18.6653	179012
sp|Q5JS37|NHLC3_HUMAN	NHL repeat-containing protein 3 OS=Homo sapiens GN=NHLRC3 PE=2 SV=1	95	99	YVDISENHL	9		-0.00837	1088.51	545.26	1088.51	545.264	2	11	11	36.1382	282389
sp|Q5JNZ5|RS26L_HUMAN; sp|P62854|RS26_HUMAN	Putative 40S ribosomal protein S26-like 1 OS=Homo sapiens GN=RPS26P11 PE=5 SV=1; 40S ribosomal protein S26 OS=Homo sapiens GN=RPS26 PE=1 SV=3	2814	99	MTDDKTTKI	9	Oxidation(M)@1	-0.00103	1067.52	534.765	1067.52	534.766	2	5	13	19.1074	219776
sp|Q53HL2|BOREA_HUMAN	Borealin OS=Homo sapiens GN=CDCA8 PE=1 SV=2	2648	99	PADQPITKL	9		-0.00448	981.545	491.78	981.549	491.782	2	4	14	30.3917	9102528
sp|Q53GL7|PAR10_HUMAN	Poly [ADP-ribose] polymerase 10 OS=Homo sapiens GN=PARP10 PE=1 SV=2	372	99	AAEKGDVGL	9		-0.002463	858.442	430.228	858.445	430.23	2	9	13	24.241	2988404
sp|Q4KMQ2|ANO6_HUMAN	Anoctamin-6 OS=Homo sapiens GN=ANO6 PE=1 SV=2	124	99	APVDLASKL	9		0.0002	912.528	457.271	912.528	457.271	2	6	13	37.7145	801846
sp|Q4J6C6|PPCEL_HUMAN	Prolyl endopeptidase-like OS=Homo sapiens GN=PREPL PE=1 SV=1	421	99	KADLGKIVL	9		-0.000748	955.606	478.81	955.607	478.811	2	7	13	33.8402	5498972
sp|Q4G148|GXLT1_HUMAN	Glucoside xylosyltransferase 1 OS=Homo sapiens GN=GXYLT1 PE=1 SV=2	94	98.9	SSDWQEIHF	9		0.000554	1147.49	574.754	1147.49	574.754	2	7	10	48.0867	456853
sp|Q460N5|PAR14_HUMAN	Poly [ADP-ribose] polymerase 14 OS=Homo sapiens GN=PARP14 PE=1 SV=3	125	99	IGNVSTSHL	9	Deamidated(N)@3	-0.00171	927.464	464.74	927.466	464.74	2	3	12	29.478	4963313
sp|Q2TB10|ZN800_HUMAN	Zinc finger protein 800 OS=Homo sapiens GN=ZNF800 PE=1 SV=1	468	99	SIERMGQTM	9	Oxidation(M)@5	-0.00195	1067.47	534.743	1067.47	534.744	2	1	9	22.0591	78962.1
sp|Q16656|NRF1_HUMAN; tr|C9JP85|C9JP85_HUMAN	Nuclear respiratory factor 1 OS=Homo sapiens GN=NRF1 PE=1 SV=1; Nuclear respiratory factor 1 (Fragment) OS=Homo sapiens GN=NRF1 PE=1 SV=7	213	99	YLEQKVVEL	9		-0.000293	1119.62	560.816	1119.62	560.816	2	4	14	39.332	328260
sp|Q16644|MAPK3_HUMAN	MAP kinase-activated protein kinase 3 OS=Homo sapiens GN=MAPKAPK3 PE=1 SV=1	97	99	ITDFHPDTW	9		-0.000615	1130.5	566.259	1130.5	566.259	2	3	11	41.9079	2645980
sp|Q16531|DDB1_HUMAN	DNA damage-binding protein 1 OS=Homo sapiens GN=DDB1 PE=1 SV=1	38	99	IAERLGVEM	9	Oxidation(M)@9	0.000913	1032.53	517.271	1032.53	517.271	2	3	13	28.8123	586015
sp|Q16531|DDB1_HUMAN	DNA damage-binding protein 1 OS=Homo sapiens GN=DDB1 PE=1 SV=1	62	99	PELYLSVHD	9		0.000224	1071.52	536.769	1071.52	536.769	2	2	9	40.7623	78520.8
sp|Q16513|PKN2_HUMAN; tr|B1AL79|B1AL79_HUMAN; tr|H0Y5V5|H0Y5V5_HUMAN	Serine/threonine-protein kinase N2 OS=Homo sapiens GN=PKN2 PE=1 SV=1; Protein kinase N2, isoform CRA_b OS=Homo sapiens GN=PKN2 PE=1 SV=1; Serine/threonine-protein kinase N2 (Fragment) OS=Homo sapiens GN=PKN2 PE=1 SV=1	184	99	FAERSVAKL	9		-0.00414	1019.57	510.793	1019.58	510.795	2	19	14	26.1944	7094653
sp|Q15637|SF01_HUMAN; tr|H7BZT1|H7BZT1_HUMAN	Splicing factor 1 OS=Homo sapiens GN=SF1 PE=1 SV=4; Splicing factor 1 (Fragment) OS=Homo sapiens GN=SF1 PE=1 SV=1	29	99	SNDPDVIKL	9		0.00059	999.524	500.769	999.524	500.769	2	4	12	37.5707	39870110
sp|Q15437|SC23B_HUMAN; tr|Q5QPE2|Q5QPE2_HUMAN	Protein transport protein Sec23B OS=Homo sapiens GN=SEC23B PE=1 SV=2; Protein transport protein Sec23B (Fragment) OS=Homo sapiens GN=SEC23B PE=1 SV=1	88	99	HVDPENFKL	9		-0.00176	1097.55	549.782	1097.55	549.783	2	3	13	33.754	1303290
sp|Q15424|SAFB1_HUMAN	Scaffold attachment factor B1 OS=Homo sapiens GN=SAFB PE=1 SV=4	239	98.8	AAEKSITIL	9		-0.000197	944.554	473.284	944.554	473.284	2	5	10	35.3361	17113290
sp|Q15424|SAFB1_HUMAN	Scaffold attachment factor B1 OS=Homo sapiens GN=SAFB PE=1 SV=4	300	99	ISDLVKVTL	9		-0.00113	986.6	494.307	986.601	494.308	2	15	15	44.7116	707814
sp|Q15293|RCN1_HUMAN	Reticulocalbin-1 OS=Homo sapiens GN=RCN1 PE=1 SV=1	74	98.9	TQDGTWRTV	9		-0.00237	1062.51	532.261	1062.51	532.262	2	3	11	29.4486	3522643
sp|Q15149|PLEC_HUMAN; sp|Q15149|PLEC_HUMAN; tr|A0A087X1U6|A0A087X1U6_HUMAN; tr|A0A087X1U6|A0A087X1U6_HUMAN; tr|A0A087X1U6|A0A087X1U6_HUMAN; tr|A0A087X1U6|A0A087X1U6_HUMAN; tr|A0A087X1U6|A0A087X1U6_HUMAN; tr|A0A087X1U6|A0A087X1U6_HUMAN; tr|A0A075B730|A0A075B730_HUMAN; tr|A0A075B730|A0A075B730_HUMAN; tr|A0A075B730|A0A075B730_HUMAN; tr|A0A075B730|A0A075B730_HUMAN; tr|A0A075B730|A0A075B730_HUMAN; tr|…	Plectin OS=Homo sapiens GN=PLEC PE=1 SV=3; Plectin OS=Homo sapiens GN=PLEC PE=1 SV=3; Epiplakin OS=Homo sapiens GN=EPPK1 PE=1 SV=1; Epiplakin OS=Homo sapiens GN=EPPK1 PE=1 SV=1; Epiplakin OS=Homo sapiens GN=EPPK1 PE=1 SV=1; Epiplakin OS=Homo sapiens GN=EPPK1 PE=1 SV=1; Epiplakin OS=Homo sapiens GN=EPPK1 PE=1 SV=1; Epiplakin OS=Homo sapiens GN=EPPK1 PE=1 SV=1; Epiplakin OS=Homo sapiens GN=EPPK1 PE…	25	99	FADKVPKTA	9		-0.000506	975.538	488.776	975.539	488.777	2	2	13	22.487	1362574
sp|Q15149|PLEC_HUMAN	Plectin OS=Homo sapiens GN=PLEC PE=1 SV=3	827	99	ICDDLISKM	9	Oxidation(M)@9	-0.00277	1052.49	527.25	1052.49	527.251	2	6	11	34.2771	1524847
sp|Q15063|POSTN_HUMAN	Periostin OS=Homo sapiens GN=POSTN PE=1 SV=2	150	99	KIDNQRQQL	9		0.005092	1141.63	571.82	1141.62	571.817	2	1	10	20.0442	132451
sp|Q15058|KIF14_HUMAN	Kinesin-like protein KIF14 OS=Homo sapiens GN=KIF14 PE=1 SV=1	457	99	VSDQANHVL	9		-0.00111	981.487	491.751	981.488	491.751	2	20	11	25.5749	1356316
sp|Q15056|IF4H_HUMAN	Eukaryotic translation initiation factor 4H OS=Homo sapiens GN=EIF4H PE=1 SV=5	1118	99	MTDEKTTKI	9		-0.00321	1065.53	533.774	1065.54	533.776	2	1	13	19.8889	346666
sp|Q15036|SNX17_HUMAN	Sorting nexin-17 OS=Homo sapiens GN=SNX17 PE=1 SV=1	245	99	KADDPYAHL	9		-0.000427	1028.49	515.253	1028.49	515.254	2	14	15	26.6843	4619707
sp|Q15035|TRAM2_HUMAN	Translocating chain-associated membrane protein 2 OS=Homo sapiens GN=TRAM2 PE=1 SV=1	71	98.6	KAEGSEIRL	9		0.00129	1001.55	501.783	1001.55	501.783	2	11	11	25.0779	2602730
sp|Q15029|U5S1_HUMAN; tr|K7EP67|K7EP67_HUMAN	116 kDa U5 small nuclear ribonucleoprotein component OS=Homo sapiens GN=EFTUD2 PE=1 SV=1; 116 kDa U5 small nuclear ribonucleoprotein component (Fragment) OS=Homo sapiens GN=EFTUD2 PE=1 SV=1	62	99	STDFPQEGM	9	Oxidation(M)@9	-0.000945	1026.4	514.205	1026.4	514.206	2	17	11	31.9791	2585646
sp|Q14789|GOGB1_HUMAN	Golgin subfamily B member 1 OS=Homo sapiens GN=GOLGB1 PE=1 SV=2	398	98.7	VIDIHGHII	9		-0.00221	1015.58	508.797	1015.58	508.798	2	2	13	35.1911	134036
sp|Q14697|GANAB_HUMAN	Neutral alpha-glucosidase AB OS=Homo sapiens GN=GANAB PE=1 SV=3	314	99	VAMKHPSAV	9	Oxidation(M)@3	-0.00542	954.49	478.252	954.496	478.255	2	2	14	18.5432	702082
sp|Q14677|EPN4_HUMAN	Clathrin interactor 1 OS=Homo sapiens GN=CLINT1 PE=1 SV=1	1436	99	ASDPSRLLL	9		0.0021	970.547	486.281	970.545	486.28	2	3	11	41.4675	442601
sp|Q14444|CAPR1_HUMAN; tr|G3V153|G3V153_HUMAN	Caprin-1 OS=Homo sapiens GN=CAPRIN1 PE=1 SV=2; Caprin-1 OS=Homo sapiens GN=CAPRIN1 PE=1 SV=1	475	99	AGDDRVLVM	9	Oxidation(M)@9	0.00343	990.484	496.249	990.48	496.247	2	8	13	27.4157	551988
sp|Q14444|CAPR1_HUMAN	Caprin-1 OS=Homo sapiens GN=CAPRIN1 PE=1 SV=2	184	99	TMDLAEHHM	9	Oxidation(M)@2; Oxidation(M)@9	-0.005111	1115.43	558.723	1115.44	558.726	2	7	9	18.5934	83386.4
sp|Q14344|GNA13_HUMAN	Guanine nucleotide-binding protein subunit alpha-13 OS=Homo sapiens GN=GNA13 PE=1 SV=2	314	99	FGDKTDTHL	9		0.00283	1032.49	517.253	1032.49	517.251	2	3	15	24.1857	1073025
sp|Q14258|TRI25_HUMAN	E3 ubiquitin/ISG15 ligase TRIM25 OS=Homo sapiens GN=TRIM25 PE=1 SV=2	640	99	FVDLSGHNL	9		-0.00216	1000.5	501.255	1000.5	501.256	2	6	11	40.2793	129705
sp|Q14137|BOP1_HUMAN	Ribosome biogenesis protein BOP1 OS=Homo sapiens GN=BOP1 PE=1 SV=2	388	99	FAEELIHRL	9		0.00318	1126.62	564.316	1126.61	564.314	2	3	12	39.5963	299726
sp|Q14108|SCRB2_HUMAN	Lysosome membrane protein 2 OS=Homo sapiens GN=SCARB2 PE=1 SV=2	62	99	YSDDIPHAL	9		0.00396	1029.48	515.748	1029.48	515.746	2	51	11	38.1125	15874160
sp|Q14108|SCRB2_HUMAN	Lysosome membrane protein 2 OS=Homo sapiens GN=SCARB2 PE=1 SV=2	125	99	IQDLVARKL	9		0.000729	1054.65	528.333	1054.65	528.332	2	4	12	28.9117	319991
sp|Q14108|SCRB2_HUMAN	Lysosome membrane protein 2 OS=Homo sapiens GN=SCARB2 PE=1 SV=2	72	99	TSDEQNHLV	9		-0.0019	1041.47	521.743	1041.47	521.744	2	16	11	23.7993	704064
sp|Q13905|RPGF1_HUMAN	Rap guanine nucleotide exchange factor 1 OS=Homo sapiens GN=RAPGEF1 PE=1 SV=3	30	99	VVDELDNQM	9	Oxidation(M)@9	-0.000145	1077.46	539.74	1077.46	539.74	2	13	12	32.288	3725699
sp|Q13867|BLMH_HUMAN	Bleomycin hydrolase OS=Homo sapiens GN=BLMH PE=1 SV=1	494	99	VIDKLVVHL	9		0.00179	1034.65	518.333	1034.65	518.332	2	10	15	37.3817	1676403
sp|Q13637|RAB32_HUMAN	Ras-related protein Rab-32 OS=Homo sapiens GN=RAB32 PE=1 SV=3	162	99	VGDKPVSNF	9		-0.00322	961.484	481.749	961.487	481.751	2	18	14	27.5685	6963572
sp|Q13609|DNSL3_HUMAN; tr|A0A0A0MT68|A0A0A0MT68_HUMAN	Deoxyribonuclease gamma OS=Homo sapiens GN=DNASE1L3 PE=1 SV=1; Deoxyribonuclease OS=Homo sapiens GN=DNASE1L3 PE=1 SV=1	173	99	FLDELAQKL	9		-0.000323	1075.59	538.803	1075.59	538.803	2	5	12	49.7083	702822
sp|Q13609|DNSL3_HUMAN; tr|A0A0A0MT68|A0A0A0MT68_HUMAN	Deoxyribonuclease gamma OS=Homo sapiens GN=DNASE1L3 PE=1 SV=1; Deoxyribonuclease OS=Homo sapiens GN=DNASE1L3 PE=1 SV=1	329	99	VADQIVTKL	9		-0.00117	985.58	493.797	985.581	493.798	2	79	13	35.3218	7482406
sp|Q13572|ITPK1_HUMAN; tr|G3V4M9|G3V4M9_HUMAN	Inositol-tetrakisphosphate 1-kinase OS=Homo sapiens GN=ITPK1 PE=1 SV=2; Inositol 1,3,4-triphosphate 5/6 kinase, isoform CRA_c OS=Homo sapiens GN=ITPK1 PE=1 SV=1	161	99	YVDDVISRI	9		-0.00181	1078.56	540.289	1078.57	540.29	2	12	13	43.0448	622090
sp|Q13571|LAPM5_HUMAN	Lysosomal-associated transmembrane protein 5 OS=Homo sapiens GN=LAPTM5 PE=1 SV=1	46	99	YGEDDFSRL	9		0.00299	1100.48	551.247	1100.48	551.246	2	15	12	40.6827	304079
sp|Q13547|HDAC1_HUMAN; sp|Q92769|HDAC2_HUMAN; tr|Q5TEE2|Q5TEE2_HUMAN	Histone deacetylase 1 OS=Homo sapiens GN=HDAC1 PE=1 SV=1; Histone deacetylase 2 OS=Homo sapiens GN=HDAC2 PE=1 SV=2; Histone deacetylase 1 (Fragment) OS=Homo sapiens GN=HDAC1 PE=1 SV=1	806	99	FLDENVHFF	9		0.00121	1166.54	584.278	1166.54	584.277	2	17	12	54.2495	1312735
sp|Q13501|SQSTM_HUMAN	Sequestosome-1 OS=Homo sapiens GN=SQSTM1 PE=1 SV=1	264	99	NADVQERLL	9		0.00903	1056.57	529.29	1056.56	529.285	2	8	13	33.2292	277489
sp|Q13501|SQSTM_HUMAN	Sequestosome-1 OS=Homo sapiens GN=SQSTM1 PE=1 SV=1	147	99	LADIIMEKL	9	Oxidation(M)@6	0.00843	1060.59	531.303	1060.58	531.299	2	2	11	41.8209	52294
sp|Q13501|SQSTM_HUMAN	Sequestosome-1 OS=Homo sapiens GN=SQSTM1 PE=1 SV=1	176	99	TGDEKDVSV	9		0.00546	948.445	475.23	948.44	475.227	2	2	11	22.4085	86272.6
sp|Q13501|SQSTM_HUMAN	Sequestosome-1 OS=Homo sapiens GN=SQSTM1 PE=1 SV=1	136	99	TVEEKYPYM	9	Oxidation(M)@9	0.00325	1174.52	588.27	1174.52	588.268	2	6	12	27.8401	387324
sp|Q13501|SQSTM_HUMAN	Sequestosome-1 OS=Homo sapiens GN=SQSTM1 PE=1 SV=1	289	99	KVDWLTEKM	9	Oxidation(M)@9	0.00199	1164.59	583.301	1164.58	583.3	2	2	14	30.3091	182251
sp|Q13501|SQSTM_HUMAN	Sequestosome-1 OS=Homo sapiens GN=SQSTM1 PE=1 SV=1	89	99	QAESLRYKL	9		0.000452	1106.61	554.312	1106.61	554.311	2	1	12	28.2929	1867252
sp|Q13501|SQSTM_HUMAN	Sequestosome-1 OS=Homo sapiens GN=SQSTM1 PE=1 SV=1	705	99	AADPLASKL	9		0.000311	884.497	443.256	884.497	443.256	2	12	13	33.5784	11361170
sp|Q13423|NNTM_HUMAN; tr|D6RHU2|D6RHU2_HUMAN; tr|D6RAI5|D6RAI5_HUMAN	NAD(P) transhydrogenase, mitochondrial OS=Homo sapiens GN=NNT PE=1 SV=3; NAD(P) transhydrogenase, mitochondrial (Fragment) OS=Homo sapiens GN=NNT PE=1 SV=1; NAD(P) transhydrogenase, mitochondrial (Fragment) OS=Homo sapiens GN=NNT PE=1 SV=1	1034	99	RNDDIINFF	9		-0.000125	1152.56	577.285	1152.56	577.285	2	3	8	56.209	194505
sp|Q13393|PLD1_HUMAN	Phospholipase D1 OS=Homo sapiens GN=PLD1 PE=1 SV=1	385	99	LNDEHVNKM	9	Oxidation(M)@9	-0.00542	1114.5	558.258	1114.51	558.261	2	4	14	18.1792	224100
sp|Q13371|PHLP_HUMAN	Phosducin-like protein OS=Homo sapiens GN=PDCL PE=1 SV=3	764	99	RQDARSVHL	9		-0.00379	1080.58	541.295	1080.58	541.297	2	1	12	21.097	454924
sp|Q13315|ATM_HUMAN	Serine-protein kinase ATM OS=Homo sapiens GN=ATM PE=1 SV=4	2192	99	TSDDVAKEF	9		0.000983	1010.46	506.236	1010.46	506.235	2	14	14	30.9346	130928900
sp|Q13315|ATM_HUMAN	Serine-protein kinase ATM OS=Homo sapiens GN=ATM PE=1 SV=4	1034	99	RQDFPGTKL	9		-0.00492	1060.56	531.288	1060.57	531.291	2	13	13	28.1202	615727
sp|Q13283|G3BP1_HUMAN; tr|E5RJU8|E5RJU8_HUMAN; tr|E5RIZ6|E5RIZ6_HUMAN; tr|E5RIF8|E5RIF8_HUMAN; tr|E5RI46|E5RI46_HUMAN; tr|E5RH42|E5RH42_HUMAN; tr|D6RB17|D6RB17_HUMAN; sp|Q9UN86|G3BP2_HUMAN; tr|D6RGJ4|D6RGJ4_HUMAN; tr|D6REX8|D6REX8_HUMAN; tr|D6RE13|D6RE13_HUMAN; tr|D6RBW8|D6RBW8_HUMAN; tr|D6RBR0|D6RBR0_HUMAN; tr|D6RAC7|D6RAC7_HUMAN	Ras GTPase-activating protein-binding protein 1 OS=Homo sapiens GN=G3BP1 PE=1 SV=1; Ras GTPase-activating protein-binding protein 1 OS=Homo sapiens GN=G3BP1 PE=1 SV=1; Ras GTPase-activating protein-binding protein 1 (Fragment) OS=Homo sapiens GN=G3BP1 PE=1 SV=1; Ras GTPase-activating protein-binding protein 1 (Fragment) OS=Homo sapiens GN=G3BP1 PE=1 SV=1; Ras GTPase-activating protein-binding pro…	213	99	LTDEQIHHL	9		-0.00208	1104.55	553.284	1104.56	553.285	2	3	14	26.0698	780600
sp|Q13200|PSMD2_HUMAN	26S proteasome non-ATPase regulatory subunit 2 OS=Homo sapiens GN=PSMD2 PE=1 SV=3	377	99	TADAKVVSL	9		-6e-05	902.507	452.261	902.507	452.261	2	4	13	30.4863	1156738
sp|Q13191|CBLB_HUMAN; tr|Q68CY2|Q68CY2_HUMAN; tr|E9PHA9|E9PHA9_HUMAN	E3 ubiquitin-protein ligase CBL-B OS=Homo sapiens GN=CBLB PE=1 SV=2; E3 ubiquitin-protein ligase CBL-B (Fragment) OS=Homo sapiens GN=DKFZp779A0729 PE=1 SV=1; E3 ubiquitin-protein ligase CBL-B OS=Homo sapiens GN=CBLB PE=1 SV=1	219	99	LADHPDAPM	9	Oxidation(M)@9	0.000488	981.423	491.719	981.423	491.719	2	9	13	22.1667	342432
sp|Q13177|PAK2_HUMAN; tr|B3KNX7|B3KNX7_HUMAN; sp|Q13153|PAK1_HUMAN; tr|H0YCG5|H0YCG5_HUMAN; tr|E9PM17|E9PM17_HUMAN; tr|A0A087X294|A0A087X294_HUMAN; sp|O75914|PAK3_HUMAN	Serine/threonine-protein kinase PAK 2 OS=Homo sapiens GN=PAK2 PE=1 SV=3; Non-specific serine/threonine protein kinase OS=Homo sapiens GN=PAK1 PE=1 SV=1; Serine/threonine-protein kinase PAK 1 OS=Homo sapiens GN=PAK1 PE=1 SV=2; Serine/threonine-protein kinase PAK 1 (Fragment) OS=Homo sapiens GN=PAK1 PE=1 SV=1; Non-specific serine/threonine protein kinase OS=Homo sapiens GN=PAK1 PE=1 SV=1; Non-speci…	116	99	KKDDPGIIM	9	Oxidation(M)@9	-0.000664	1031.53	516.773	1031.53	516.773	2	3	9	22.4114	124334
sp|Q13151|ROA0_HUMAN	Heterogeneous nuclear ribonucleoprotein A0 OS=Homo sapiens GN=HNRNPA0 PE=1 SV=1	2096	99	KTDRPALHL	9		-0.000914	1049.6	525.806	1049.6	525.806	2	1	12	24.3571	828798
sp|Q13151|ROA0_HUMAN	Heterogeneous nuclear ribonucleoprotein A0 OS=Homo sapiens GN=HNRNPA0 PE=1 SV=1	72	99	KADKKFHVL	9		-0.00189	1084.64	543.326	1084.64	543.327	2	1	14	21.6766	118466
sp|Q12907|LMAN2_HUMAN	Vesicular integral-membrane protein VIP36 OS=Homo sapiens GN=LMAN2 PE=1 SV=1	82	99	TADDKKLQF	9		-0.000568	1064.55	533.282	1064.55	533.282	2	31	14	26.7168	46491240
sp|Q12874|SF3A3_HUMAN	Splicing factor 3A subunit 3 OS=Homo sapiens GN=SF3A3 PE=1 SV=1	1978	99	SADPRHILL	9		-0.00177	1020.57	511.292	1020.57	511.293	2	3	11	33.2398	1091947
sp|Q12872|SFSWA_HUMAN	Splicing factor, suppressor of white-apricot homolog OS=Homo sapiens GN=SFSWAP PE=1 SV=3	33	99	AMDLVKNHL	9	Oxidation(M)@2	0.00092	1055.54	528.779	1055.54	528.779	2	6	12	25.1969	2530406
sp|Q10589|BST2_HUMAN	Bone marrow stromal antigen 2 OS=Homo sapiens GN=BST2 PE=1 SV=1	146	98.6	LVEKYGLLV	9		0.001454	1032.62	517.319	1032.62	517.318	2	3	11	44.5601	538520
sp|Q10589|BST2_HUMAN	Bone marrow stromal antigen 2 OS=Homo sapiens GN=BST2 PE=1 SV=1	518	99	NGDHREVKV	9		0.00114	1052.54	527.276	1052.54	527.275	2	3	13	18.5676	1034941
sp|Q10589|BST2_HUMAN	Bone marrow stromal antigen 2 OS=Homo sapiens GN=BST2 PE=1 SV=1	743	99	VADEELVHL	9		0.000346	1023.52	512.769	1023.52	512.769	2	14	11	42.3409	332537
sp|Q10589|BST2_HUMAN	Bone marrow stromal antigen 2 OS=Homo sapiens GN=BST2 PE=1 SV=1	635	98.8	FSDENVRAI	9		-0.000528	1049.51	525.764	1049.51	525.764	2	7	13	32.2386	7060959
sp|Q10589|BST2_HUMAN	Bone marrow stromal antigen 2 OS=Homo sapiens GN=BST2 PE=1 SV=1	132	99	NAEDVYSRL	9		-0.00167	1065.51	533.761	1065.51	533.762	2	3	11	35.2893	1625913
sp|Q10589|BST2_HUMAN	Bone marrow stromal antigen 2 OS=Homo sapiens GN=BST2 PE=1 SV=1	230	99	VADEISFRL	9		-0.004921	1048.55	525.283	1048.56	525.285	2	10	12	46.7782	2622023
sp|Q10589|BST2_HUMAN	Bone marrow stromal antigen 2 OS=Homo sapiens GN=BST2 PE=1 SV=1	44	99	KIDDKPVKI	9		-0.00591	1054.63	1055.64	1054.64	1055.65	1	15	13	22.8269	610930
sp|Q10589|BST2_HUMAN	Bone marrow stromal antigen 2 OS=Homo sapiens GN=BST2 PE=1 SV=1	52	99	TADSKAARL	9		-0.00622	931.503	466.759	931.509	466.762	2	4	12	19.0321	133393
sp|Q10570|CPSF1_HUMAN	Cleavage and polyadenylation specificity factor subunit 1 OS=Homo sapiens GN=CPSF1 PE=1 SV=2	194	99	SADDLRINL	9		0.00262	1015.53	508.774	1015.53	508.772	2	1	14	42.7984	2291497
sp|Q09028|RBBP4_HUMAN; tr|E9PC52|E9PC52_HUMAN; sp|Q16576|RBBP7_HUMAN	Histone-binding protein RBBP4 OS=Homo sapiens GN=RBBP4 PE=1 SV=3; Histone-binding protein RBBP7 OS=Homo sapiens GN=RBBP7 PE=1 SV=1; Histone-binding protein RBBP7 OS=Homo sapiens GN=RBBP7 PE=1 SV=1	204	99	IIDKEVSLM	9	Oxidation(M)@9	-0.0016	1062.56	532.288	1062.56	532.289	2	10	14	31.7341	5482855
sp|Q09028|RBBP4_HUMAN; tr|E9PC52|E9PC52_HUMAN; sp|Q16576|RBBP7_HUMAN	Histone-binding protein RBBP4 OS=Homo sapiens GN=RBBP4 PE=1 SV=3; Histone-binding protein RBBP7 OS=Homo sapiens GN=RBBP7 PE=1 SV=1; Histone-binding protein RBBP7 OS=Homo sapiens GN=RBBP7 PE=1 SV=1	339	99	IGDEPERGM	9	Oxidation(M)@9	-0.00191	1018.44	510.226	1018.44	510.227	2	15	13	20.1688	2124456
sp|Q08211|DHX9_HUMAN	ATP-dependent RNA helicase A OS=Homo sapiens GN=DHX9 PE=1 SV=4	215	99	VADEDSVKV	9		0.00265	960.479	481.247	960.476	481.245	2	11	13	26.2769	2189714
sp|Q08211|DHX9_HUMAN	ATP-dependent RNA helicase A OS=Homo sapiens GN=DHX9 PE=1 SV=4	243	99	RSDELTRHF	9		0.00134	1159.57	387.532	1159.57	387.532	3	19	13	23.6507	862529
sp|Q07666|KHDR1_HUMAN	KH domain-containing, RNA-binding, signal transduction-associated protein 1 OS=Homo sapiens GN=KHDRBS1 PE=1 SV=1	421	99	KCDNLEHKL	9	Trioxidation(C)@2	0.0017	1146.54	574.275	1146.53	574.274	2	1	13	22.6915	133050
sp|Q07666|KHDR1_HUMAN	KH domain-containing, RNA-binding, signal transduction-associated protein 1 OS=Homo sapiens GN=KHDRBS1 PE=1 SV=1	98	99	SADELVTRI	9		0.001044	1002.54	502.275	1002.53	502.275	2	24	13	36.7625	6008750
sp|Q07666|KHDR1_HUMAN	KH domain-containing, RNA-binding, signal transduction-associated protein 1 OS=Homo sapiens GN=KHDRBS1 PE=1 SV=1	426	99	SSDPKVLTL	9		-0.00247	958.531	480.273	958.534	480.274	2	11	11	36.4189	279642100
sp|Q07666|KHDR1_HUMAN	KH domain-containing, RNA-binding, signal transduction-associated protein 1 OS=Homo sapiens GN=KHDRBS1 PE=1 SV=1	109	99	TADTKIQRM	9		-0.00367	1062.55	532.28	1062.55	532.282	2	1	12	20.8047	550843
sp|Q06481|APLP2_HUMAN	Amyloid-like protein 2 OS=Homo sapiens GN=APLP2 PE=1 SV=2	54	99	AVDTSGNKF	9		0.000757	937.451	469.733	937.451	469.733	2	3	10	23.9825	191445
sp|Q04917|1433F_HUMAN	14-3-3 protein eta OS=Homo sapiens GN=YWHAH PE=1 SV=4	150	99	FADFERHFL	9		-0.000286	1180.57	591.29	1180.57	591.291	2	15	12	42.6008	452036
sp|Q02809|PLOD1_HUMAN	Procollagen-lysine,2-oxoglutarate 5-dioxygenase 1 OS=Homo sapiens GN=PLOD1 PE=1 SV=2	185	99	YSDLIDLHL	9		0.00713	1087.56	544.788	1087.55	544.785	2	9	13	54.4814	68388.8
sp|Q00839|HNRPU_HUMAN	Heterogeneous nuclear ribonucleoprotein U OS=Homo sapiens GN=HNRNPU PE=1 SV=6	336	99	HADDGKIFH	9		-0.0037	1038.48	520.25	1038.49	520.251	2	3	14	20.606	705189
sp|P84074|HPCA_HUMAN; sp|P61601|NCALD_HUMAN; sp|P37235|HPCL1_HUMAN	Neuron-specific calcium-binding protein hippocalcin OS=Homo sapiens GN=HPCA PE=1 SV=2; Neurocalcin-delta OS=Homo sapiens GN=NCALD PE=1 SV=2; Hippocalcin-like protein 1 OS=Homo sapiens GN=HPCAL1 PE=1 SV=3	204	99	MADQNLEKL	9	Oxidation(M)@1	0.00107	1076.52	539.266	1076.52	539.266	2	4	12	28.9694	488285
sp|P84074|HPCA_HUMAN; sp|P61601|NCALD_HUMAN; sp|P37235|HPCL1_HUMAN	Neuron-specific calcium-binding protein hippocalcin OS=Homo sapiens GN=HPCA PE=1 SV=2; Neurocalcin-delta OS=Homo sapiens GN=NCALD PE=1 SV=2; Hippocalcin-like protein 1 OS=Homo sapiens GN=HPCAL1 PE=1 SV=3	734	98.6	ASDGLVSRL	9		0.000653	916.498	459.257	916.498	459.256	2	1	13	34.2031	578080
sp|P82675|RT05_HUMAN	28S ribosomal protein S5, mitochondrial OS=Homo sapiens GN=MRPS5 PE=1 SV=2	2585	99	LAEHKPLVL	9		0.00215	1018.62	510.317	1018.62	510.316	2	5	13	28.5415	393529
sp|P81605|DCD_HUMAN	Dermcidin OS=Homo sapiens GN=DCD PE=1 SV=2	163	99	LADHTVHVL	9		0.00378	1003.55	502.782	1003.55	502.78	2	4	15	27.6882	3776057
sp|P81605|DCD_HUMAN	Dermcidin OS=Homo sapiens GN=DCD PE=1 SV=2	45	98.9	KADMTDSKL	9	Oxidation(M)@4	-0.00424	1023.49	512.75	1023.49	512.753	2	2	12	18.6326	550106
sp|P78536|ADA17_HUMAN; tr|E7EUI5|E7EUI5_HUMAN; tr|A6H8L4|A6H8L4_HUMAN	Disintegrin and metalloproteinase domain-containing protein 17 OS=Homo sapiens GN=ADAM17 PE=1 SV=1; Disintegrin and metalloproteinase domain-containing protein 17 OS=Homo sapiens GN=ADAM17 PE=1 SV=1; ADAM17 protein OS=Homo sapiens GN=ADAM17 PE=1 SV=1	613	99	YSDFHDFHM	9	Oxidation(M)@9	0.001775	1213.45	607.733	1213.45	607.732	2	2	13	30.4594	301308
sp|P78371|TCPB_HUMAN; tr|F5GWF6|F5GWF6_HUMAN; tr|F8VQ14|F8VQ14_HUMAN	T-complex protein 1 subunit beta OS=Homo sapiens GN=CCT2 PE=1 SV=4; T-complex protein 1 subunit beta OS=Homo sapiens GN=CCT2 PE=1 SV=2; T-complex protein 1 subunit beta OS=Homo sapiens GN=CCT2 PE=1 SV=1	123	99	KGDAQIVRL	9		-0.000818	998.586	500.3	998.587	500.301	2	3	12	27.028	955434
sp|P78371|TCPB_HUMAN; tr|F5GWF6|F5GWF6_HUMAN; tr|F8VQ14|F8VQ14_HUMAN	T-complex protein 1 subunit beta OS=Homo sapiens GN=CCT2 PE=1 SV=4; T-complex protein 1 subunit beta OS=Homo sapiens GN=CCT2 PE=1 SV=2; T-complex protein 1 subunit beta OS=Homo sapiens GN=CCT2 PE=1 SV=1	148	99	LTDHGDVKL	9		-0.00237	996.522	499.268	996.524	499.269	2	4	13	24.8811	1266713
sp|P69905|HBA_HUMAN; tr|G3V1N2|G3V1N2_HUMAN	Hemoglobin subunit alpha OS=Homo sapiens GN=HBA1 PE=1 SV=2; HCG1745306, isoform CRA_a OS=Homo sapiens GN=HBA2 PE=1 SV=1	423	99	KTDTLEHEL	9		-0.00505	1084.54	543.275	1084.54	543.277	2	2	12	25.7189	946657
sp|P68871|HBB_HUMAN; sp|P02042|HBD_HUMAN	Hemoglobin subunit beta OS=Homo sapiens GN=HBB PE=1 SV=2; Hemoglobin subunit delta OS=Homo sapiens GN=HBD PE=1 SV=2	104	99	SADKEIMSL	9	Oxidation(M)@7	-0.000113	1008.48	505.247	1008.48	505.247	2	6	13	29.1114	5344808
sp|P63313|TYB10_HUMAN	Thymosin beta-10 OS=Homo sapiens GN=TMSB10 PE=1 SV=2	370	99	SADSQRVVF	9		-0.00156	1007.5	504.758	1007.5	504.759	2	13	13	31.3453	1928311
sp|P63313|TYB10_HUMAN	Thymosin beta-10 OS=Homo sapiens GN=TMSB10 PE=1 SV=2	266	98.6	ISDTGIMHL	9	Oxidation(M)@7	-0.00211	1001.48	501.749	1001.49	501.75	2	3	14	31.9104	2561450
sp|P63173|RL38_HUMAN	60S ribosomal protein L38 OS=Homo sapiens GN=RPL38 PE=1 SV=2	175	99	FLEEHGPAM	9	Oxidation(M)@9	0.00459	1045.46	523.736	1045.45	523.734	2	14	14	27.6673	3423974
sp|P63096|GNAI1_HUMAN; sp|P08754|GNAI3_HUMAN; sp|P04899|GNAI2_HUMAN; tr|C9JPP4|C9JPP4_HUMAN	Guanine nucleotide-binding protein G(i) subunit alpha-1 OS=Homo sapiens GN=GNAI1 PE=1 SV=2; Guanine nucleotide-binding protein G(k) subunit alpha OS=Homo sapiens GN=GNAI3 PE=1 SV=3; Guanine nucleotide-binding protein G(i) subunit alpha-2 OS=Homo sapiens GN=GNAI2 PE=1 SV=3; Guanine nucleotide-binding protein G(i) subunit alpha-1 (Fragment) OS=Homo sapiens GN=GNAI1 PE=1 SV=1	705	99	GADGHTASL	9		-0.00048	827.377	414.696	827.377	414.696	2	2	11	21.8438	161374
sp|P63000|RAC1_HUMAN; sp|P60763|RAC3_HUMAN	Ras-related C3 botulinum toxin substrate 1 OS=Homo sapiens GN=RAC1 PE=1 SV=1; Ras-related C3 botulinum toxin substrate 3 OS=Homo sapiens GN=RAC3 PE=1 SV=1	869	99	KTDKGWSFL	9		-0.000363	1080.56	541.287	1080.56	541.287	2	3	12	39.1177	637699
sp|P62979|RS27A_HUMAN; sp|P62987|RL40_HUMAN; tr|Q96C32|Q96C32_HUMAN; tr|Q96C32|Q96C32_HUMAN; tr|Q96C32|Q96C32_HUMAN; tr|Q96C32|Q96C32_HUMAN; tr|Q5PY61|Q5PY61_HUMAN; tr|Q5PY61|Q5PY61_HUMAN; tr|Q5PY61|Q5PY61_HUMAN; tr|J3QTR3|J3QTR3_HUMAN; tr|J3QS39|J3QS39_HUMAN; tr|J3QKN0|J3QKN0_HUMAN; tr|J3QKN0|J3QKN0_HUMAN; tr|F5H747|F5H747_HUMAN; tr|F5H747|F5H747_HUMAN; tr|F5H6Q2|F5H6Q2_HUMAN; tr|F5H388|F5H388_H…	Ubiquitin-40S ribosomal protein S27a OS=Homo sapiens GN=RPS27A PE=1 SV=2; Ubiquitin-60S ribosomal protein L40 OS=Homo sapiens GN=UBA52 PE=1 SV=2; Polyubiquitin-C OS=Homo sapiens GN=UBC PE=1 SV=1; Polyubiquitin-C OS=Homo sapiens GN=UBC PE=1 SV=1; Polyubiquitin-C OS=Homo sapiens GN=UBC PE=1 SV=1; Polyubiquitin-C OS=Homo sapiens GN=UBC PE=1 SV=1; Polyubiquitin-C OS=Homo sapiens GN=UBC PE=1 SV=1; Pol…	205	99	SVDKERILL	9		-0.00335	1071.63	536.82	1071.63	536.822	2	1	13	30.8777	309744
sp|P62906|RL10A_HUMAN	60S ribosomal protein L10a OS=Homo sapiens GN=RPL10A PE=1 SV=2	23	99	SADEVMRFF	9	Oxidation(M)@6	-0.0014	1116.49	559.252	1116.49	559.253	2	12	13	42.9595	853938
sp|P62701|RS4X_HUMAN; tr|C9JEH7|C9JEH7_HUMAN; sp|Q8TD47|RS4Y2_HUMAN; sp|P22090|RS4Y1_HUMAN	40S ribosomal protein S4, X isoform OS=Homo sapiens GN=RPS4X PE=1 SV=2; 40S ribosomal protein S4, Y isoform 1 (Fragment) OS=Homo sapiens GN=RPS4Y1 PE=1 SV=1; 40S ribosomal protein S4, Y isoform 2 OS=Homo sapiens GN=RPS4Y2 PE=2 SV=3; 40S ribosomal protein S4, Y isoform 1 OS=Homo sapiens GN=RPS4Y1 PE=1 SV=2	61	99	SAEEVIVKL	9		-0.00234	986.562	494.288	986.565	494.29	2	39	13	40.0548	10947580
sp|P62328|TYB4_HUMAN	Thymosin beta-4 OS=Homo sapiens GN=TMSB4X PE=1 SV=2	3854	99	YIDEHGHTV	9		0.000621	1069.48	535.749	1069.48	535.749	2	1	10	21.9888	111454
sp|P62328|TYB4_HUMAN	Thymosin beta-4 OS=Homo sapiens GN=TMSB4X PE=1 SV=2	8	99	VVDEKISAM	9	Oxidation(M)@9	-0.00107	1006.5	504.257	1006.5	504.258	2	10	11	23.5692	741228
sp|P62328|TYB4_HUMAN	Thymosin beta-4 OS=Homo sapiens GN=TMSB4X PE=1 SV=2	8	99	LADRPLWQL	9	Dioxidation(W)@7	-0.023	1142.59	572.3	1142.61	572.311	2	2	12	39.2141	163934
sp|P62273|RS29_HUMAN	40S ribosomal protein S29 OS=Homo sapiens GN=RPS29 PE=1 SV=2	71	99	RAEDALFFF	9		0.00125	1114.55	558.28	1114.54	558.28	2	4	10	57.8845	6259626
sp|P62273|RS29_HUMAN	40S ribosomal protein S29 OS=Homo sapiens GN=RPS29 PE=1 SV=2	152	99	KVFSTKSSL	9		0.000318	995.565	498.79	995.565	498.79	2	1	11	23.8939	261673
sp|P62273|RS29_HUMAN	40S ribosomal protein S29 OS=Homo sapiens GN=RPS29 PE=1 SV=2	235	99	YANSKAVTL	9		2.7e-05	965.518	483.766	965.518	483.766	2	2	13	27.242	806837
sp|P62273|RS29_HUMAN	40S ribosomal protein S29 OS=Homo sapiens GN=RPS29 PE=1 SV=2	55	99	TADVKASVL	9		-0.00165	902.506	452.26	902.507	452.261	2	19	12	29.6082	9248313
sp|P62249|RS16_HUMAN; tr|Q6IPX4|Q6IPX4_HUMAN; tr|M0R3H0|M0R3H0_HUMAN; tr|M0R1M5|M0R1M5_HUMAN	40S ribosomal protein S16 OS=Homo sapiens GN=RPS16 PE=1 SV=2; 40S ribosomal protein S16 OS=Homo sapiens GN=RPS16 PE=1 SV=1; 40S ribosomal protein S16 OS=Homo sapiens GN=RPS16 PE=1 SV=1; 40S ribosomal protein S16 (Fragment) OS=Homo sapiens GN=RPS16 PE=1 SV=1	229	99	TLEPIPLKL	9		-0.00272	1022.63	512.325	1022.64	512.326	2	2	10	49.126	287412
sp|P62191|PRS4_HUMAN	26S protease regulatory subunit 4 OS=Homo sapiens GN=PSMC1 PE=1 SV=1	242	99	NLDQPPAFF	9		-0.000742	1047.5	524.758	1047.5	524.759	2	3	11	57.9032	5493990
sp|P61981|1433G_HUMAN	14-3-3 protein gamma OS=Homo sapiens GN=YWHAG PE=1 SV=2	175	99	AADDIHRSL	9		-0.000227	996.499	499.257	996.499	499.257	2	11	13	22.7868	3968453
sp|P60953|CDC42_HUMAN	Cell division control protein 42 homolog OS=Homo sapiens GN=CDC42 PE=1 SV=2	54	99	ISEDHVASV	9		0.000385	955.461	478.738	955.461	478.738	2	3	11	25.6602	1209081
sp|P60709|ACTB_HUMAN; sp|P63261|ACTG_HUMAN	Actin, cytoplasmic 1 OS=Homo sapiens GN=ACTB PE=1 SV=1; Actin, cytoplasmic 2 OS=Homo sapiens GN=ACTG1 PE=1 SV=1	715	98.8	KAEEAWAQM	9	Oxidation(M)@9	-0.00992	1078.47	540.24	1078.48	540.245	2	1	10	25.9356	62447.8
sp|P55795|HNRH2_HUMAN	Heterogeneous nuclear ribonucleoprotein H2 OS=Homo sapiens GN=HNRNPH2 PE=1 SV=1	97	99	GADPKSVVC	9		-0.00141	874.42	438.217	874.422	438.218	2	1	10	25.3091	1031799
sp|P54277|PMS1_HUMAN; tr|B7ZAA0|B7ZAA0_HUMAN	PMS1 protein homolog 1 OS=Homo sapiens GN=PMS1 PE=1 SV=1; PMS1 protein homolog 1 OS=Homo sapiens GN=PMS1 PE=1 SV=1	1487	99	NADKLTVKF	9		0.000832	1034.58	518.296	1034.58	518.295	2	3	14	30.5705	22966400
sp|P54277|PMS1_HUMAN; tr|B7ZAA0|B7ZAA0_HUMAN	PMS1 protein homolog 1 OS=Homo sapiens GN=PMS1 PE=1 SV=1; PMS1 protein homolog 1 OS=Homo sapiens GN=PMS1 PE=1 SV=1	56	99	KTDKQEAYV	9		-0.000732	1080.54	541.279	1080.55	541.28	2	3	11	20.3893	204907
sp|P54136|SYRC_HUMAN	Arginine--tRNA ligase, cytoplasmic OS=Homo sapiens GN=RARS PE=1 SV=2	500	99	NADFRAFLL	9		0.000157	1065.56	533.788	1065.56	533.788	2	1	12	56.7039	459850
sp|P53618|COPB_HUMAN	Coatomer subunit beta OS=Homo sapiens GN=COPB1 PE=1 SV=3	44	99	FNDKHITTL	9		0.000293	1087.57	544.79	1087.57	544.79	2	8	14	27.7425	3000424
sp|P53582|MAP11_HUMAN	Methionine aminopeptidase 1 OS=Homo sapiens GN=METAP1 PE=1 SV=2	456	99	YSDSTEVKF	9		0.000689	1074.49	538.251	1074.49	538.251	2	4	11	32.9682	5443929
sp|P53396|ACLY_HUMAN	ATP-citrate synthase OS=Homo sapiens GN=ACLY PE=1 SV=3	1269	99	YAEVGRVLL	9		-0.00248	1018.58	510.297	1018.58	510.298	2	40	13	41.7119	1536790
sp|P52848|NDST1_HUMAN	Bifunctional heparan sulfate N-deacetylase/N-sulfotransferase 1 OS=Homo sapiens GN=NDST1 PE=1 SV=1	398	99	AAEKKVVKI	9		-0.00331	984.63	493.322	984.633	493.324	2	34	14	19.4767	414134
sp|P52789|HXK2_HUMAN; tr|E9PB90|E9PB90_HUMAN	Hexokinase-2 OS=Homo sapiens GN=HK2 PE=1 SV=2; Hexokinase OS=Homo sapiens GN=HK2 PE=1 SV=1	111	99	YSDVEHTSV	9		0.00232	1035.45	518.734	1035.45	518.733	2	2	12	25.1962	3028792
sp|P52789|HXK2_HUMAN; tr|E9PB90|E9PB90_HUMAN	Hexokinase-2 OS=Homo sapiens GN=HK2 PE=1 SV=2; Hexokinase OS=Homo sapiens GN=HK2 PE=1 SV=1	936	99	KQDLLAEKV	9		0.001229	1042.6	522.309	1042.6	522.308	2	2	13	27.0827	151016
sp|P52566|GDIR2_HUMAN; tr|H0YGX7|H0YGX7_HUMAN	Rho GDP-dissociation inhibitor 2 OS=Homo sapiens GN=ARHGDIB PE=1 SV=3; Rho GDP-dissociation inhibitor 2 (Fragment) OS=Homo sapiens GN=ARHGDIB PE=1 SV=1	536	99	KTDASVSHL	9		-0.003478	956.489	479.252	956.493	479.254	2	2	14	20.7774	1570251
sp|P52292|IMA1_HUMAN	Importin subunit alpha-1 OS=Homo sapiens GN=KPNA2 PE=1 SV=1	1270	99	ATDRHPQAL	9		-0.0026	1007.51	504.763	1007.51	504.765	2	4	13	19.9079	1641486
sp|P51991|ROA3_HUMAN; tr|H7C1J8|H7C1J8_HUMAN	Heterogeneous nuclear ribonucleoprotein A3 OS=Homo sapiens GN=HNRNPA3 PE=1 SV=2; Heterogeneous nuclear ribonucleoprotein A3 (Fragment) OS=Homo sapiens GN=HNRNPA3 PE=1 SV=1	27	99	HVDHGKSTL	9		0.0039	992.508	497.261	992.504	497.259	2	8	13	18.1456	792682
sp|P51659|DHB4_HUMAN; tr|E7EWE5|E7EWE5_HUMAN; tr|G5E9S2|G5E9S2_HUMAN; tr|E7ET17|E7ET17_HUMAN; tr|E7EPL9|E7EPL9_HUMAN	Peroxisomal multifunctional enzyme type 2 OS=Homo sapiens GN=HSD17B4 PE=1 SV=3; Peroxisomal multifunctional enzyme type 2 OS=Homo sapiens GN=HSD17B4 PE=1 SV=1; Hydroxysteroid (17-beta) dehydrogenase 4, isoform CRA_a OS=Homo sapiens GN=HSD17B4 PE=1 SV=1; Peroxisomal multifunctional enzyme type 2 OS=Homo sapiens GN=HSD17B4 PE=1 SV=1; Peroxisomal multifunctional enzyme type 2 OS=Homo sapiens GN=HSD1…	441	99	GADIHSKEF	9		0.00277	1002.48	502.247	1002.48	502.246	2	4	12	23.6321	221711
sp|P51570|GALK1_HUMAN; tr|K7ERJ9|K7ERJ9_HUMAN	Galactokinase OS=Homo sapiens GN=GALK1 PE=1 SV=1; Galactokinase OS=Homo sapiens GN=GALK1 PE=1 SV=1	62	98.8	VSEDLVIRL	9		0.00318	1042.61	522.31	1042.6	522.308	2	1	10	46.7971	278422
sp|P51530|DNA2_HUMAN; tr|F8VR31|F8VR31_HUMAN	DNA replication ATP-dependent helicase/nuclease DNA2 OS=Homo sapiens GN=DNA2 PE=1 SV=3; DNA replication ATP-dependent helicase/nuclease DNA2 OS=Homo sapiens GN=DNA2 PE=1 SV=3	595	99	VSDKPTVTF	9		-5e-06	992.518	497.266	992.518	497.266	2	11	13	32.9298	8033037
sp|P51151|RAB9A_HUMAN	Ras-related protein Rab-9A OS=Homo sapiens GN=RAB9A PE=1 SV=1	731	99	VADMVKQFF	9	Oxidation(M)@4	0.00328	1099.54	550.778	1099.54	550.776	2	10	15	41.0645	1124892
sp|P51149|RAB7A_HUMAN	Ras-related protein Rab-7a OS=Homo sapiens GN=RAB7A PE=1 SV=1	1542	98.8	YSEKGLVYM	9	Oxidation(M)@9	0.00226	1104.52	553.266	1104.52	553.265	2	4	12	31.2803	555742
sp|P51148|RAB5C_HUMAN; tr|K7ENY4|K7ENY4_HUMAN; tr|K7ERQ8|K7ERQ8_HUMAN	Ras-related protein Rab-5C OS=Homo sapiens GN=RAB5C PE=1 SV=2; Ras-related protein Rab-5C (Fragment) OS=Homo sapiens GN=RAB5C PE=1 SV=1; Uncharacterized protein (Fragment) OS=Homo sapiens PE=3 SV=1	56	98.6	MTQQPRPVL	9	Oxidation(M)@1	0.002569	1084.57	543.293	1084.57	543.292	2	1	12	27.2241	334995
sp|P51148|RAB5C_HUMAN; tr|K7ENY4|K7ENY4_HUMAN	Ras-related protein Rab-5C OS=Homo sapiens GN=RAB5C PE=1 SV=2; Ras-related protein Rab-5C (Fragment) OS=Homo sapiens GN=RAB5C PE=1 SV=1	329	99	LADDKMVRF	9	Oxidation(M)@6	0.00574	1109.56	555.787	1109.55	555.784	2	8	12	27.2531	2395138
sp|P51148|RAB5C_HUMAN; tr|K7ENY4|K7ENY4_HUMAN	Ras-related protein Rab-5C OS=Homo sapiens GN=RAB5C PE=1 SV=2; Ras-related protein Rab-5C (Fragment) OS=Homo sapiens GN=RAB5C PE=1 SV=1	158	99	SADQSPSAL	9		0.0022	874.405	438.21	874.403	438.209	2	5	11	28.857	309065
sp|P50991|TCPD_HUMAN	T-complex protein 1 subunit delta OS=Homo sapiens GN=CCT4 PE=1 SV=4	808	99	VIDPVPAAV	9		0.00617	879.513	880.52	879.507	880.514	1	1	13	46.0116	542279
sp|P50395|GDIB_HUMAN; sp|P31150|GDIA_HUMAN	Rab GDP dissociation inhibitor beta OS=Homo sapiens GN=GDI2 PE=1 SV=2; Rab GDP dissociation inhibitor alpha OS=Homo sapiens GN=GDI1 PE=1 SV=2	75	99	AAEERPLVF	9		-0.00315	1030.54	516.278	1030.54	516.28	2	7	12	38.1292	1320026
sp|P50238|CRIP1_HUMAN	Cysteine-rich protein 1 OS=Homo sapiens GN=CRIP1 PE=1 SV=3	1551	99	NSDVTKQVI	9		0.000677	1002.54	502.275	1002.53	502.275	2	2	14	27.7029	211936
sp|P49792|RBP2_HUMAN	E3 SUMO-protein ligase RanBP2 OS=Homo sapiens GN=RANBP2 PE=1 SV=2	258	99	HTDKSLTLV	9		0.00137	1012.56	507.286	1012.56	507.285	2	3	11	27.4318	1159011
sp|P49736|MCM2_HUMAN; tr|H0Y8E6|H0Y8E6_HUMAN	DNA replication licensing factor MCM2 OS=Homo sapiens GN=MCM2 PE=1 SV=4; DNA replication licensing factor MCM2 (Fragment) OS=Homo sapiens GN=MCM2 PE=1 SV=1	385	99	SADARSFEM	9	Oxidation(M)@9	-0.00622	1028.42	515.216	1028.42	515.219	2	13	14	24.3373	7970483
sp|P49736|MCM2_HUMAN	DNA replication licensing factor MCM2 OS=Homo sapiens GN=MCM2 PE=1 SV=4	328	99	LGDSQLVKL	9		0.00367	971.569	486.792	971.565	486.79	2	10	14	39.3995	628795
sp|P49454|CENPF_HUMAN	Centromere protein F OS=Homo sapiens GN=CENPF PE=1 SV=2	142	99	KSDYIIRTL	9		0.00178	1107.63	554.823	1107.63	554.822	2	3	13	32.448	2210779
sp|P49411|EFTU_HUMAN	Elongation factor Tu, mitochondrial OS=Homo sapiens GN=TUFM PE=1 SV=2	232	99	YMDAPKAAL	9	Oxidation(M)@2	-0.00155	994.478	498.246	994.479	498.247	2	15	13	27.9536	3385958
sp|P48736|PK3CG_HUMAN	Phosphatidylinositol 4,5-bisphosphate 3-kinase catalytic subunit gamma isoform OS=Homo sapiens GN=PIK3CG PE=1 SV=3	89	99	VVDPKDVTL	9		-0.000543	984.549	493.282	984.549	493.282	2	13	12	36.2337	53174520
sp|P48436|SOX9_HUMAN	Transcription factor SOX-9 OS=Homo sapiens GN=SOX9 PE=1 SV=1	181	99	FVMETFVHL	9	Oxidation(M)@3	-0.00284	1137.55	569.782	1137.55	569.784	2	4	10	46.5441	106758
sp|P47755|CAZA2_HUMAN; tr|F8W9N7|F8W9N7_HUMAN; tr|C9JUG7|C9JUG7_HUMAN; tr|A0A0D9SET8|A0A0D9SET8_HUMAN	F-actin-capping protein subunit alpha-2 OS=Homo sapiens GN=CAPZA2 PE=1 SV=3; F-actin-capping protein subunit alpha-2 OS=Homo sapiens GN=CAPZA2 PE=1 SV=1; F-actin-capping protein subunit alpha-2 OS=Homo sapiens GN=CAPZA2 PE=1 SV=1; F-actin-capping protein subunit alpha-2 OS=Homo sapiens GN=CAPZA2 PE=1 SV=1	456	99	KQDFTNSKL	9		-0.00292	1079.56	540.786	1079.56	540.788	2	1	14	23.5882	763651
sp|P46977|STT3A_HUMAN	Dolichyl-diphosphooligosaccharide--protein glycosyltransferase subunit STT3A OS=Homo sapiens GN=STT3A PE=1 SV=2	733	99	KIEDTVFHV	9		-6.4e-05	1086.57	544.293	1086.57	544.293	2	2	11	35.2109	204400
sp|P46976|GLYG_HUMAN; tr|G5E9W8|G5E9W8_HUMAN; tr|C9JQ42|C9JQ42_HUMAN	Glycogenin-1 OS=Homo sapiens GN=GYG1 PE=1 SV=4; Glycogenin 1, isoform CRA_e OS=Homo sapiens GN=GYG1 PE=1 SV=1; Glycogenin-1 (Fragment) OS=Homo sapiens GN=GYG1 PE=1 SV=7	142	98.7	DADPGGPEF	9		0.00169	903.363	904.37	903.361	904.368	1	1	12	43.4875	439742
sp|P43487|RANG_HUMAN; tr|F6WQW2|F6WQW2_HUMAN	Ran-specific GTPase-activating protein OS=Homo sapiens GN=RANBP1 PE=1 SV=1; Ran-specific GTPase-activating protein OS=Homo sapiens GN=RANBP1 PE=1 SV=1	353	99	RCDELTRKM	9	Trioxidation(C)@2; Oxidation(M)@9	-0.00896	1214.53	608.272	1214.54	608.276	2	2	12	18.505	131273
sp|P42704|LPPRC_HUMAN	Leucine-rich PPR motif-containing protein, mitochondrial OS=Homo sapiens GN=LRPPRC PE=1 SV=3	425	99	KIEEETQHL	9		2.1e-05	1125.57	563.791	1125.57	563.791	2	1	11	22.7915	295468
sp|P42704|LPPRC_HUMAN	Leucine-rich PPR motif-containing protein, mitochondrial OS=Homo sapiens GN=LRPPRC PE=1 SV=3	271	99	NLDNSSSHL	9		-0.00102	985.445	493.73	985.446	493.731	2	4	11	24.257	1037898
sp|P42575|CASP2_HUMAN	Caspase-2 OS=Homo sapiens GN=CASP2 PE=1 SV=2	141	99	SSDDRNPMF	9	Oxidation(M)@8	-0.00227	1083.43	542.721	1083.43	542.722	2	4	11	25.9386	325110
sp|P42226|STAT6_HUMAN	Signal transducer and activator of transcription 6 OS=Homo sapiens GN=STAT6 PE=1 SV=1	639	99	HVDTGKTKI	9		-0.005805	997.55	499.782	997.556	499.785	2	2	12	18.5046	1035602
sp|P42025|ACTY_HUMAN; sp|P61163|ACTZ_HUMAN	Beta-centractin OS=Homo sapiens GN=ACTR1B PE=1 SV=1; Alpha-centractin OS=Homo sapiens GN=ACTR1A PE=1 SV=1	126	99	VADENLKAF	9		-0.00185	1005.51	503.763	1005.51	503.764	2	1	12	33.5935	2743318
sp|P41273|TNFL9_HUMAN	Tumor necrosis factor ligand superfamily member 9 OS=Homo sapiens GN=TNFSF9 PE=1 SV=1	699	99	ISEEHGFLL	9		-0.00157	1043.53	522.771	1043.53	522.772	2	10	11	44.1795	1773686
sp|P41091|IF2G_HUMAN; tr|H7BZU1|H7BZU1_HUMAN	Eukaryotic translation initiation factor 2 subunit 3 OS=Homo sapiens GN=EIF2S3 PE=1 SV=3; Eukaryotic translation initiation factor 2 subunit 3 (Fragment) OS=Homo sapiens GN=EIF2S3 PE=1 SV=1	820	99	AADSKSLVL	9		0.00153	902.509	452.262	902.507	452.261	2	4	13	32.1531	752793
sp|P41091|IF2G_HUMAN; tr|F8W810|F8W810_HUMAN; sp|Q2VIR3|IF2GL_HUMAN	Eukaryotic translation initiation factor 2 subunit 3 OS=Homo sapiens GN=EIF2S3 PE=1 SV=3; Uncharacterized protein OS=Homo sapiens PE=4 SV=1; Putative eukaryotic translation initiation factor 2 subunit 3-like protein OS=Homo sapiens GN=EIF2S3L PE=5 SV=2	330	99	AAENPPQRL	9		-0.00076	994.519	498.267	994.52	498.267	2	5	11	23.6405	504722
sp|P41002|CCNF_HUMAN	Cyclin-F OS=Homo sapiens GN=CCNF PE=1 SV=2	425	99	HLDEAIHVL	9		0.00146	1045.56	523.786	1045.56	523.785	2	7	13	34.7605	1188512
sp|P40306|PSB10_HUMAN	Proteasome subunit beta type-10 OS=Homo sapiens GN=PSMB10 PE=1 SV=1	25	99	SVEKKVPLL	9		0.0016	1011.63	506.825	1011.63	506.824	2	4	13	29.2778	3163178
sp|P39019|RS19_HUMAN; tr|M0R2L9|M0R2L9_HUMAN; tr|M0R140|M0R140_HUMAN; tr|M0QYF7|M0QYF7_HUMAN; tr|M0QXK4|M0QXK4_HUMAN	40S ribosomal protein S19 OS=Homo sapiens GN=RPS19 PE=1 SV=2; 40S ribosomal protein S19 (Fragment) OS=Homo sapiens GN=RPS19 PE=1 SV=1; 40S ribosomal protein S19 (Fragment) OS=Homo sapiens GN=RPS19 PE=1 SV=1; 40S ribosomal protein S19 (Fragment) OS=Homo sapiens GN=RPS19 PE=1 SV=1; 40S ribosomal protein S19 (Fragment) OS=Homo sapiens GN=RPS19 PE=1 SV=1	1023	99	LSDEHGNTI	9		0.000822	984.452	493.233	984.451	493.233	2	1	11	23.6778	805548
sp|P38432|COIL_HUMAN	Coilin OS=Homo sapiens GN=COIL PE=1 SV=1	747	99	YSDLRKESM	9	Oxidation(M)@9	-0.006204	1143.52	572.766	1143.52	572.769	2	5	13	19.7086	117790
sp|P37802|TAGL2_HUMAN	Transgelin-2 OS=Homo sapiens GN=TAGLN2 PE=1 SV=3	594	99	NTDEHARVM	9		0.00175	1071.48	536.746	1071.48	536.746	2	1	10	19.6792	140668
sp|P37802|TAGL2_HUMAN	Transgelin-2 OS=Homo sapiens GN=TAGLN2 PE=1 SV=3	54	98.8	YLEAGGTKV	9		-0.00138	936.49	469.252	936.492	469.253	2	2	10	27.1504	394472
sp|P37108|SRP14_HUMAN	Signal recognition particle 14 kDa protein OS=Homo sapiens GN=SRP14 PE=1 SV=2	385	98.9	SADKPLSNM	9	Dioxidation(M)@9	-0.00105	993.443	497.729	993.444	497.729	2	2	14	21.022	738810
sp|P37108|SRP14_HUMAN	Signal recognition particle 14 kDa protein OS=Homo sapiens GN=SRP14 PE=1 SV=2	187	98.7	YAEMGTRTF	9	Oxidation(M)@4	-0.00113	1090.47	546.244	1090.48	546.245	2	1	10	26.4658	324120
sp|P36956|SRBP1_HUMAN; tr|B5MD58|B5MD58_HUMAN; tr|K7EIW8|K7EIW8_HUMAN; tr|K7EMD1|K7EMD1_HUMAN	Sterol regulatory element-binding protein 1 OS=Homo sapiens GN=SREBF1 PE=1 SV=2; Sterol regulatory element-binding protein 1 OS=Homo sapiens GN=SREBF1 PE=1 SV=1; Sterol regulatory element-binding protein 1 (Fragment) OS=Homo sapiens GN=SREBF1 PE=1 SV=1; Sterol regulatory element-binding protein 1 (Fragment) OS=Homo sapiens GN=SREBF1 PE=1 SV=1	585	99	TGDVPHTSV	9		0.00176	911.437	456.726	911.435	456.725	2	10	13	23.8519	2703296
sp|P36956|SRBP1_HUMAN; tr|B5MD58|B5MD58_HUMAN; tr|K7EIW8|K7EIW8_HUMAN; tr|K7EMD1|K7EMD1_HUMAN	Sterol regulatory element-binding protein 1 OS=Homo sapiens GN=SREBF1 PE=1 SV=2; Sterol regulatory element-binding protein 1 OS=Homo sapiens GN=SREBF1 PE=1 SV=1; Sterol regulatory element-binding protein 1 (Fragment) OS=Homo sapiens GN=SREBF1 PE=1 SV=1; Sterol regulatory element-binding protein 1 (Fragment) OS=Homo sapiens GN=SREBF1 PE=1 SV=1	349	99	LADNDEVKF	9		0.000696	1049.5	525.759	1049.5	525.759	2	6	12	34.239	12309790
sp|P36871|PGM1_HUMAN	Phosphoglucomutase-1 OS=Homo sapiens GN=PGM1 PE=1 SV=3	234	99	HTEEGESLL	9		-0.0007	1013.47	507.74	1013.47	507.741	2	10	11	31.3078	5507577
sp|P35908|K22E_HUMAN	Keratin, type II cytoskeletal 2 epidermal OS=Homo sapiens GN=KRT2 PE=1 SV=2	84	99	KIDDTIRYL	9		0.00369	1135.63	568.821	1135.62	568.819	2	5	13	36.6755	2120506
sp|P35658|NU214_HUMAN	Nuclear pore complex protein Nup214 OS=Homo sapiens GN=NUP214 PE=1 SV=2	148	99	LIDVARTSL	9		0.00102	986.577	494.296	986.576	494.295	2	9	13	38.2774	7907259
sp|P35625|TIMP3_HUMAN	Metalloproteinase inhibitor 3 OS=Homo sapiens GN=TIMP3 PE=1 SV=2	35	99	VSDENSKRL	9		-0.0102	1046.53	524.27	1046.54	524.275	2	2	11	18.8941	112754
sp|P35527|K1C9_HUMAN	Keratin, type I cytoskeletal 9 OS=Homo sapiens GN=KRT9 PE=1 SV=3	270	99	IADEEQKAL	9		0.00684	1015.53	508.77	1015.52	508.767	2	4	14	25.769	698769
sp|P35527|K1C9_HUMAN	Keratin, type I cytoskeletal 9 OS=Homo sapiens GN=KRT9 PE=1 SV=3	292	99	KTDLLEEKV	9		0.002865	1073.6	537.807	1073.6	537.806	2	2	14	28.5125	369331
sp|P35527|K1C9_HUMAN	Keratin, type I cytoskeletal 9 OS=Homo sapiens GN=KRT9 PE=1 SV=3	690	98.6	VQDELIHRL	9		0.000906	1121.62	561.817	1121.62	561.817	2	3	11	31.6539	552248
sp|P35527|K1C9_HUMAN	Keratin, type I cytoskeletal 9 OS=Homo sapiens GN=KRT9 PE=1 SV=3	370	99	SSEKETIEL	9		0.000109	1034.51	518.264	1034.51	518.264	2	2	11	31.3774	525070
sp|P35527|K1C9_HUMAN	Keratin, type I cytoskeletal 9 OS=Homo sapiens GN=KRT9 PE=1 SV=3	204	99	HSDQSLSHL	9		-0.00513	1022.47	512.244	1022.48	512.246	2	2	14	23.1367	132478
sp|P35244|RFA3_HUMAN; tr|B5MC59|B5MC59_HUMAN	Replication protein A 14 kDa subunit OS=Homo sapiens GN=RPA3 PE=1 SV=1; Replication protein A 14 kDa subunit OS=Homo sapiens GN=RPA3 PE=1 SV=1	387	99	SCDPKGPLM	9	Oxidation(M)@9	-0.00189	962.418	482.216	962.42	482.217	2	8	13	25.414	1303120
sp|P35244|RFA3_HUMAN	Replication protein A 14 kDa subunit OS=Homo sapiens GN=RPA3 PE=1 SV=1	238	99	YIDRFLSSM	9	Oxidation(M)@9	0.0017	1146.54	574.277	1146.54	574.276	2	3	13	38.9223	1155424
sp|P35232|PHB_HUMAN; tr|E9PCW0|E9PCW0_HUMAN; tr|E7ESE2|E7ESE2_HUMAN; tr|C9JZ20|C9JZ20_HUMAN; tr|C9JW96|C9JW96_HUMAN	Prohibitin OS=Homo sapiens GN=PHB PE=1 SV=1; Prohibitin (Fragment) OS=Homo sapiens GN=PHB PE=1 SV=2; Prohibitin (Fragment) OS=Homo sapiens GN=PHB PE=1 SV=2; Prohibitin (Fragment) OS=Homo sapiens GN=PHB PE=1 SV=1; Prohibitin (Fragment) OS=Homo sapiens GN=PHB PE=1 SV=2	289	99	KVDWLTEKM	9	Trp->Kynurenin(W)@4; Oxidation(M)@9	-0.000613	1168.58	585.297	1168.58	585.297	2	1	14	26.7536	102680
sp|P33981|TTK_HUMAN	Dual specificity protein kinase TTK OS=Homo sapiens GN=TTK PE=1 SV=2	1397	98.6	VMSKLASFL	9		-0.00169	994.55	498.283	994.552	498.283	2	1	11	46.6008	620317
sp|P33681|CD80_HUMAN	T-lymphocyte activation antigen CD80 OS=Homo sapiens GN=CD80 PE=1 SV=1	273	98.6	FTEEIPLKI	9		0.00369	1088.62	545.315	1088.61	545.313	2	2	10	47.972	140314
sp|P32780|TF2H1_HUMAN	General transcription factor IIH subunit 1 OS=Homo sapiens GN=GTF2H1 PE=1 SV=1	180	99	SADSRIVKM	9	Oxidation(M)@9	-0.00496	1021.52	511.766	1021.52	511.769	2	11	12	19.4293	803873
sp|P31994|FCG2B_HUMAN	Low affinity immunoglobulin gamma Fc region receptor II-b OS=Homo sapiens GN=FCGR2B PE=1 SV=2	720	99	VADSHSSHF	9		-0.0029	985.422	493.719	985.425	493.72	2	9	13	19.2869	1552075
sp|P31943|HNRH1_HUMAN; tr|G8JLB6|G8JLB6_HUMAN	Heterogeneous nuclear ribonucleoprotein H OS=Homo sapiens GN=HNRNPH1 PE=1 SV=4; Heterogeneous nuclear ribonucleoprotein H OS=Homo sapiens GN=HNRNPH1 PE=1 SV=1	645	99	IADHPDFRF	9		0.0103	1116.55	559.28	1116.54	559.275	2	5	12	36.3438	629560
sp|P31943|HNRH1_HUMAN; tr|G8JLB6|G8JLB6_HUMAN	Heterogeneous nuclear ribonucleoprotein H OS=Homo sapiens GN=HNRNPH1 PE=1 SV=4; Heterogeneous nuclear ribonucleoprotein H OS=Homo sapiens GN=HNRNPH1 PE=1 SV=1	265	99	LMDEVIKSM	9	Oxidation(M)@2; Oxidation(M)@9	-0.00494	1096.51	549.262	1096.51	549.264	2	7	12	27.0867	463273
sp|P31943|HNRH1_HUMAN; sp|P55795|HNRH2_HUMAN; tr|G8JLB6|G8JLB6_HUMAN	Heterogeneous nuclear ribonucleoprotein H OS=Homo sapiens GN=HNRNPH1 PE=1 SV=4; Heterogeneous nuclear ribonucleoprotein H2 OS=Homo sapiens GN=HNRNPH2 PE=1 SV=1; Heterogeneous nuclear ribonucleoprotein H OS=Homo sapiens GN=HNRNPH1 PE=1 SV=1	772	99	KVDEEEVKF	9		0.00495	1121.57	561.79	1121.56	561.787	2	12	15	28.1952	625360
sp|P31943|HNRH1_HUMAN; sp|P55795|HNRH2_HUMAN; tr|G8JLB6|G8JLB6_HUMAN	Heterogeneous nuclear ribonucleoprotein H OS=Homo sapiens GN=HNRNPH1 PE=1 SV=4; Heterogeneous nuclear ribonucleoprotein H2 OS=Homo sapiens GN=HNRNPH2 PE=1 SV=1; Heterogeneous nuclear ribonucleoprotein H OS=Homo sapiens GN=HNRNPH1 PE=1 SV=1	165	99	SAMAVVSRL	9	Oxidation(M)@3	0.000375	948.507	475.261	948.506	475.26	2	5	12	29.492	1212091
sp|P31942|HNRH3_HUMAN	Heterogeneous nuclear ribonucleoprotein H3 OS=Homo sapiens GN=HNRNPH3 PE=1 SV=2	93	99	VADFQRYIL	9		-0.00252	1123.6	562.807	1123.6	562.809	2	3	12	48.4099	1042632
sp|P31151|S10A7_HUMAN; sp|Q86SG5|S1A7A_HUMAN	Protein S100-A7 OS=Homo sapiens GN=S100A7 PE=1 SV=4; Protein S100-A7A OS=Homo sapiens GN=S100A7A PE=1 SV=3	135	98.9	TAEIDSVKM	9	Oxidation(M)@9	-0.00109	1008.48	505.247	1008.48	505.247	2	5	11	23.4534	462305
sp|P30559|OXYR_HUMAN	Oxytocin receptor OS=Homo sapiens GN=OXTR PE=2 SV=2	382	99	FIDVDADFH	9		-0.000311	1077.48	539.745	1077.48	539.746	2	2	10	44.7186	1039523
sp|P30505|1C08_HUMAN; tr|A0A0G2JH50|A0A0G2JH50_HUMAN; sp|Q9TNN7|1C05_HUMAN; tr|A2BF26|A2BF26_HUMAN; tr|A0A0G2JIF0|A0A0G2JIF0_HUMAN; sp|Q95604|1C17_HUMAN; sp|Q31612|1B73_HUMAN; sp|P30508|1C12_HUMAN; sp|Q29963|1C06_HUMAN; sp|P13746|1A11_HUMAN; tr|Q5SRN7|Q5SRN7_HUMAN; tr|Q5SRN5|Q5SRN5_HUMAN; tr|A0A0G2JL56|A0A0G2JL56_HUMAN; tr|A0A0G2JIF2|A0A0G2JIF2_HUMAN; tr|A0A0G2JI36|A0A0G2JI36_HUMAN; sp|P30455|1A3…	HLA class I histocompatibility antigen, Cw-8 alpha chain OS=Homo sapiens GN=HLA-C PE=1 SV=1; HLA class I histocompatibility antigen, Cw-6 alpha chain OS=Homo sapiens GN=HLA-C PE=1 SV=1; HLA class I histocompatibility antigen, Cw-5 alpha chain OS=Homo sapiens GN=HLA-C PE=1 SV=1; HLA class I histocompatibility antigen, Cw-6 alpha chain OS=Homo sapiens GN=HLA-C PE=1 SV=1; HLA class I histocompatibil…	3849	98.8	FVEGRSVEF	9		0.00209	1068.53	535.27	1068.52	535.269	2	10	12	35.9944	3270781
sp|P30505|1C08_HUMAN; tr|A0A0G2JH50|A0A0G2JH50_HUMAN; sp|Q9TNN7|1C05_HUMAN; tr|A2BF26|A2BF26_HUMAN; tr|A0A0G2JIF0|A0A0G2JIF0_HUMAN; sp|Q95604|1C17_HUMAN; sp|Q31612|1B73_HUMAN; sp|P30508|1C12_HUMAN; sp|Q29963|1C06_HUMAN; sp|P13746|1A11_HUMAN; tr|Q5SRN7|Q5SRN7_HUMAN; tr|Q5SRN5|Q5SRN5_HUMAN; tr|A0A0G2JL56|A0A0G2JL56_HUMAN; tr|A0A0G2JIF2|A0A0G2JIF2_HUMAN; tr|A0A0G2JI36|A0A0G2JI36_HUMAN; sp|P30455|1A3…	HLA class I histocompatibility antigen, Cw-8 alpha chain OS=Homo sapiens GN=HLA-C PE=1 SV=1; HLA class I histocompatibility antigen, Cw-6 alpha chain OS=Homo sapiens GN=HLA-C PE=1 SV=1; HLA class I histocompatibility antigen, Cw-5 alpha chain OS=Homo sapiens GN=HLA-C PE=1 SV=1; HLA class I histocompatibility antigen, Cw-6 alpha chain OS=Homo sapiens GN=HLA-C PE=1 SV=1; HLA class I histocompatibil…	298	99	SGDHGKIKF	9		-0.00831	987.505	494.76	987.514	494.764	2	1	10	21.2204	125496
sp|P30505|1C08_HUMAN; tr|A0A0G2JH50|A0A0G2JH50_HUMAN; sp|Q9TNN7|1C05_HUMAN; tr|A2BF26|A2BF26_HUMAN; tr|A0A0G2JIF0|A0A0G2JIF0_HUMAN; sp|Q95604|1C17_HUMAN; sp|P30504|1C04_HUMAN; sp|Q29865|1C18_HUMAN; sp|Q31612|1B73_HUMAN; sp|P30508|1C12_HUMAN; sp|Q29963|1C06_HUMAN; sp|P30510|1C14_HUMAN; sp|P13746|1A11_HUMAN; tr|Q5SRN7|Q5SRN7_HUMAN; tr|Q5SRN5|Q5SRN5_HUMAN; tr|A0A0G2JL56|A0A0G2JL56_HUMAN; tr|A0A0G2JI…	HLA class I histocompatibility antigen, Cw-8 alpha chain OS=Homo sapiens GN=HLA-C PE=1 SV=1; HLA class I histocompatibility antigen, Cw-6 alpha chain OS=Homo sapiens GN=HLA-C PE=1 SV=1; HLA class I histocompatibility antigen, Cw-5 alpha chain OS=Homo sapiens GN=HLA-C PE=1 SV=1; HLA class I histocompatibility antigen, Cw-6 alpha chain OS=Homo sapiens GN=HLA-C PE=1 SV=1; HLA class I histocompatibil…	710	99	FLEKEKSLL	9		0.00717	1105.65	553.83	1105.64	553.826	2	1	13	34.0219	352412
sp|P30505|1C08_HUMAN; tr|A0A0G2JH50|A0A0G2JH50_HUMAN; sp|Q9TNN7|1C05_HUMAN; tr|A2BF26|A2BF26_HUMAN; tr|A0A0G2JIF0|A0A0G2JIF0_HUMAN; sp|Q95604|1C17_HUMAN; sp|P30504|1C04_HUMAN; sp|Q29865|1C18_HUMAN; sp|Q31612|1B73_HUMAN; sp|P30508|1C12_HUMAN; sp|Q29963|1C06_HUMAN; sp|P30510|1C14_HUMAN; sp|P13746|1A11_HUMAN; tr|Q5SRN7|Q5SRN7_HUMAN; tr|Q5SRN5|Q5SRN5_HUMAN; tr|A0A0G2JL56|A0A0G2JL56_HUMAN; tr|A0A0G2JI…	HLA class I histocompatibility antigen, Cw-8 alpha chain OS=Homo sapiens GN=HLA-C PE=1 SV=1; HLA class I histocompatibility antigen, Cw-6 alpha chain OS=Homo sapiens GN=HLA-C PE=1 SV=1; HLA class I histocompatibility antigen, Cw-5 alpha chain OS=Homo sapiens GN=HLA-C PE=1 SV=1; HLA class I histocompatibility antigen, Cw-6 alpha chain OS=Homo sapiens GN=HLA-C PE=1 SV=1; HLA class I histocompatibil…	313	99	SNDDAVRVL	9		0.00169	987.5	494.757	987.499	494.757	2	4	14	32.1227	7007276
sp|P30505|1C08_HUMAN; tr|A0A0G2JH50|A0A0G2JH50_HUMAN; sp|Q9TNN7|1C05_HUMAN; tr|A2BF26|A2BF26_HUMAN; tr|A0A0G2JIF0|A0A0G2JIF0_HUMAN; sp|Q95604|1C17_HUMAN; sp|P30504|1C04_HUMAN; sp|Q29865|1C18_HUMAN; sp|Q31612|1B73_HUMAN; sp|P30508|1C12_HUMAN; sp|Q29963|1C06_HUMAN; sp|P30510|1C14_HUMAN; sp|P13746|1A11_HUMAN; tr|Q5SRN7|Q5SRN7_HUMAN; tr|Q5SRN5|Q5SRN5_HUMAN; tr|A0A0G2JL56|A0A0G2JL56_HUMAN; tr|A0A0G2JI…	HLA class I histocompatibility antigen, Cw-8 alpha chain OS=Homo sapiens GN=HLA-C PE=1 SV=1; HLA class I histocompatibility antigen, Cw-6 alpha chain OS=Homo sapiens GN=HLA-C PE=1 SV=1; HLA class I histocompatibility antigen, Cw-5 alpha chain OS=Homo sapiens GN=HLA-C PE=1 SV=1; HLA class I histocompatibility antigen, Cw-6 alpha chain OS=Homo sapiens GN=HLA-C PE=1 SV=1; HLA class I histocompatibil…	220	99	AADIENRVL	9		-0.00308	999.532	500.773	999.535	500.775	2	7	14	32.467	1293011
sp|P30505|1C08_HUMAN; tr|A0A0G2JH50|A0A0G2JH50_HUMAN; sp|Q9TNN7|1C05_HUMAN; tr|A2BF26|A2BF26_HUMAN; tr|A0A0G2JIF0|A0A0G2JIF0_HUMAN; sp|Q95604|1C17_HUMAN; sp|P30504|1C04_HUMAN; sp|Q29865|1C18_HUMAN; sp|Q31612|1B73_HUMAN; sp|P30508|1C12_HUMAN; sp|Q29963|1C06_HUMAN; sp|P30510|1C14_HUMAN; sp|P13746|1A11_HUMAN; tr|Q5SRN7|Q5SRN7_HUMAN; tr|Q5SRN5|Q5SRN5_HUMAN; tr|A0A0G2JL56|A0A0G2JL56_HUMAN; tr|A0A0G2JI…	HLA class I histocompatibility antigen, Cw-8 alpha chain OS=Homo sapiens GN=HLA-C PE=1 SV=1; HLA class I histocompatibility antigen, Cw-6 alpha chain OS=Homo sapiens GN=HLA-C PE=1 SV=1; HLA class I histocompatibility antigen, Cw-5 alpha chain OS=Homo sapiens GN=HLA-C PE=1 SV=1; HLA class I histocompatibility antigen, Cw-6 alpha chain OS=Homo sapiens GN=HLA-C PE=1 SV=1; HLA class I histocompatibil…	87	99	SADPEEYDL	9		-0.00617	1037.41	1038.42	1037.42	1038.43	1	2	11	44.0897	521598
sp|P30505|1C08_HUMAN; tr|A0A0G2JH50|A0A0G2JH50_HUMAN; sp|Q9TNN7|1C05_HUMAN; tr|A2BF26|A2BF26_HUMAN; tr|A0A0G2JIF0|A0A0G2JIF0_HUMAN; sp|Q95604|1C17_HUMAN; sp|P30504|1C04_HUMAN; sp|P30508|1C12_HUMAN; sp|P30510|1C14_HUMAN; sp|P13746|1A11_HUMAN; tr|Q5SRN7|Q5SRN7_HUMAN; tr|Q5SRN5|Q5SRN5_HUMAN; tr|A0A0G2JL56|A0A0G2JL56_HUMAN; tr|A0A0G2JIF2|A0A0G2JIF2_HUMAN; tr|A0A0G2JI36|A0A0G2JI36_HUMAN; sp|P30455|1A3…	HLA class I histocompatibility antigen, Cw-8 alpha chain OS=Homo sapiens GN=HLA-C PE=1 SV=1; HLA class I histocompatibility antigen, Cw-6 alpha chain OS=Homo sapiens GN=HLA-C PE=1 SV=1; HLA class I histocompatibility antigen, Cw-5 alpha chain OS=Homo sapiens GN=HLA-C PE=1 SV=1; HLA class I histocompatibility antigen, Cw-6 alpha chain OS=Homo sapiens GN=HLA-C PE=1 SV=1; HLA class I histocompatibil…	12	98.9	AADSPSQNL	9		0.000521	901.415	451.715	901.414	451.714	2	4	11	27.3353	1335118
sp|P30505|1C08_HUMAN; tr|A0A0G2JH50|A0A0G2JH50_HUMAN; sp|Q9TNN7|1C05_HUMAN; tr|A2BF26|A2BF26_HUMAN; tr|A0A0G2JIF0|A0A0G2JIF0_HUMAN; sp|P30504|1C04_HUMAN; sp|P30508|1C12_HUMAN; sp|Q29963|1C06_HUMAN; sp|P30510|1C14_HUMAN; sp|P04222|1C03_HUMAN	HLA class I histocompatibility antigen, Cw-8 alpha chain OS=Homo sapiens GN=HLA-C PE=1 SV=1; HLA class I histocompatibility antigen, Cw-6 alpha chain OS=Homo sapiens GN=HLA-C PE=1 SV=1; HLA class I histocompatibility antigen, Cw-5 alpha chain OS=Homo sapiens GN=HLA-C PE=1 SV=1; HLA class I histocompatibility antigen, Cw-6 alpha chain OS=Homo sapiens GN=HLA-C PE=1 SV=1; HLA class I histocompatibil…	470	99	ILDEHVQRV	9		-0.000656	1107.6	554.809	1107.6	554.809	2	2	10	25.8763	52898.3
sp|P30505|1C08_HUMAN; tr|A0A0G2JH50|A0A0G2JH50_HUMAN; sp|Q9TNN7|1C05_HUMAN; tr|A2BF26|A2BF26_HUMAN; tr|A0A0G2JIF0|A0A0G2JIF0_HUMAN	HLA class I histocompatibility antigen, Cw-8 alpha chain OS=Homo sapiens GN=HLA-C PE=1 SV=1; HLA class I histocompatibility antigen, Cw-6 alpha chain OS=Homo sapiens GN=HLA-C PE=1 SV=1; HLA class I histocompatibility antigen, Cw-5 alpha chain OS=Homo sapiens GN=HLA-C PE=1 SV=1; HLA class I histocompatibility antigen, Cw-6 alpha chain OS=Homo sapiens GN=HLA-C PE=1 SV=1; HLA class I histocompatibil…	584	99	VVDPNDPQM	9	Oxidation(M)@9	0.00109	1029.44	515.73	1029.44	515.729	2	29	12	26.0014	817988
sp|P30505|1C08_HUMAN; tr|A0A0G2JH50|A0A0G2JH50_HUMAN; sp|Q9TNN7|1C05_HUMAN; tr|A2BF26|A2BF26_HUMAN; tr|A0A0G2JIF0|A0A0G2JIF0_HUMAN	HLA class I histocompatibility antigen, Cw-8 alpha chain OS=Homo sapiens GN=HLA-C PE=1 SV=1; HLA class I histocompatibility antigen, Cw-6 alpha chain OS=Homo sapiens GN=HLA-C PE=1 SV=1; HLA class I histocompatibility antigen, Cw-5 alpha chain OS=Homo sapiens GN=HLA-C PE=1 SV=1; HLA class I histocompatibility antigen, Cw-6 alpha chain OS=Homo sapiens GN=HLA-C PE=1 SV=1; HLA class I histocompatibil…	196	99	AVDGSGTKF	9		-0.00183	880.427	441.221	880.429	441.222	2	15	10	24.2788	31690380
sp|P30505|1C08_HUMAN; tr|A0A0G2JH50|A0A0G2JH50_HUMAN; sp|Q9TNN7|1C05_HUMAN; tr|A2BF26|A2BF26_HUMAN; tr|A0A0G2JIF0|A0A0G2JIF0_HUMAN	HLA class I histocompatibility antigen, Cw-8 alpha chain OS=Homo sapiens GN=HLA-C PE=1 SV=1; HLA class I histocompatibility antigen, Cw-6 alpha chain OS=Homo sapiens GN=HLA-C PE=1 SV=1; HLA class I histocompatibility antigen, Cw-5 alpha chain OS=Homo sapiens GN=HLA-C PE=1 SV=1; HLA class I histocompatibility antigen, Cw-6 alpha chain OS=Homo sapiens GN=HLA-C PE=1 SV=1; HLA class I histocompatibil…	79	99	HGDLGNGKF	9		-0.0029	943.448	472.731	943.451	472.733	2	9	14	22.7383	2473760
sp|P30153|2AAA_HUMAN; tr|B3KQV6|B3KQV6_HUMAN	Serine/threonine-protein phosphatase 2A 65 kDa regulatory subunit A alpha isoform OS=Homo sapiens GN=PPP2R1A PE=1 SV=4; Serine/threonine-protein phosphatase 2A 65 kDa regulatory subunit A alpha isoform OS=Homo sapiens GN=PPP2R1A PE=1 SV=1	52	99	AADKAIEKM	9	Oxidation(M)@9	0.00402	991.505	496.76	991.501	496.758	2	2	13	18.1419	54773.7
sp|P28908|TNR8_HUMAN	Tumor necrosis factor receptor superfamily member 8 OS=Homo sapiens GN=TNFRSF8 PE=1 SV=1	441	99	SADDVIKMI	9	Oxidation(M)@8	-0.00107	1006.5	504.257	1006.5	504.258	2	6	15	38.1353	694956
sp|P28482|MK01_HUMAN	Mitogen-activated protein kinase 1 OS=Homo sapiens GN=MAPK1 PE=1 SV=3	306	99	KIDKVRIFL	9		0.000304	1130.72	566.366	1130.72	566.366	2	3	12	32.922	436533
sp|P28482|MK01_HUMAN	Mitogen-activated protein kinase 1 OS=Homo sapiens GN=MAPK1 PE=1 SV=3	142	99	AADGPQKLL	9		-0.00119	911.506	456.76	911.508	456.761	2	16	14	31.0405	54661580
sp|P27449|VATL_HUMAN	V-type proton ATPase 16 kDa proteolipid subunit OS=Homo sapiens GN=ATP6V0C PE=1 SV=1	7	99	FQDFNPSKF	9		-0.000599	1128.52	565.269	1128.52	565.269	2	6	14	41.1859	4078842
sp|P27449|VATL_HUMAN	V-type proton ATPase 16 kDa proteolipid subunit OS=Homo sapiens GN=ATP6V0C PE=1 SV=1	579	99	TSDKGFVTM	9	Oxidation(M)@9	-0.00808	1000.45	501.23	1000.45	501.234	2	7	13	24.7322	181179
sp|P26038|MOES_HUMAN	Moesin OS=Homo sapiens GN=MSN PE=1 SV=3	253	99	VSDPKEVTV	9		0.00185	972.515	487.265	972.513	487.264	2	5	12	26.1869	3504506
sp|P25774|CATS_HUMAN	Cathepsin S OS=Homo sapiens GN=CTSS PE=1 SV=3	256	98.8	MSDVQIHWF	9	Oxidation(M)@1	0.000415	1177.52	589.769	1177.52	589.769	2	3	12	49.9536	204047
sp|P25774|CATS_HUMAN	Cathepsin S OS=Homo sapiens GN=CTSS PE=1 SV=3	47	98.7	FQDKAAGNF	9		-0.00107	996.465	499.24	996.466	499.241	2	2	12	27.8956	680584
sp|P24539|AT5F1_HUMAN; tr|Q5QNZ2|Q5QNZ2_HUMAN	ATP synthase F(0) complex subunit B1, mitochondrial OS=Homo sapiens GN=ATP5F1 PE=1 SV=2; ATP synthase F(0) complex subunit B1, mitochondrial OS=Homo sapiens GN=ATP5F1 PE=1 SV=1	42	99	ISDHNDADF	9		-0.000207	1032.41	517.215	1032.41	517.215	2	5	11	26.7445	829100
sp|P23921|RIR1_HUMAN	Ribonucleoside-diphosphate reductase large subunit OS=Homo sapiens GN=RRM1 PE=1 SV=1	880	99	KADENNAKL	9		-0.000345	1001.51	501.764	1001.51	501.764	2	3	14	18.607	637635
sp|P23786|CPT2_HUMAN	Carnitine O-palmitoyltransferase 2, mitochondrial OS=Homo sapiens GN=CPT2 PE=1 SV=2	173	99	HVDGHLYEL	9		-0.001829	1081.52	541.766	1081.52	541.767	2	11	13	32.6242	2546843
sp|P23284|PPIB_HUMAN	Peptidyl-prolyl cis-trans isomerase B OS=Homo sapiens GN=PPIB PE=1 SV=2	10	99	MTDEQEKGL	9	Oxidation(M)@1	-0.00283	1065.46	533.738	1065.46	533.74	2	8	14	21.2149	737645
sp|P23246|SFPQ_HUMAN	Splicing factor, proline- and glutamine-rich OS=Homo sapiens GN=SFPQ PE=1 SV=2	249	98.7	YAESYHQHF	9		-0.00234	1180.49	591.253	1180.49	591.254	2	2	10	25.2496	104741
sp|P23246|SFPQ_HUMAN	Splicing factor, proline- and glutamine-rich OS=Homo sapiens GN=SFPQ PE=1 SV=2	300	99	VSDDGTLHM	9	Oxidation(M)@9	-0.00594	989.406	495.711	989.412	495.713	2	13	11	22.6449	492918
sp|P22626|ROA2_HUMAN	Heterogeneous nuclear ribonucleoproteins A2/B1 OS=Homo sapiens GN=HNRNPA2B1 PE=1 SV=2	673	99	SIDKAVTKL	9		0.00145	973.582	487.798	973.581	487.798	2	9	12	27.6846	136979
sp|P22626|ROA2_HUMAN	Heterogeneous nuclear ribonucleoproteins A2/B1 OS=Homo sapiens GN=HNRNPA2B1 PE=1 SV=2	31	99	AAELGKTLL	9		-8e-06	914.544	458.279	914.544	458.279	2	1	11	36.4793	810898
sp|P22626|ROA2_HUMAN	Heterogeneous nuclear ribonucleoproteins A2/B1 OS=Homo sapiens GN=HNRNPA2B1 PE=1 SV=2	80	99	VSDSGAHVL	9		-0.000275	883.44	442.727	883.44	442.727	2	14	11	25.856	14801540
sp|P22626|ROA2_HUMAN	Heterogeneous nuclear ribonucleoproteins A2/B1 OS=Homo sapiens GN=HNRNPA2B1 PE=1 SV=2	155	99	HPDESGSKF	9		-0.001	1002.44	502.227	1002.44	502.228	2	2	13	19.6848	183631
sp|P22626|ROA2_HUMAN	Heterogeneous nuclear ribonucleoproteins A2/B1 OS=Homo sapiens GN=HNRNPA2B1 PE=1 SV=2	135	99	KLIDRTESL	9		-0.00227	1073.61	537.81	1073.61	537.811	2	5	13	27.1621	435230
sp|P22626|ROA2_HUMAN	Heterogeneous nuclear ribonucleoproteins A2/B1 OS=Homo sapiens GN=HNRNPA2B1 PE=1 SV=2	8	99	LADHAARQL	9		-0.00411	993.531	497.773	993.536	497.775	2	1	13	21.2309	510454
sp|P22626|ROA2_HUMAN	Heterogeneous nuclear ribonucleoproteins A2/B1 OS=Homo sapiens GN=HNRNPA2B1 PE=1 SV=2	1548	99	SADKTVRVY	9		-0.00432	1037.55	519.78	1037.55	519.783	2	2	12	22.1956	733801
sp|P22314|UBA1_HUMAN; tr|Q5JRS3|Q5JRS3_HUMAN; tr|Q5JRS2|Q5JRS2_HUMAN; tr|Q5JRS1|Q5JRS1_HUMAN; tr|Q5JRS0|Q5JRS0_HUMAN; tr|Q5JRR9|Q5JRR9_HUMAN	Ubiquitin-like modifier-activating enzyme 1 OS=Homo sapiens GN=UBA1 PE=1 SV=3; Ubiquitin-like modifier-activating enzyme 1 (Fragment) OS=Homo sapiens GN=UBA1 PE=1 SV=1; Ubiquitin-like modifier-activating enzyme 1 (Fragment) OS=Homo sapiens GN=UBA1 PE=1 SV=1; Ubiquitin-like modifier-activating enzyme 1 (Fragment) OS=Homo sapiens GN=UBA1 PE=1 SV=1; Ubiquitin-like modifier-activating enzyme 1 (Fragm…	229	99	NADLRKLAV	9		-2.5e-05	998.587	500.301	998.587	500.301	2	4	12	29.7826	4150908
sp|P21796|VDAC1_HUMAN	Voltage-dependent anion-selective channel protein 1 OS=Homo sapiens GN=VDAC1 PE=1 SV=2	1415	99	YLEFKPLLL	9		0.002599	1134.67	568.343	1134.67	568.342	2	5	14	57.8206	1289486
sp|P20930|FILA_HUMAN	Filaggrin OS=Homo sapiens GN=FLG PE=1 SV=3	407	98.7	KSDPGIIKA	9		-0.00289	927.536	464.775	927.539	464.777	2	1	11	21.9902	280625
sp|P20645|MPRD_HUMAN; tr|F5H883|F5H883_HUMAN; tr|F5GXU0|F5GXU0_HUMAN; tr|F5GXE0|F5GXE0_HUMAN; tr|F5GX30|F5GX30_HUMAN	Cation-dependent mannose-6-phosphate receptor OS=Homo sapiens GN=M6PR PE=1 SV=1; Cation-dependent mannose-6-phosphate receptor OS=Homo sapiens GN=M6PR PE=1 SV=1; Cation-dependent mannose-6-phosphate receptor (Fragment) OS=Homo sapiens GN=M6PR PE=1 SV=1; Cation-dependent mannose-6-phosphate receptor (Fragment) OS=Homo sapiens GN=M6PR PE=1 SV=1; Cation-dependent mannose-6-phosphate receptor OS=Homo…	173	99	YAEEFRTYL	9		0.00449	1190.57	596.29	1190.56	596.288	2	18	13	43.7586	1091065
sp|P20592|MX2_HUMAN; sp|P20591|MX1_HUMAN	Interferon-induced GTP-binding protein Mx2 OS=Homo sapiens GN=MX2 PE=1 SV=1; Interferon-induced GTP-binding protein Mx1 OS=Homo sapiens GN=MX1 PE=1 SV=4	352	99	NADAIVVKL	9		0.000446	941.555	471.785	941.555	471.785	2	177	13	39.7	12370480
sp|P20592|MX2_HUMAN	Interferon-induced GTP-binding protein Mx2 OS=Homo sapiens GN=MX2 PE=1 SV=1	96	99	NSDDEVRFL	9		0.000487	1093.5	547.76	1093.5	547.759	2	2	12	41.3411	1836107
sp|P20339|RAB5A_HUMAN	Ras-related protein Rab-5A OS=Homo sapiens GN=RAB5A PE=1 SV=2	186	98.9	LADEQDVHM	9	Oxidation(M)@9	-0.00192	1072.45	537.231	1072.45	537.232	2	14	10	22.5141	277676
sp|P20290|BTF3_HUMAN	Transcription factor BTF3 OS=Homo sapiens GN=BTF3 PE=1 SV=1	98	99	VQDESHSEW	9		-0.000578	1115.45	558.733	1115.45	558.733	2	15	12	26.6908	2009129
sp|P19338|NUCL_HUMAN; tr|H7BY16|H7BY16_HUMAN	Nucleolin OS=Homo sapiens GN=NCL PE=1 SV=3; Nucleolin (Fragment) OS=Homo sapiens GN=NCL PE=1 SV=7	84	99	LADTKKIVL	9		0.000809	999.634	500.824	999.633	500.824	2	3	13	28.0906	1096315
sp|P18583|SON_HUMAN; tr|H7C1M2|H7C1M2_HUMAN	Protein SON OS=Homo sapiens GN=SON PE=1 SV=4; Protein SON (Fragment) OS=Homo sapiens GN=SON PE=1 SV=1	120	99	VAEERGAVL	9		0.000627	942.514	472.264	942.513	472.264	2	11	12	26.5325	1129889
sp|P17405|ASM_HUMAN	Sphingomyelin phosphodiesterase OS=Homo sapiens GN=SMPD1 PE=1 SV=4	492	99	GTDGVGTKL	9		0.000772	846.445	424.23	846.445	424.23	2	7	11	25.1772	270346
sp|P14866|HNRPL_HUMAN; tr|M0QXS5|M0QXS5_HUMAN; tr|M0QYT0|M0QYT0_HUMAN	Heterogeneous nuclear ribonucleoprotein L OS=Homo sapiens GN=HNRNPL PE=1 SV=2; Heterogeneous nuclear ribonucleoprotein L (Fragment) OS=Homo sapiens GN=HNRNPL PE=1 SV=1; Uncharacterized protein (Fragment) OS=Homo sapiens PE=1 SV=1	90	99	LGDEGARLL	9		-0.00157	942.512	472.263	942.513	472.264	2	3	13	36.1893	1987248
sp|P14625|ENPL_HUMAN	Endoplasmin OS=Homo sapiens GN=HSP90B1 PE=1 SV=1	66	99	LDTNADKQL	9		-0.000377	1016.51	509.264	1016.51	509.264	2	3	15	26.1062	208243
sp|P13796|PLSL_HUMAN	Plastin-2 OS=Homo sapiens GN=LCP1 PE=1 SV=6	504	99	FIDQNRVML	9	Oxidation(M)@8	0.00494	1150.59	576.3	1150.58	576.297	2	3	12	36.9712	543724
sp|P13796|PLSL_HUMAN	Plastin-2 OS=Homo sapiens GN=LCP1 PE=1 SV=6	277	99	HADTHVQRL	9		0.000173	1075.55	538.784	1075.55	538.783	2	2	10	19.092	95771.7
sp|P13796|PLSL_HUMAN	Plastin-2 OS=Homo sapiens GN=LCP1 PE=1 SV=6	451	99	GSGIERMGP	9	Oxidation(M)@7	0.000154	918.423	460.219	918.423	460.219	2	2	11	21.0267	165914
sp|P13796|PLSL_HUMAN	Plastin-2 OS=Homo sapiens GN=LCP1 PE=1 SV=6	314	99	ASDFEIGHF	9		-0.00449	1021.45	511.73	1021.45	511.733	2	2	9	45.9698	76105.2
sp|P13667|PDIA4_HUMAN	Protein disulfide-isomerase A4 OS=Homo sapiens GN=PDIA4 PE=1 SV=2	541	99	HGDSQQTHL	9		-0.000655	1021.46	511.736	1021.46	511.736	2	2	10	18.6718	160137
sp|P13645|K1C10_HUMAN	Keratin, type I cytoskeletal 10 OS=Homo sapiens GN=KRT10 PE=1 SV=6	630	99	FIEEHATKL	9		-0.00128	1086.57	544.292	1086.57	544.293	2	11	14	26.8051	16239750
sp|P13645|K1C10_HUMAN	Keratin, type I cytoskeletal 10 OS=Homo sapiens GN=KRT10 PE=1 SV=6	477	99	YTDEPVSKI	9		-0.00225	1050.52	526.268	1050.52	526.269	2	6	13	29.0837	5284573
sp|P13645|K1C10_HUMAN	Keratin, type I cytoskeletal 10 OS=Homo sapiens GN=KRT10 PE=1 SV=6	65	99	HVDHGKTTL	9		-0.00638	1006.51	504.264	1006.52	504.267	2	14	14	18.4975	2164998
sp|P13639|EF2_HUMAN	Elongation factor 2 OS=Homo sapiens GN=EEF2 PE=1 SV=4	651	99	KAEEIANEM	9	Oxidation(M)@9	-0.00145	1049.47	525.741	1049.47	525.742	2	2	11	19.9079	239461
sp|P13639|EF2_HUMAN	Elongation factor 2 OS=Homo sapiens GN=EEF2 PE=1 SV=4	461	99	HADQDGEKL	9		-0.0019	1011.46	506.737	1011.46	506.738	2	2	9	19.0377	59383.1
sp|P13612|ITA4_HUMAN; tr|E7EP60|E7EP60_HUMAN	Integrin alpha-4 OS=Homo sapiens GN=ITGA4 PE=1 SV=3; Integrin alpha-4 (Fragment) OS=Homo sapiens GN=ITGA4 PE=1 SV=1	533	99	SQDVLRVHF	9		0.000778	1099.58	550.796	1099.58	550.796	2	4	12	36.209	690392
sp|P11717|MPRI_HUMAN	Cation-independent mannose-6-phosphate receptor OS=Homo sapiens GN=IGF2R PE=1 SV=3	183	99	KAEADRIVF	9		0.00131	1047.57	524.794	1047.57	524.793	2	1	12	29.8404	2175298
sp|P11717|MPRI_HUMAN	Cation-independent mannose-6-phosphate receptor OS=Homo sapiens GN=IGF2R PE=1 SV=3	509	99	GADALRLYL	9		-0.00439	990.545	496.28	990.55	496.282	2	3	12	49.5142	554464
sp|P11717|MPRI_HUMAN	Cation-independent mannose-6-phosphate receptor OS=Homo sapiens GN=IGF2R PE=1 SV=3	44	99	AVEAKKTYV	9		-0.0053	1007.56	504.787	1007.57	504.79	2	4	11	20.2061	961351
sp|P11388|TOP2A_HUMAN	DNA topoisomerase 2-alpha OS=Homo sapiens GN=TOP2A PE=1 SV=3	236	99	AADPVSPLL	9		-0.00118	881.485	441.75	881.486	441.75	2	3	12	51.5717	1711426
sp|P11279|LAMP1_HUMAN	Lysosome-associated membrane glycoprotein 1 OS=Homo sapiens GN=LAMP1 PE=1 SV=3	116	99	MADIGGHAI	9	Oxidation(M)@1	-0.00123	899.416	450.715	899.417	450.716	2	8	11	27.995	328026
sp|P11166|GTR1_HUMAN	Solute carrier family 2, facilitated glucose transporter member 1 OS=Homo sapiens GN=SLC2A1 PE=1 SV=2	863	99	NAEAKITKL	9		-0.00143	986.575	494.295	986.576	494.295	2	6	14	23.94	1590779
sp|P11047|LAMC1_HUMAN	Laminin subunit gamma-1 OS=Homo sapiens GN=LAMC1 PE=1 SV=3	115	99	KANKKPVQL	9		-0.00165	1024.64	513.326	1024.64	513.327	2	7	14	19.0435	540909
sp|P0CG12|CTF8A_HUMAN	Chromosome transmission fidelity protein 8 homolog isoform 2 OS=Homo sapiens GN=CHTF8 PE=1 SV=1	623	98.9	LSDRKKVTL	9		0.00423	1058.65	530.332	1058.64	530.33	2	5	11	20.9986	352687
sp|P0CG12|CTF8A_HUMAN	Chromosome transmission fidelity protein 8 homolog isoform 2 OS=Homo sapiens GN=CHTF8 PE=1 SV=1	39	99	SGDGGRAEL	9		-0.00119	860.398	431.206	860.399	431.207	2	7	12	21.7198	2094506
sp|P09874|PARP1_HUMAN	Poly [ADP-ribose] polymerase 1 OS=Homo sapiens GN=PARP1 PE=1 SV=4	422	99	FGEMGGKFM	9	Oxidation(M)@4; Oxidation(M)@9	0.000367	1034.42	518.217	1034.42	518.217	2	2	13	28.0431	316493
sp|P09874|PARP1_HUMAN	Poly [ADP-ribose] polymerase 1 OS=Homo sapiens GN=PARP1 PE=1 SV=4	317	99	ISDDGINRM	9	Oxidation(M)@9	-0.00106	1035.46	518.74	1035.47	518.74	2	8	13	23.1027	569751
sp|P09661|RU2A_HUMAN	U2 small nuclear ribonucleoprotein A' OS=Homo sapiens GN=SNRPA1 PE=1 SV=2	108	99	SMEDAKVYV	9	Oxidation(M)@2	-0.0031	1056.48	529.246	1056.48	529.247	2	1	13	28.2804	313013
sp|P08579|RU2B_HUMAN	U2 small nuclear ribonucleoprotein B'' OS=Homo sapiens GN=SNRPB2 PE=1 SV=1	2549	99	SMDHPHHTL	9	Oxidation(M)@2	-0.0049	1089.46	545.738	1089.47	545.74	2	1	11	18.2002	179939
sp|P08567|PLEK_HUMAN	Pleckstrin OS=Homo sapiens GN=PLEK PE=1 SV=3	273	99	VAEEHAPSI	9		-0.000733	951.465	476.74	951.466	476.74	2	1	12	26.6979	1000611
sp|P08238|HS90B_HUMAN; sp|Q58FF8|H90B2_HUMAN; sp|Q58FF7|H90B3_HUMAN	Heat shock protein HSP 90-beta OS=Homo sapiens GN=HSP90AB1 PE=1 SV=4; Putative heat shock protein HSP 90-beta 2 OS=Homo sapiens GN=HSP90AB2P PE=1 SV=2; Putative heat shock protein HSP 90-beta-3 OS=Homo sapiens GN=HSP90AB3P PE=5 SV=1	1801	99	KSDDTAEHL	9		0.00362	1014.47	508.24	1014.46	508.238	2	3	14	19.9345	235710
sp|P08238|HS90B_HUMAN; sp|Q58FF8|H90B2_HUMAN; sp|Q58FF7|H90B3_HUMAN	Heat shock protein HSP 90-beta OS=Homo sapiens GN=HSP90AB1 PE=1 SV=4; Putative heat shock protein HSP 90-beta 2 OS=Homo sapiens GN=HSP90AB2P PE=1 SV=2; Putative heat shock protein HSP 90-beta-3 OS=Homo sapiens GN=HSP90AB3P PE=5 SV=1	1601	98.8	AAEDREAKL	9		-0.00254	1001.51	501.763	1001.51	501.764	2	3	13	20.2497	388361
sp|P08237|PFKAM_HUMAN; tr|F8VZQ1|F8VZQ1_HUMAN; tr|F8VNX2|F8VNX2_HUMAN	ATP-dependent 6-phosphofructokinase, muscle type OS=Homo sapiens GN=PFKM PE=1 SV=2; ATP-dependent 6-phosphofructokinase, muscle type (Fragment) OS=Homo sapiens GN=PFKM PE=1 SV=1; ATP-dependent 6-phosphofructokinase, muscle type (Fragment) OS=Homo sapiens GN=PFKM PE=1 SV=1	25	99	HTDVGDIKI	9		-0.000172	996.524	499.269	996.524	499.269	2	8	13	30.4832	14033530
sp|P08133|ANXA6_HUMAN	Annexin A6 OS=Homo sapiens GN=ANXA6 PE=1 SV=3	910	99	SSDMSSREL	9	Oxidation(M)@4	-0.00535	1026.42	514.219	1026.43	514.222	2	3	12	20.9068	544144
sp|P07900|HS90A_HUMAN; sp|P08238|HS90B_HUMAN	Heat shock protein HSP 90-alpha OS=Homo sapiens GN=HSP90AA1 PE=1 SV=5; Heat shock protein HSP 90-beta OS=Homo sapiens GN=HSP90AB1 PE=1 SV=4	86	99	SADDWSEHI	9		0.0027	1058.43	530.224	1058.43	530.223	2	6	11	37.7389	145232
sp|P07900|HS90A_HUMAN; sp|P08238|HS90B_HUMAN	Heat shock protein HSP 90-alpha OS=Homo sapiens GN=HSP90AA1 PE=1 SV=5; Heat shock protein HSP 90-beta OS=Homo sapiens GN=HSP90AB1 PE=1 SV=4	186	99	GSDSPRSSL	9		0.000426	904.425	453.22	904.425	453.22	2	3	12	21.659	181330
sp|P07737|PROF1_HUMAN	Profilin-1 OS=Homo sapiens GN=PFN1 PE=1 SV=2		98.8	IVDHQNDSF	9		0.004926	1073.48	1074.49	1073.48	1074.49	1	5	11	26.3055	1346364
sp|P06733|ENOA_HUMAN	Alpha-enolase OS=Homo sapiens GN=ENO1 PE=1 SV=2	607	99	VAEDPSKGF	9		0.00437	948.46	475.237	948.455	475.235	2	4	11	27.5989	726232
sp|P06733|ENOA_HUMAN	Alpha-enolase OS=Homo sapiens GN=ENO1 PE=1 SV=2	190	99	KADEDDIKL	9		0.00207	1045.53	523.773	1045.53	523.772	2	7	14	27.2121	1480403
sp|P06733|ENOA_HUMAN	Alpha-enolase OS=Homo sapiens GN=ENO1 PE=1 SV=2	69	99	VADGERAAL	9		-0.00204	900.464	451.24	900.466	451.241	2	1	13	24.4292	5370819
sp|P06702|S10A9_HUMAN	Protein S100-A9 OS=Homo sapiens GN=S100A9 PE=1 SV=1	210	99	YQDVGSLNI	9		0.000348	1007.49	1008.5	1007.49	1008.5	1	3	12	48.0672	229134
sp|P06702|S10A9_HUMAN	Protein S100-A9 OS=Homo sapiens GN=S100A9 PE=1 SV=1	545	99	SADVEVARF	9		-0.000244	992.492	497.253	992.493	497.254	2	2	12	34.7993	1290053
sp|P06702|S10A9_HUMAN	Protein S100-A9 OS=Homo sapiens GN=S100A9 PE=1 SV=1	43	99	FAEKLSVKL	9		-0.000387	1033.62	517.816	1033.62	517.816	2	11	15	34.1104	2574890
sp|P06454|PTMA_HUMAN	Prothymosin alpha OS=Homo sapiens GN=PTMA PE=1 SV=2	3	99	HQQLYWSHP	9		6.1e-05	1194.56	598.286	1194.56	598.286	2	4	14	29.6013	373158
sp|P06454|PTMA_HUMAN	Prothymosin alpha OS=Homo sapiens GN=PTMA PE=1 SV=2	401	98.7	KTDEMHTAL	9	Oxidation(M)@5	-0.0051	1060.48	531.248	1060.49	531.25	2	5	13	19.4204	13083120
sp|P06280|AGAL_HUMAN	Alpha-galactosidase A OS=Homo sapiens GN=GLA PE=1 SV=1	790	98.8	FQEADSPTL	9		0.00195	1006.46	1007.47	1006.46	1007.47	1	17	11	48.3665	162903
sp|P06280|AGAL_HUMAN	Alpha-galactosidase A OS=Homo sapiens GN=GLA PE=1 SV=1	104	99	FLDHTGSHL	9		0.000582	1025.49	513.754	1025.49	513.754	2	2	14	27.3265	738776
sp|P06280|AGAL_HUMAN	Alpha-galactosidase A OS=Homo sapiens GN=GLA PE=1 SV=1	214	99	FADNPGPMV	9	Oxidation(M)@8	-0.000107	962.417	482.216	962.417	482.216	2	4	11	35.8341	1482523
sp|P05120|PAI2_HUMAN; tr|E9PDK7|E9PDK7_HUMAN; tr|E7ERB5|E7ERB5_HUMAN; tr|E7EPJ9|E7EPJ9_HUMAN	Plasminogen activator inhibitor 2 OS=Homo sapiens GN=SERPINB2 PE=1 SV=2; Plasminogen activator inhibitor 2 (Fragment) OS=Homo sapiens GN=SERPINB2 PE=1 SV=1; Plasminogen activator inhibitor 2 (Fragment) OS=Homo sapiens GN=SERPINB2 PE=1 SV=1; Plasminogen activator inhibitor 2 (Fragment) OS=Homo sapiens GN=SERPINB2 PE=1 SV=1	16	99	HQDNRPSGL	9		-0.0011	1022.49	512.251	1022.49	512.252	2	5	11	20.1336	426370
sp|P05109|S10A8_HUMAN	Protein S100-A8 OS=Homo sapiens GN=S100A8 PE=1 SV=1	72	99	FLDQVAHKL	9		0.00157	1069.59	535.804	1069.59	535.803	2	4	12	33.6911	1847070
sp|P05023|AT1A1_HUMAN	Sodium/potassium-transporting ATPase subunit alpha-1 OS=Homo sapiens GN=ATP1A1 PE=1 SV=1	1129	99	SNDDKNAWF	9		0.000848	1095.46	548.739	1095.46	548.738	2	6	11	40.6876	10658040
sp|P05023|AT1A1_HUMAN	Sodium/potassium-transporting ATPase subunit alpha-1 OS=Homo sapiens GN=ATP1A1 PE=1 SV=1	251	99	ISDLAQHYL	9		-1.4e-05	1058.54	530.277	1058.54	530.277	2	5	14	39.4084	7440453
sp|P04818|TYSY_HUMAN	Thymidylate synthase OS=Homo sapiens GN=TYMS PE=1 SV=3	116	99	YTDLVPKEV	9		0.00055	1062.56	532.287	1062.56	532.287	2	7	11	36.7891	1157348
sp|P04440|DPB1_HUMAN; tr|H0Y7G7|H0Y7G7_HUMAN; tr|H0Y5P2|H0Y5P2_HUMAN	HLA class II histocompatibility antigen, DP beta 1 chain OS=Homo sapiens GN=HLA-DPB1 PE=1 SV=1; HLA class II histocompatibility antigen, DP beta 1 chain (Fragment) OS=Homo sapiens GN=HLA-DPB1 PE=1 SV=1; HLA class II histocompatibility antigen, DP beta 1 chain (Fragment) OS=Homo sapiens GN=HLA-DPB1 PE=1 SV=1	179	99	FGDLGSAKL	9		0.000764	906.482	454.248	906.481	454.248	2	3	10	37.8872	82463.4
sp|P04406|G3P_HUMAN	Glyceraldehyde-3-phosphate dehydrogenase OS=Homo sapiens GN=GAPDH PE=1 SV=3	226	99	HADAATRQL	9		-0.00337	981.496	491.755	981.499	491.757	2	3	14	19.5703	260930
sp|P04406|G3P_HUMAN	Glyceraldehyde-3-phosphate dehydrogenase OS=Homo sapiens GN=GAPDH PE=1 SV=3	49	99	FSDNEIRKL	9		-0.00567	1120.58	561.298	1120.59	561.301	2	3	12	29.3178	441010
sp|P04406|G3P_HUMAN	Glyceraldehyde-3-phosphate dehydrogenase OS=Homo sapiens GN=GAPDH PE=1 SV=3	265	99	IADDLLEKL	9		-0.00997	1028.57	515.29	1028.58	515.295	2	4	13	49.5478	1351379
sp|P04083|ANXA1_HUMAN; tr|Q5T3N1|Q5T3N1_HUMAN	Annexin A1 OS=Homo sapiens GN=ANXA1 PE=1 SV=2; Annexin (Fragment) OS=Homo sapiens GN=ANXA1 PE=1 SV=1	1621	99	ASDHAPHTL	9		-0.00325	947.443	474.729	947.446	474.73	2	9	13	20.2381	4279636
sp|P04035|HMDH_HUMAN	3-hydroxy-3-methylglutaryl-coenzyme A reductase OS=Homo sapiens GN=HMGCR PE=1 SV=1	22	99	MADTFLEHM	9	Oxidation(M)@1; Oxidation(M)@9	-0.00119	1125.45	563.73	1125.45	563.731	2	9	13	32.7474	4334656
sp|P02786|TFR1_HUMAN	Transferrin receptor protein 1 OS=Homo sapiens GN=TFRC PE=1 SV=2	55	99	KADEVVWVR	9		0.0276	1100.63	551.32	1100.6	551.306	2	4	12	29.2609	1105070
sp|P02786|TFR1_HUMAN	Transferrin receptor protein 1 OS=Homo sapiens GN=TFRC PE=1 SV=2	1813	98.6	YADNQVMHF	9	Oxidation(M)@7	0.00631	1139.48	570.746	1139.47	570.743	2	4	12	29.3718	2997929
sp|P02786|TFR1_HUMAN	Transferrin receptor protein 1 OS=Homo sapiens GN=TFRC PE=1 SV=2	246	98.9	IVDDHTPWV	9		0.00599	1080.53	541.272	1080.52	541.269	2	3	11	40.6773	12295280
sp|P02786|TFR1_HUMAN	Transferrin receptor protein 1 OS=Homo sapiens GN=TFRC PE=1 SV=2	83	99	FVDRGFYSV	9		0.000786	1088.53	545.272	1088.53	545.272	2	3	12	40.522	2941441
sp|P02786|TFR1_HUMAN	Transferrin receptor protein 1 OS=Homo sapiens GN=TFRC PE=1 SV=2	197	99	NADQLASKL	9		0.000464	958.509	480.262	958.508	480.261	2	5	14	30.8105	2096685
sp|P02786|TFR1_HUMAN	Transferrin receptor protein 1 OS=Homo sapiens GN=TFRC PE=1 SV=2	170	99	SADKTVKLW	9	Trp->Kynurenin(W)@9	-0.000552	1050.57	526.293	1050.57	526.293	2	2	14	29.453	1691053
sp|P02786|TFR1_HUMAN	Transferrin receptor protein 1 OS=Homo sapiens GN=TFRC PE=1 SV=2	1014	98.7	LTDDPSPRL	9		-0.00125	1012.52	507.266	1012.52	507.267	2	2	11	30.2342	2208687
sp|P02786|TFR1_HUMAN	Transferrin receptor protein 1 OS=Homo sapiens GN=TFRC PE=1 SV=2	414	99	SADHPPKLY	9		-0.002	1026.51	514.263	1026.51	514.264	2	2	11	25.2457	341809
sp|P02786|TFR1_HUMAN	Transferrin receptor protein 1 OS=Homo sapiens GN=TFRC PE=1 SV=2	94	99	FQDEINWRL	9		-0.00253	1219.6	610.805	1219.6	610.807	2	3	11	49.3481	467519
sp|P02786|TFR1_HUMAN	Transferrin receptor protein 1 OS=Homo sapiens GN=TFRC PE=1 SV=2	297	99	VAEHHVATL	9		-0.00514	975.509	488.762	975.514	488.764	2	21	13	21.9208	257034
sp|P02671|FIBA_HUMAN; tr|A0A087WUA0|A0A087WUA0_HUMAN	Fibrinogen alpha chain OS=Homo sapiens GN=FGA PE=1 SV=2; Fibrinogen alpha chain OS=Homo sapiens GN=FGA PE=1 SV=1	161	99	ITENFPLKL	9		-0.00263	1073.61	537.812	1073.61	537.813	2	4	12	47.4807	1333784
sp|P00558|PGK1_HUMAN	Phosphoglycerate kinase 1 OS=Homo sapiens GN=PGK1 PE=1 SV=3	825	99	FLDDLGLKF	9		0.000999	1066.57	534.293	1066.57	534.292	2	4	13	57.8184	4135917
sp|P00558|PGK1_HUMAN	Phosphoglycerate kinase 1 OS=Homo sapiens GN=PGK1 PE=1 SV=3	170	99	SADKTVKLW	9	Dioxidation(W)@9	-0.000471	1078.57	540.29	1078.57	540.29	2	1	14	29.42	1108603
sp|P00558|PGK1_HUMAN	Phosphoglycerate kinase 1 OS=Homo sapiens GN=PGK1 PE=1 SV=3	118	99	AGDGEVTKI	9		-0.00204	888.453	445.234	888.455	445.235	2	6	14	25.129	18715010
sp|P00338|LDHA_HUMAN	L-lactate dehydrogenase A chain OS=Homo sapiens GN=LDHA PE=1 SV=2	451	98.8	FVDDQQTFF	9		0.00094	1145.5	573.759	1145.5	573.759	2	20	10	56.9265	54109090
sp|P00338|LDHA_HUMAN	L-lactate dehydrogenase A chain OS=Homo sapiens GN=LDHA PE=1 SV=2	564	99	SLDRPHTVL	9		-0.00114	1036.57	519.29	1036.57	519.291	2	8	13	26.781	66857840
sp|O95977|S1PR4_HUMAN	Sphingosine 1-phosphate receptor 4 OS=Homo sapiens GN=S1PR4 PE=1 SV=1	7	99	VSDGVIKVF	9		-0.004464	962.539	482.277	962.544	482.279	2	6	13	42.6122	334820
sp|O95831|AIFM1_HUMAN	Apoptosis-inducing factor 1, mitochondrial OS=Homo sapiens GN=AIFM1 PE=1 SV=1	84	99	FIDDDKVTF	9		0.00166	1098.53	550.27	1098.52	550.269	2	3	13	43.8319	2305832
sp|O95229|ZWINT_HUMAN	ZW10 interactor OS=Homo sapiens GN=ZWINT PE=1 SV=2	605	99	FQDQKIASM	9	Oxidation(M)@9	0.000164	1082.51	542.261	1082.51	542.261	2	2	13	23.8494	543256
sp|O75976|CBPD_HUMAN	Carboxypeptidase D OS=Homo sapiens GN=CPD PE=1 SV=2	1520	99	YSDQEHIKL	9		0.00607	1131.56	566.788	1131.56	566.785	2	4	13	27.3656	1193223
sp|O75976|CBPD_HUMAN	Carboxypeptidase D OS=Homo sapiens GN=CPD PE=1 SV=2	385	99	SADKPLSNM	9	Oxidation(M)@9	-0.000946	977.448	489.731	977.449	489.732	2	6	14	19.8858	717038
sp|O75976|CBPD_HUMAN	Carboxypeptidase D OS=Homo sapiens GN=CPD PE=1 SV=2	15	99	HIDSGKTAL	9		-0.00356	940.494	471.254	940.498	471.256	2	7	13	20.8412	870238
sp|O75976|CBPD_HUMAN	Carboxypeptidase D OS=Homo sapiens GN=CPD PE=1 SV=2	155	99	YVDTAVRHV	9		-0.00502	1058.55	530.28	1058.55	530.283	2	6	11	23.3295	806096
sp|O75976|CBPD_HUMAN	Carboxypeptidase D OS=Homo sapiens GN=CPD PE=1 SV=2	52	99	ATDHIKVQV	9		-0.0102	1009.55	505.78	1009.56	505.785	2	2	12	25.1305	833370
sp|O75925|PIAS1_HUMAN	E3 SUMO-protein ligase PIAS1 OS=Homo sapiens GN=PIAS1 PE=1 SV=2	609	98.9	AADEAKMRF	9	Oxidation(M)@7	-0.00271	1053.49	527.752	1053.49	527.753	2	5	10	20.7995	68941
sp|O75717|WDHD1_HUMAN	WD repeat and HMG-box DNA-binding protein 1 OS=Homo sapiens GN=WDHD1 PE=1 SV=1	188	98.8	VTDLRVTGM	9	Oxidation(M)@9	0.00234	1006.51	504.264	1006.51	504.263	2	1	12	27.8702	328906
sp|O75694|NU155_HUMAN; tr|E9PF10|E9PF10_HUMAN	Nuclear pore complex protein Nup155 OS=Homo sapiens GN=NUP155 PE=1 SV=1; Nuclear pore complex protein Nup155 OS=Homo sapiens GN=NUP155 PE=1 SV=1	43	98.6	VADEMLKDM	9	Oxidation(M)@5; Oxidation(M)@9	-0.00698	1082.46	542.235	1082.46	542.238	2	1	10	22.2866	99267.6
sp|O75533|SF3B1_HUMAN	Splicing factor 3B subunit 1 OS=Homo sapiens GN=SF3B1 PE=1 SV=3	993	99	SAESKTIEF	9		0.0014	1010.49	506.254	1010.49	506.253	2	16	13	32.1309	4184020
sp|O75436|VP26A_HUMAN	Vacuolar protein sorting-associated protein 26A OS=Homo sapiens GN=VPS26A PE=1 SV=2	173	99	SADFPRVGM	9	Oxidation(M)@9	-0.000385	994.454	498.234	994.454	498.234	2	8	14	32.0757	11992000
sp|O75410|TACC1_HUMAN; tr|H0YBT8|H0YBT8_HUMAN; tr|H0YAY0|H0YAY0_HUMAN; tr|B4E3H6|B4E3H6_HUMAN; tr|E7EVI4|E7EVI4_HUMAN; tr|E7ET87|E7ET87_HUMAN	Transforming acidic coiled-coil-containing protein 1 OS=Homo sapiens GN=TACC1 PE=1 SV=2; Transforming acidic coiled-coil-containing protein 1 (Fragment) OS=Homo sapiens GN=TACC1 PE=1 SV=1; Transforming acidic coiled-coil-containing protein 1 (Fragment) OS=Homo sapiens GN=TACC1 PE=1 SV=1; Transforming acidic coiled-coil-containing protein 1 OS=Homo sapiens GN=TACC1 PE=1 SV=1; Transforming acidic c…	171	99	IADMGFARL	9	Oxidation(M)@4	-0.000785	1008.51	505.26	1008.51	505.26	2	5	12	36.9835	1605934
sp|O75410|TACC1_HUMAN	Transforming acidic coiled-coil-containing protein 1 OS=Homo sapiens GN=TACC1 PE=1 SV=2	4849	99	HADKPVATY	9		0.000469	1000.5	501.256	1000.5	501.256	2	5	13	20.5931	431926
sp|O75394|RM33_HUMAN	39S ribosomal protein L33, mitochondrial OS=Homo sapiens GN=MRPL33 PE=1 SV=1	332	99	FIENARLFI	9		-0.00165	1121.62	561.818	1121.62	561.819	2	8	11	50.6924	266943
sp|O75177|CREST_HUMAN; tr|Q9BR54|Q9BR54_HUMAN; tr|J3QQX5|J3QQX5_HUMAN; tr|J3QQW6|J3QQW6_HUMAN; tr|J3QLJ7|J3QLJ7_HUMAN; tr|J3KT22|J3KT22_HUMAN; tr|B4DLD3|B4DLD3_HUMAN; sp|Q15532|SSXT_HUMAN	Calcium-responsive transactivator OS=Homo sapiens GN=SS18L1 PE=1 SV=2; Calcium-responsive transactivator (Fragment) OS=Homo sapiens GN=SS18L1 PE=4 SV=1; Protein SSXT (Fragment) OS=Homo sapiens GN=SS18 PE=1 SV=1; Protein SSXT OS=Homo sapiens GN=SS18 PE=1 SV=1; Protein SSXT (Fragment) OS=Homo sapiens GN=SS18 PE=1 SV=1; Protein SSXT (Fragment) OS=Homo sapiens GN=SS18 PE=1 SV=1; Protein SSXT OS=Homo …	634	99	NADKVLELM	9	Oxidation(M)@9	0.00125	1047.53	524.771	1047.53	524.771	2	8	14	34.3	1313919
sp|O75164|KDM4A_HUMAN	Lysine-specific demethylase 4A OS=Homo sapiens GN=KDM4A PE=1 SV=2	174	99	KSDPSIVRL	9		0.000676	1013.59	507.801	1013.59	507.801	2	18	12	28.4394	6675001
sp|O75069|TMCC2_HUMAN; tr|G5E963|G5E963_HUMAN; tr|A0A0C4DFR1|A0A0C4DFR1_HUMAN; tr|A6NJC0|A6NJC0_HUMAN; tr|G3V207|G3V207_HUMAN; sp|Q9ULS5|TMCC3_HUMAN	Transmembrane and coiled-coil domains protein 2 OS=Homo sapiens GN=TMCC2 PE=1 SV=3; Transmembrane and coiled-coil domain family 2, isoform CRA_b OS=Homo sapiens GN=TMCC2 PE=1 SV=1; Transmembrane and coiled-coil domain family 2, isoform CRA_a OS=Homo sapiens GN=TMCC2 PE=1 SV=1; Transmembrane and coiled-coil domains protein 2 (Fragment) OS=Homo sapiens GN=TMCC2 PE=1 SV=2; Transmembrane and coiled-c…	670	99	VQDEMLARF	9	Oxidation(M)@5	-0.000506	1123.53	562.774	1123.53	562.774	2	33	12	34.4518	5614177
sp|O60674|JAK2_HUMAN; sp|P23458|JAK1_HUMAN	Tyrosine-protein kinase JAK2 OS=Homo sapiens GN=JAK2 PE=1 SV=2; Tyrosine-protein kinase JAK1 OS=Homo sapiens GN=JAK1 PE=1 SV=2	173	98.8	SGDFRNALL	9		-0.00323	991.505	496.76	991.509	496.762	2	3	12	40.7946	296715
sp|O60563|CCNT1_HUMAN	Cyclin-T1 OS=Homo sapiens GN=CCNT1 PE=1 SV=1	57	99	KSDEMNVKV	9	Oxidation(M)@5	-0.0032	1064.51	533.264	1064.52	533.266	2	4	14	19.5147	4483823
sp|O60496|DOK2_HUMAN	Docking protein 2 OS=Homo sapiens GN=DOK2 PE=1 SV=2	84	99	GADRPPSIF	9		0.000231	958.487	480.251	958.487	480.251	2	2	11	38.0132	12647140
sp|O60293|ZC3H1_HUMAN	Zinc finger C3H1 domain-containing protein OS=Homo sapiens GN=ZFC3H1 PE=1 SV=3	634	99	YNDKQPILL	9		-0.001457	1102.6	552.308	1102.6	552.308	2	3	11	39.2224	393640
sp|O43736|ITM2A_HUMAN	Integral membrane protein 2A OS=Homo sapiens GN=ITM2A PE=1 SV=2	88	99	HVDAGKSTI	9		-0.00433	926.478	464.246	926.482	464.248	2	13	13	19.8107	563595
sp|O43660|PLRG1_HUMAN; tr|D6RA26|D6RA26_HUMAN	Pleiotropic regulator 1 OS=Homo sapiens GN=PLRG1 PE=1 SV=1; Pleiotropic regulator 1 (Fragment) OS=Homo sapiens GN=PLRG1 PE=1 SV=1	281	99	FSDEEKTNM	9	Oxidation(M)@9	-0.0037	1115.44	558.727	1115.44	558.729	2	3	11	19.507	50540.8
sp|O43660|PLRG1_HUMAN; tr|D6RA26|D6RA26_HUMAN	Pleiotropic regulator 1 OS=Homo sapiens GN=PLRG1 PE=1 SV=1; Pleiotropic regulator 1 (Fragment) OS=Homo sapiens GN=PLRG1 PE=1 SV=1	50	99	HIESKIYKM	9	Oxidation(M)@9	-0.00447	1163.6	582.806	1163.6	582.808	2	10	12	20.5236	187682
sp|O43592|XPOT_HUMAN; tr|F8WDU6|F8WDU6_HUMAN; tr|F5GYW6|F5GYW6_HUMAN	Exportin-T OS=Homo sapiens GN=XPOT PE=1 SV=2; Exportin-T (Fragment) OS=Homo sapiens GN=XPOT PE=1 SV=7; Exportin-T (Fragment) OS=Homo sapiens GN=XPOT PE=1 SV=1	519	99	YQDKRLLAL	9		0.00105	1118.65	560.33	1118.64	560.33	2	2	12	33.3836	383896
sp|O43592|XPOT_HUMAN; tr|F8WDU6|F8WDU6_HUMAN; tr|F5GYW6|F5GYW6_HUMAN	Exportin-T OS=Homo sapiens GN=XPOT PE=1 SV=2; Exportin-T (Fragment) OS=Homo sapiens GN=XPOT PE=1 SV=7; Exportin-T (Fragment) OS=Homo sapiens GN=XPOT PE=1 SV=1	179	99	VADLAFAHL	9		-0.000292	955.512	478.764	955.513	478.764	2	3	10	46.9975	1381827
sp|O43567|RNF13_HUMAN; tr|C9JCY0|C9JCY0_HUMAN; tr|C9IY58|C9IY58_HUMAN	E3 ubiquitin-protein ligase RNF13 OS=Homo sapiens GN=RNF13 PE=1 SV=1; E3 ubiquitin-protein ligase RNF13 (Fragment) OS=Homo sapiens GN=RNF13 PE=1 SV=1; E3 ubiquitin-protein ligase RNF13 (Fragment) OS=Homo sapiens GN=RNF13 PE=1 SV=3	720	99	VADKPPESI	9		0.001607	954.504	478.259	954.502	478.258	2	5	13	27.1885	582566
sp|O43567|RNF13_HUMAN; tr|C9JCY0|C9JCY0_HUMAN; tr|C9IY58|C9IY58_HUMAN	E3 ubiquitin-protein ligase RNF13 OS=Homo sapiens GN=RNF13 PE=1 SV=1; E3 ubiquitin-protein ligase RNF13 (Fragment) OS=Homo sapiens GN=RNF13 PE=1 SV=1; E3 ubiquitin-protein ligase RNF13 (Fragment) OS=Homo sapiens GN=RNF13 PE=1 SV=3	554	99	AADLVEKSF	9		0.000264	978.503	490.259	978.502	490.258	2	6	12	34.7338	1537129
sp|O43156|TTI1_HUMAN	TELO2-interacting protein 1 homolog OS=Homo sapiens GN=TTI1 PE=1 SV=3	1970	99	MTDDKITEV	9		-0.0039	1050.49	526.25	1050.49	526.252	2	3	14	29.9367	5558209
sp|O43143|DHX15_HUMAN	Pre-mRNA-splicing factor ATP-dependent RNA helicase DHX15 OS=Homo sapiens GN=DHX15 PE=1 SV=2	160	99	QADRPHQLF	9		-0.00165	1110.56	556.285	1110.56	556.286	2	2	11	27.1296	384243
sp|O15235|RT12_HUMAN	28S ribosomal protein S12, mitochondrial OS=Homo sapiens GN=MRPS12 PE=1 SV=1	134	99	FTDGITNKL	9		0.00051	1007.53	504.772	1007.53	504.772	2	15	12	35.5859	3432524
sp|O15169|AXIN1_HUMAN	Axin-1 OS=Homo sapiens GN=AXIN1 PE=1 SV=2	92	99	TTDGYLLRL	9		-0.000674	1050.57	526.292	1050.57	526.293	2	5	11	46.4738	2002804
sp|O15031|PLXB2_HUMAN	Plexin-B2 OS=Homo sapiens GN=PLXNB2 PE=1 SV=3	70	99	LSEHGEVKL	9		-0.00502	1010.53	506.275	1010.54	506.277	2	3	13	24.9649	215400
sp|O14763|TR10B_HUMAN	Tumor necrosis factor receptor superfamily member 10B OS=Homo sapiens GN=TNFRSF10B PE=1 SV=2	54	99	HIDSGKTTL	9		0.000464	970.509	486.262	970.508	486.261	2	8	13	21.163	328035
sp|O14763|TR10B_HUMAN	Tumor necrosis factor receptor superfamily member 10B OS=Homo sapiens GN=TNFRSF10B PE=1 SV=2	488	99	AADKGAPYV	9		-0.00291	890.447	446.231	890.45	446.232	2	8	12	25.9937	1576991
sp|O14763|TR10B_HUMAN	Tumor necrosis factor receptor superfamily member 10B OS=Homo sapiens GN=TNFRSF10B PE=1 SV=2	529	98.7	VNDQGVVKV	9		-0.00324	956.526	479.27	956.529	479.272	2	6	13	26.9044	1572831
sp|O14763|TR10B_HUMAN	Tumor necrosis factor receptor superfamily member 10B OS=Homo sapiens GN=TNFRSF10B PE=1 SV=2	124	99	HSDTEAARL	9		-0.012695	998.465	500.24	998.478	500.246	2	4	12	20.4534	602712
sp|O14640|DVL1_HUMAN; sp|Q92997|DVL3_HUMAN	Segment polarity protein dishevelled homolog DVL-1 OS=Homo sapiens GN=DVL1 PE=1 SV=2; Segment polarity protein dishevelled homolog DVL-3 OS=Homo sapiens GN=DVL3 PE=1 SV=2	211	99	FVDLIEHLL	9		-0.000307	1097.61	549.813	1097.61	549.813	2	1	12	57.93	6033049
sp|O14497|ARI1A_HUMAN; tr|H0Y488|H0Y488_HUMAN	AT-rich interactive domain-containing protein 1A OS=Homo sapiens GN=ARID1A PE=1 SV=3; AT-rich interactive domain-containing protein 1A (Fragment) OS=Homo sapiens GN=ARID1A PE=1 SV=1	205	99	YNDQGQVRL	9		-0.00292	1091.53	546.774	1091.54	546.775	2	4	10	29.2743	98699.5
sp|O00587|MFNG_HUMAN	Beta-1,3-N-acetylglucosaminyltransferase manic fringe OS=Homo sapiens GN=MFNG PE=1 SV=2	239	99	HADSGFSKI	9		-0.00424	960.462	481.238	960.466	481.241	2	3	13	23.9158	638621
sp|O00566|MPP10_HUMAN; tr|U3KQ48|U3KQ48_HUMAN	U3 small nucleolar ribonucleoprotein protein MPP10 OS=Homo sapiens GN=MPHOSPH10 PE=1 SV=2; U3 small nucleolar ribonucleoprotein protein MPP10 OS=Homo sapiens GN=MPHOSPH10 PE=1 SV=1	199	99	IVDDKFFKL	9		-0.0471	1123.58	562.798	1123.63	562.821	2	3	9	20.8974	136498
sp|O00560|SDCB1_HUMAN	Syntenin-1 OS=Homo sapiens GN=SDCBP PE=1 SV=1	802	99	YSDIVVHRL	9		0.0076	1100.61	551.31	1100.6	551.306	2	5	9	30.1852	68715.9
sp|O00560|SDCB1_HUMAN	Syntenin-1 OS=Homo sapiens GN=SDCBP PE=1 SV=1	12	99	PVDVNPFQD	9		0.00599	1029.48	1030.49	1029.48	1030.48	1	2	11	48.9863	337341
sp|O00560|SDCB1_HUMAN	Syntenin-1 OS=Homo sapiens GN=SDCBP PE=1 SV=1	300	99	YADQLKEYL	9		0.003281	1141.57	571.792	1141.57	571.79	2	10	14	43.6908	7681508
sp|O00560|SDCB1_HUMAN	Syntenin-1 OS=Homo sapiens GN=SDCBP PE=1 SV=1	395	98.7	LSDAPAHHL	9		0.00297	959.485	480.75	959.482	480.749	2	4	10	22.1034	59636.9
sp|O00560|SDCB1_HUMAN	Syntenin-1 OS=Homo sapiens GN=SDCBP PE=1 SV=1	29	99	SIDETRAHL	9		0.000414	1040.53	521.27	1040.53	521.27	2	3	12	24.6652	655057
sp|O00560|SDCB1_HUMAN	Syntenin-1 OS=Homo sapiens GN=SDCBP PE=1 SV=1	352	99	NSDEVKSSF	9		0.000363	1011.45	506.733	1011.45	506.733	2	9	13	25.4631	348783
sp|O00560|SDCB1_HUMAN	Syntenin-1 OS=Homo sapiens GN=SDCBP PE=1 SV=1	535	99	MNDDARTEL	9	Oxidation(M)@1	8e-05	1079.46	540.735	1079.46	540.735	2	5	11	24.3943	364263
sp|O00560|SDCB1_HUMAN	Syntenin-1 OS=Homo sapiens GN=SDCBP PE=1 SV=1	170	99	SADKTVKLW	9		-0.00283	1046.57	524.294	1046.58	524.295	2	1	14	31.7829	5643958
sp|O00425|IF2B3_HUMAN	Insulin-like growth factor 2 mRNA-binding protein 3 OS=Homo sapiens GN=IGF2BP3 PE=1 SV=2	224	98.6	AADAKPESL	9		-0.00021	900.455	451.235	900.455	451.235	2	7	12	23.1567	365532
sp|O00411|RPOM_HUMAN	DNA-directed RNA polymerase, mitochondrial OS=Homo sapiens GN=POLRMT PE=1 SV=2	84	98.8	FTDDSARTF	9		-0.00207	1058.46	530.24	1058.47	530.241	2	2	11	30.5202	9580512
sp|O00398|P2Y10_HUMAN	Putative P2Y purinoceptor 10 OS=Homo sapiens GN=P2RY10 PE=2 SV=1	119	99	NAEFERQYL	9		-0.00578	1168.55	585.28	1168.55	585.283	2	3	12	36.1197	169267
sp|O00308|WWP2_HUMAN	NEDD4-like E3 ubiquitin-protein ligase WWP2 OS=Homo sapiens GN=WWP2 PE=1 SV=2	157	99	RTDDKVIRF	9		0.00343	1148.63	575.324	1148.63	575.322	2	15	12	25.9019	736112
sp|O00303|EIF3F_HUMAN	Eukaryotic translation initiation factor 3 subunit F OS=Homo sapiens GN=EIF3F PE=1 SV=1	853	99	YSDGKLQTV	9		0.000249	1009.51	505.761	1009.51	505.761	2	2	13	26.6493	7521818
sp|O00303|EIF3F_HUMAN	Eukaryotic translation initiation factor 3 subunit F OS=Homo sapiens GN=EIF3F PE=1 SV=1	1749	99	VLDEGKVNM	9	Oxidation(M)@9	-0.0023	1019.49	510.754	1019.5	510.755	2	2	11	22.7658	246583
sp|O00291|HIP1_HUMAN	Huntingtin-interacting protein 1 OS=Homo sapiens GN=HIP1 PE=1 SV=5	227	99	NTDSSVSYI	9		-0.00728	984.433	985.44	984.44	985.447	1	3	11	39.8267	430048
sp|O00139|KIF2A_HUMAN	Kinesin-like protein KIF2A OS=Homo sapiens GN=KIF2A PE=1 SV=3	73	99	SLDGKAIKV	9		-0.00554	929.549	465.782	929.555	465.785	2	3	14	25.872	2625855
sp|A8MVU1|NCF1C_HUMAN	Putative neutrophil cytosol factor 1C OS=Homo sapiens GN=NCF1C PE=5 SV=1	627	98.7	FVDNKALLL	9		-0.000484	1031.6	516.808	1031.6	516.808	2	4	14	44.7017	1167716
sp|A5YKK6|CNOT1_HUMAN	CCR4-NOT transcription complex subunit 1 OS=Homo sapiens GN=CNOT1 PE=1 SV=2	22	98.6	MADTFLEHM	9	Oxidation(M)@1	0.00191	1109.45	555.734	1109.45	555.733	2	5	10	41.8606	154567
sp|A4UGR9|XIRP2_HUMAN	Xin actin-binding repeat-containing protein 2 OS=Homo sapiens GN=XIRP2 PE=1 SV=2	424	98.9	KVDDHPEVL	9		-0.0025	1050.53	526.273	1050.53	526.275	2	8	15	26.0128	5558653
sp|A1A4S6|RHG10_HUMAN	Rho GTPase-activating protein 10 OS=Homo sapiens GN=ARHGAP10 PE=1 SV=1	610	99	LTDEDTRNL	9		-0.00336	1075.51	538.763	1075.51	538.765	2	1	11	26.8558	248442
tr|X6R8A1|X6R8A1_HUMAN; sp|P10619|PPGB_HUMAN; tr|X6R5C5|X6R5C5_HUMAN	Carboxypeptidase OS=Homo sapiens GN=CTSA PE=1 SV=1; Lysosomal protective protein OS=Homo sapiens GN=CTSA PE=1 SV=2; Carboxypeptidase OS=Homo sapiens GN=CTSA PE=1 SV=1	70	99	YIDQGRNPQL	10	Deamidated(Q)@4	0.017	1203.61	602.81	1203.59	602.801	2	1	13	29.2546	1074508
tr|X5D2R7|X5D2R7_HUMAN; tr|Q5JNW7|Q5JNW7_HUMAN; sp|P28062|PSB8_HUMAN	Proteasome subunit beta type OS=Homo sapiens GN=PSM8 PE=1 SV=1; Proteasome subunit beta type-8 OS=Homo sapiens GN=PSMB8 PE=1 SV=1; Proteasome subunit beta type-8 OS=Homo sapiens GN=PSMB8 PE=1 SV=3	315	99	AADFEIGHFL	10		0.00311	1118.54	1119.55	1118.54	1119.55	1	19	12	55.095	159512
tr|V9HW75|V9HW75_HUMAN; tr|Q2L696|Q2L696_HUMAN; tr|A0A087WSV8|A0A087WSV8_HUMAN; sp|P80303|NUCB2_HUMAN; tr|H0YEG8|H0YEG8_HUMAN; tr|H7BZI1|H7BZI1_HUMAN; sp|Q02818|NUCB1_HUMAN	Epididymis secretory protein Li 109 OS=Homo sapiens GN=HEL-S-109 PE=1 SV=1; Nucb2 splice variant OS=Homo sapiens GN=Nucb2 PE=1 SV=1; Nucleobindin 2, isoform CRA_b OS=Homo sapiens GN=NUCB2 PE=1 SV=1; Nucleobindin-2 OS=Homo sapiens GN=NUCB2 PE=1 SV=2; Nucleobindin-2 (Fragment) OS=Homo sapiens GN=NUCB2 PE=1 SV=2; Nucleobindin-1 (Fragment) OS=Homo sapiens GN=NUCB1 PE=1 SV=1; Nucleobindin-1 OS=Homo sa…	56	99	VVDGVRTPFL	10		0.00185	1101.62	551.817	1101.62	551.816	2	3	15	44.8368	403407
tr|S4R3V8|S4R3V8_HUMAN; sp|Q86X29|LSR_HUMAN	Lipolysis-stimulated lipoprotein receptor OS=Homo sapiens GN=LSR PE=1 SV=2; Lipolysis-stimulated lipoprotein receptor OS=Homo sapiens GN=LSR PE=1 SV=4	33	99	ITDQVIQNEM	10	Oxidation(M)@10	0.00145	1205.56	603.788	1205.56	603.787	2	3	12	33.477	877595
tr|S4R3V8|S4R3V8_HUMAN; sp|Q86X29|LSR_HUMAN	Lipolysis-stimulated lipoprotein receptor OS=Homo sapiens GN=LSR PE=1 SV=2; Lipolysis-stimulated lipoprotein receptor OS=Homo sapiens GN=LSR PE=1 SV=4	231	99	KQDPNYLATM	10	Oxidation(M)@10	-0.00882	1195.55	598.78	1195.55	598.784	2	5	13	27.1163	696842
tr|R4GNG8|R4GNG8_HUMAN; sp|Q96NC0|ZMAT2_HUMAN	Zinc finger matrin-type protein 2 (Fragment) OS=Homo sapiens GN=ZMAT2 PE=1 SV=1; Zinc finger matrin-type protein 2 OS=Homo sapiens GN=ZMAT2 PE=1 SV=1	97	99	IVDSRELGYL	10		0.00145	1163.62	582.817	1163.62	582.817	2	2	14	43.2218	136834
tr|Q9HBD4|Q9HBD4_HUMAN; tr|A0A0A0MT49|A0A0A0MT49_HUMAN; sp|P51532|SMCA4_HUMAN	SMARCA4 isoform 2 OS=Homo sapiens GN=SMARCA4 PE=1 SV=1; Transcription activator BRG1 OS=Homo sapiens GN=SMARCA4 PE=1 SV=1; Transcription activator BRG1 OS=Homo sapiens GN=SMARCA4 PE=1 SV=2	642	99	HADDTQPARL	10		0.000425	1122.54	562.278	1122.54	562.278	2	5	13	21.3668	164384
tr|Q8TD49|Q8TD49_HUMAN; tr|H3BQD2|H3BQD2_HUMAN; tr|H3BN86|H3BN86_HUMAN; tr|H3BM54|H3BM54_HUMAN; sp|Q9H1A3|METL9_HUMAN	Methyltransferase-like protein 9 OS=Homo sapiens GN=PAP1 PE=1 SV=1; Methyltransferase-like protein 9 (Fragment) OS=Homo sapiens GN=METTL9 PE=1 SV=1; Methyltransferase-like protein 9 (Fragment) OS=Homo sapiens GN=METTL9 PE=1 SV=1; Methyltransferase-like protein 9 (Fragment) OS=Homo sapiens GN=METTL9 PE=1 SV=1; Methyltransferase-like protein 9 OS=Homo sapiens GN=METTL9 PE=2 SV=1	743	99	VADEELVHLL	10		-0.002053	1136.61	569.31	1136.61	569.311	2	8	14	51.7236	3764724
tr|Q6DU44|Q6DU44_HUMAN; sp|P13747|HLAE_HUMAN	HLA class I histocompatibility antigen, alpha chain E OS=Homo sapiens GN=HLA-E PE=1 SV=1; HLA class I histocompatibility antigen, alpha chain E OS=Homo sapiens GN=HLA-E PE=1 SV=3	3402	99	FADKETLIQF	10		-0.0022	1210.62	606.318	1210.62	606.319	2	7	12	48.2492	1810945
tr|Q5VWV2|Q5VWV2_HUMAN; tr|Q5VWU8|Q5VWU8_HUMAN; sp|Q8TEW0|PARD3_HUMAN; tr|F5GZI3|F5GZI3_HUMAN	Partitioning defective 3 homolog OS=Homo sapiens GN=PARD3 PE=1 SV=1; Partitioning defective 3 homolog OS=Homo sapiens GN=PARD3 PE=1 SV=1; Partitioning defective 3 homolog OS=Homo sapiens GN=PARD3 PE=1 SV=2; Partitioning defective 3 homolog OS=Homo sapiens GN=PARD3 PE=1 SV=1	236	99	AAEKPVGALL	10		-0.00178	967.568	484.791	967.57	484.792	2	6	12	34.222	2437412
tr|Q5THR1|Q5THR1_HUMAN; sp|Q9H5Z1|DHX35_HUMAN	Probable ATP-dependent RNA helicase DHX35 OS=Homo sapiens GN=DHX35 PE=1 SV=1; Probable ATP-dependent RNA helicase DHX35 OS=Homo sapiens GN=DHX35 PE=1 SV=2	219	99	FMEDTAAEKL	10	Oxidation(M)@2	0.000609	1169.53	585.771	1169.53	585.771	2	2	13	30.5945	314558
tr|Q5TBK7|Q5TBK7_HUMAN; tr|A0A087WTB8|A0A087WTB8_HUMAN; sp|P15374|UCHL3_HUMAN	Ubiquitin carboxyl-terminal hydrolase isozyme L3 (Fragment) OS=Homo sapiens GN=UCHL3 PE=1 SV=1; Ubiquitin carboxyl-terminal hydrolase OS=Homo sapiens GN=UCHL3 PE=1 SV=1; Ubiquitin carboxyl-terminal hydrolase isozyme L3 OS=Homo sapiens GN=UCHL3 PE=1 SV=1	88	99	AADAEMTTRM	10	Oxidation(M)@6; Oxidation(M)@10	-0.00183	1127.46	564.736	1127.46	564.737	2	1	13	18.1789	55736.5
tr|Q5T3Q7|Q5T3Q7_HUMAN; sp|Q9H583|HEAT1_HUMAN	HEAT repeat-containing protein 1 OS=Homo sapiens GN=HEATR1 PE=1 SV=1; HEAT repeat-containing protein 1 OS=Homo sapiens GN=HEATR1 PE=1 SV=3	513	98.6	KLPEYNPRTL	10		0.00259	1229.68	615.847	1229.68	615.846	2	7	10	30.8682	1348742
tr|Q5T0Y2|Q5T0Y2_HUMAN; tr|A0A087WZ58|A0A087WZ58_HUMAN; sp|O15151|MDM4_HUMAN	Protein Mdm4 (Fragment) OS=Homo sapiens GN=MDM4 PE=1 SV=1; Protein Mdm4 OS=Homo sapiens GN=MDM4 PE=1 SV=1; Protein Mdm4 OS=Homo sapiens GN=MDM4 PE=1 SV=2	169	99	HSDDVTQVRF	10		-0.000522	1202.57	602.291	1202.57	602.291	2	1	13	29.8684	613896
tr|Q5JTF2|Q5JTF2_HUMAN; sp|Q9Y253|POLH_HUMAN	DNA polymerase eta (Fragment) OS=Homo sapiens GN=POLH PE=1 SV=7; DNA polymerase eta OS=Homo sapiens GN=POLH PE=1 SV=1	9	99	VVDRETDEFF	10		0.000523	1255.57	628.794	1255.57	628.793	2	7	14	41.6036	889460
tr|Q5JR04|Q5JR04_HUMAN; sp|Q9HCE1|MOV10_HUMAN	Mov10, Moloney leukemia virus 10, homolog (Mouse), isoform CRA_a OS=Homo sapiens GN=MOV10 PE=1 SV=1; Putative helicase MOV-10 OS=Homo sapiens GN=MOV10 PE=1 SV=2	48	99	ILEEGKEILV	10		-0.001142	1141.66	571.836	1141.66	571.837	2	4	13	41.1255	5359868
tr|Q5JP53|Q5JP53_HUMAN; sp|P07437|TBB5_HUMAN; tr|Q5ST81|Q5ST81_HUMAN; sp|A6NNZ2|TBB8L_HUMAN	Tubulin beta chain OS=Homo sapiens GN=TUBB PE=1 SV=1; Tubulin beta chain OS=Homo sapiens GN=TUBB PE=1 SV=2; Tubulin beta chain OS=Homo sapiens GN=TUBB PE=1 SV=1; Tubulin beta-8 chain-like protein LOC260334 OS=Homo sapiens PE=1 SV=1	1800	99	MSEDPSHPSM	10	Oxidation(M)@1	-0.0015	1132.42	567.215	1132.42	567.216	2	2	14	24.3638	712206
tr|Q5HY54|Q5HY54_HUMAN; sp|P21333|FLNA_HUMAN; tr|Q60FE5|Q60FE5_HUMAN	Filamin-A OS=Homo sapiens GN=FLNA PE=1 SV=1; Filamin-A OS=Homo sapiens GN=FLNA PE=1 SV=4; Filamin A OS=Homo sapiens GN=FLNA PE=1 SV=1	293	99	AAEPVPTGFF	10		-0.00456	1034.5	1035.51	1034.51	1035.51	1	1	13	57.2983	298422
tr|Q5H936|Q5H936_HUMAN; sp|Q13530|SERC3_HUMAN	Serine incorporator 3 (Fragment) OS=Homo sapiens GN=SERINC3 PE=1 SV=1; Serine incorporator 3 OS=Homo sapiens GN=SERINC3 PE=2 SV=2	30	99	AADPGPGAEL	10		0.00149	896.425	449.22	896.424	449.219	2	1	13	34.9244	278509
tr|Q30118|Q30118_HUMAN; tr|A0A0G2JMH6|A0A0G2JMH6_HUMAN; tr|A0A0G2JH46|A0A0G2JH46_HUMAN; sp|P01903|DRA_HUMAN	HLA class II histocompatibility antigen, DR alpha chain OS=Homo sapiens GN=HLA-DRA PE=1 SV=1; HLA class II histocompatibility antigen, DR alpha chain OS=Homo sapiens GN=HLA-DRA PE=1 SV=1; HLA class II histocompatibility antigen, DR alpha chain OS=Homo sapiens GN=HLA-DRA PE=1 SV=1; HLA class II histocompatibility antigen, DR alpha chain OS=Homo sapiens GN=HLA-DRA PE=1 SV=1	596	99	VGDGPPRVDF	10		0.00623	1057.53	529.77	1057.52	529.767	2	6	14	36.8144	4984837
tr|Q30118|Q30118_HUMAN; tr|A0A0G2JMH6|A0A0G2JMH6_HUMAN; tr|A0A0G2JH46|A0A0G2JH46_HUMAN; sp|P01903|DRA_HUMAN	HLA class II histocompatibility antigen, DR alpha chain OS=Homo sapiens GN=HLA-DRA PE=1 SV=1; HLA class II histocompatibility antigen, DR alpha chain OS=Homo sapiens GN=HLA-DRA PE=1 SV=1; HLA class II histocompatibility antigen, DR alpha chain OS=Homo sapiens GN=HLA-DRA PE=1 SV=1; HLA class II histocompatibility antigen, DR alpha chain OS=Homo sapiens GN=HLA-DRA PE=1 SV=1	102	99	HVDANGKIYL	10		-0.002697	1128.59	565.302	1128.59	565.304	2	3	12	29.2443	2152755
tr|M0R0Q7|M0R0Q7_HUMAN; tr|F5GZ28|F5GZ28_HUMAN; sp|P18858|DNLI1_HUMAN	DNA ligase OS=Homo sapiens GN=LIG1 PE=1 SV=1; DNA ligase OS=Homo sapiens GN=LIG1 PE=1 SV=1; DNA ligase 1 OS=Homo sapiens GN=LIG1 PE=1 SV=1	831	99	FTDDKGAYSV	10		0.00761	1101.51	551.76	1101.5	551.756	2	1	12	30.2761	462073
tr|K9J957|K9J957_HUMAN; tr|K7ESG5|K7ESG5_HUMAN; tr|K7ENH2|K7ENH2_HUMAN; tr|A0A087WTV2|A0A087WTV2_HUMAN; sp|P61289|PSME3_HUMAN; tr|B3KQ25|B3KQ25_HUMAN	Proteasome activator complex subunit 3 OS=Homo sapiens GN=PSME3 PE=1 SV=1; Proteasome activator complex subunit 3 OS=Homo sapiens GN=PSME3 PE=1 SV=1; Proteasome activator complex subunit 3 (Fragment) OS=Homo sapiens GN=PSME3 PE=1 SV=1; Proteasome activator complex subunit 3 OS=Homo sapiens GN=PSME3 PE=1 SV=1; Proteasome activator complex subunit 3 OS=Homo sapiens GN=PSME3 PE=1 SV=1; Proteasome ac…	1800	99	MSEDPSHPSM	10	Oxidation(M)@1; Oxidation(M)@10	-0.00593	1148.41	575.21	1148.41	575.213	2	2	13	18.5743	120571
tr|K7ER95|K7ER95_HUMAN; sp|Q92918|M4K1_HUMAN	Mitogen-activated protein kinase kinase kinase kinase OS=Homo sapiens GN=MAP4K1 PE=1 SV=1; Mitogen-activated protein kinase kinase kinase kinase 1 OS=Homo sapiens GN=MAP4K1 PE=1 SV=1	111	99	FTDPPVKTKF	10		0.000935	1178.63	590.324	1178.63	590.324	2	4	13	29.9281	592262
tr|K4DI93|K4DI93_HUMAN; sp|Q13620|CUL4B_HUMAN; tr|A6NE76|A6NE76_HUMAN	Cullin 4B, isoform CRA_e OS=Homo sapiens GN=CUL4B PE=1 SV=1; Cullin-4B OS=Homo sapiens GN=CUL4B PE=1 SV=4; Cullin-4B (Fragment) OS=Homo sapiens GN=CUL4B PE=1 SV=2	498	98.8	NADSPADIRI	10		-0.0102	1070.53	536.27	1070.54	536.275	2	7	13	36.2163	557470
tr|J3QT28|J3QT28_HUMAN; tr|J3QSX4|J3QSX4_HUMAN; sp|O43684|BUB3_HUMAN	Mitotic checkpoint protein BUB3 (Fragment) OS=Homo sapiens GN=BUB3 PE=1 SV=1; Mitotic checkpoint protein BUB3 OS=Homo sapiens GN=BUB3 PE=1 SV=1; Mitotic checkpoint protein BUB3 OS=Homo sapiens GN=BUB3 PE=1 SV=1	342	99	FADDNRFDFL	10		0.000377	1258.56	630.288	1258.56	630.288	2	7	14	54.5659	795293
tr|J3QSC3|J3QSC3_HUMAN; tr|J3QRU2|J3QRU2_HUMAN; tr|J3QRP8|J3QRP8_HUMAN; tr|J3QRA0|J3QRA0_HUMAN; tr|J3QQV2|J3QQV2_HUMAN; tr|J3QQS9|J3QQS9_HUMAN; tr|J3QLE3|J3QLE3_HUMAN; tr|J3KT83|J3KT83_HUMAN; sp|O15427|MOT4_HUMAN	Monocarboxylate transporter 4 (Fragment) OS=Homo sapiens GN=SLC16A3 PE=1 SV=1; Monocarboxylate transporter 4 (Fragment) OS=Homo sapiens GN=SLC16A3 PE=1 SV=1; Monocarboxylate transporter 4 (Fragment) OS=Homo sapiens GN=SLC16A3 PE=1 SV=7; Monocarboxylate transporter 4 (Fragment) OS=Homo sapiens GN=SLC16A3 PE=1 SV=1; Monocarboxylate transporter 4 (Fragment) OS=Homo sapiens GN=SLC16A3 PE=1 SV=7; Mono…	372	99	KAEDSARTLL	10		-0.000364	1102.6	552.306	1102.6	552.306	2	2	13	26.2618	2360873
tr|J3QR65|J3QR65_HUMAN; sp|Q9NYA4|MTMR4_HUMAN	Myotubularin-related protein 4 OS=Homo sapiens GN=MTMR4 PE=1 SV=1; Myotubularin-related protein 4 OS=Homo sapiens GN=MTMR4 PE=1 SV=2	945	99	YTDTSQKEAF	10		0.003172	1188.53	595.274	1188.53	595.272	2	1	11	26.257	162804
tr|J3QR65|J3QR65_HUMAN; sp|Q9NYA4|MTMR4_HUMAN	Myotubularin-related protein 4 OS=Homo sapiens GN=MTMR4 PE=1 SV=1; Myotubularin-related protein 4 OS=Homo sapiens GN=MTMR4 PE=1 SV=2	3	99	HQQLYWSHPR	10		-0.00474	1350.65	676.334	1350.66	676.336	2	3	13	24.5216	271779
tr|J3KTJ7|J3KTJ7_HUMAN; tr|J3KT60|J3KT60_HUMAN; tr|I3L072|I3L072_HUMAN; sp|Q9BSJ5|CQ080_HUMAN	Uncharacterized protein C17orf80 (Fragment) OS=Homo sapiens GN=C17orf80 PE=1 SV=1; Uncharacterized protein C17orf80 (Fragment) OS=Homo sapiens GN=C17orf80 PE=1 SV=1; Uncharacterized protein C17orf80 OS=Homo sapiens GN=C17orf80 PE=1 SV=1; Uncharacterized protein C17orf80 OS=Homo sapiens GN=C17orf80 PE=2 SV=2	86	98.9	SADEPMTTFY	10	Oxidation(M)@6	0.001899	1176.47	589.24	1176.46	589.24	2	4	11	42.2663	299450
tr|J3KSS9|J3KSS9_HUMAN; sp|P32248|CCR7_HUMAN	C-C chemokine receptor type 7 OS=Homo sapiens GN=CCR7 PE=1 SV=1; C-C chemokine receptor type 7 OS=Homo sapiens GN=CCR7 PE=2 SV=2	249	99	FVDDETKLTL	10		0.000681	1179.6	590.809	1179.6	590.808	2	3	13	42.9419	226178
tr|J3KPE3|J3KPE3_HUMAN; tr|H0YAF8|H0YAF8_HUMAN; sp|P63244|RACK1_HUMAN; tr|D6RHH4|D6RHH4_HUMAN	Receptor of-activated protein C kinase 1 OS=Homo sapiens GN=RACK1 PE=1 SV=1; Receptor of-activated protein C kinase 1 (Fragment) OS=Homo sapiens GN=RACK1 PE=1 SV=1; Receptor of activated protein C kinase 1 OS=Homo sapiens GN=RACK1 PE=1 SV=3; Receptor of-activated protein C kinase 1 OS=Homo sapiens GN=RACK1 PE=1 SV=1	73	99	AADVKNIIFF	10		-0.000586	1136.62	569.318	1136.62	569.319	2	1	10	54.5661	277836
tr|J3KNN7|J3KNN7_HUMAN; sp|Q7Z569|BRAP_HUMAN	BRCA1-associated protein OS=Homo sapiens GN=BRAP PE=1 SV=1; BRCA1-associated protein OS=Homo sapiens GN=BRAP PE=1 SV=2	160	99	SADDKTVRLW	10		0.00168	1189.61	595.813	1189.61	595.812	2	21	17	35.1456	9664819
tr|I6L894|I6L894_HUMAN; sp|Q01484|ANK2_HUMAN; tr|H0Y8Y2|H0Y8Y2_HUMAN; tr|H0Y931|H0Y931_HUMAN; tr|E9PCH6|E9PCH6_HUMAN	Ankyrin-2 OS=Homo sapiens GN=ANK2 PE=1 SV=1; Ankyrin-2 OS=Homo sapiens GN=ANK2 PE=1 SV=4; Ankyrin-2 (Fragment) OS=Homo sapiens GN=ANK2 PE=1 SV=1; Ankyrin-2 (Fragment) OS=Homo sapiens GN=ANK2 PE=1 SV=1; Ankyrin-2 OS=Homo sapiens GN=ANK2 PE=1 SV=1	44	99	TADGSALVKL	10		0.000607	973.545	487.78	973.544	487.779	2	12	13	36.6768	40692520
tr|I3L409|I3L409_HUMAN; tr|I3L3U8|I3L3U8_HUMAN; tr|I3L329|I3L329_HUMAN; tr|I3L2T6|I3L2T6_HUMAN; tr|I3L2E2|I3L2E2_HUMAN; tr|I3L1P1|I3L1P1_HUMAN; tr|I3L1I9|I3L1I9_HUMAN; sp|Q99732|LITAF_HUMAN; tr|I3L2T1|I3L2T1_HUMAN; tr|I3L1R0|I3L1R0_HUMAN	Lipopolysaccharide-induced tumor necrosis factor-alpha factor OS=Homo sapiens GN=LITAF PE=1 SV=1; Lipopolysaccharide-induced tumor necrosis factor-alpha factor (Fragment) OS=Homo sapiens GN=LITAF PE=1 SV=7; Lipopolysaccharide-induced tumor necrosis factor-alpha factor OS=Homo sapiens GN=LITAF PE=1 SV=1; Lipopolysaccharide-induced tumor necrosis factor-alpha factor OS=Homo sapiens GN=LITAF PE=1 SV…	9	99	RADDLPGPAF	10		0.00244	1057.52	529.768	1057.52	529.767	2	7	11	39.9093	548608
tr|H7C386|H7C386_HUMAN; sp|Q9BW91|NUDT9_HUMAN	ADP-ribose pyrophosphatase, mitochondrial (Fragment) OS=Homo sapiens GN=NUDT9 PE=1 SV=1; ADP-ribose pyrophosphatase, mitochondrial OS=Homo sapiens GN=NUDT9 PE=1 SV=1	74	99	KADGIVSKNF	10		0.00356	1077.59	539.8	1077.58	539.798	2	36	15	27.8656	294763
tr|H7C155|H7C155_HUMAN; sp|P04049|RAF1_HUMAN	RAF proto-oncogene serine/threonine-protein kinase (Fragment) OS=Homo sapiens GN=RAF1 PE=1 SV=1; RAF proto-oncogene serine/threonine-protein kinase OS=Homo sapiens GN=RAF1 PE=1 SV=1	306	99	HLHNMPPSAL	10	Oxidation(M)@5	0.00197	1131.55	566.783	1131.55	566.782	2	30	13	23.7093	879522
tr|H3BUX9|H3BUX9_HUMAN; tr|H3BR21|H3BR21_HUMAN; sp|Q7L1V2|MON1B_HUMAN	Vacuolar fusion protein MON1 homolog B (Fragment) OS=Homo sapiens GN=MON1B PE=1 SV=1; Vacuolar fusion protein MON1 homolog B (Fragment) OS=Homo sapiens GN=MON1B PE=1 SV=1; Vacuolar fusion protein MON1 homolog B OS=Homo sapiens GN=MON1B PE=1 SV=1	619	99	HIDGDHLTLL	10		-0.00164	1132.59	567.3	1132.59	567.301	2	27	14	39.4902	581415
tr|H3BSC1|H3BSC1_HUMAN; tr|H3BMH2|H3BMH2_HUMAN; tr|B4DQU5|B4DQU5_HUMAN; sp|Q15907|RB11B_HUMAN; sp|P62491|RB11A_HUMAN	Ras-related protein Rab-11A OS=Homo sapiens GN=RAB11A PE=1 SV=1; Ras-related protein Rab-11A (Fragment) OS=Homo sapiens GN=RAB11A PE=3 SV=1; Ras-related protein Rab-11A OS=Homo sapiens GN=RAB11A PE=1 SV=1; Ras-related protein Rab-11B OS=Homo sapiens GN=RAB11B PE=1 SV=4; Ras-related protein Rab-11A OS=Homo sapiens GN=RAB11A PE=1 SV=3	160	99	SADDKTVRLW	10	Trp->Kynurenin(W)@10	-0.000196	1193.6	597.809	1193.6	597.809	2	6	15	32.2715	484558
tr|H3BRC9|H3BRC9_HUMAN; sp|Q15046|SYK_HUMAN	Lysine--tRNA ligase OS=Homo sapiens GN=KARS PE=1 SV=1; Lysine--tRNA ligase OS=Homo sapiens GN=KARS PE=1 SV=3	346	99	NADAPSPQAF	10		-0.000906	1016.46	509.235	1016.46	509.235	2	9	14	37.446	4626864
tr|H3BQM0|H3BQM0_HUMAN; sp|Q8NDF8|PAPD5_HUMAN; tr|E9PC61|E9PC61_HUMAN	Non-canonical poly(A) RNA polymerase PAPD5 OS=Homo sapiens GN=PAPD5 PE=1 SV=1; Non-canonical poly(A) RNA polymerase PAPD5 OS=Homo sapiens GN=PAPD5 PE=1 SV=2; Non-canonical poly(A) RNA polymerase PAPD5 (Fragment) OS=Homo sapiens GN=PAPD5 PE=1 SV=2	1053	99	FVDPNGKISL	10		0.0026	1088.59	545.302	1088.59	545.301	2	1	13	40.3916	4163725
tr|H3BQK9|H3BQK9_HUMAN; tr|H3BPE1|H3BPE1_HUMAN; sp|Q9UPN3|MACF1_HUMAN; tr|H0Y390|H0Y390_HUMAN	Microtubule-actin cross-linking factor 1, isoforms 1/2/3/5 OS=Homo sapiens GN=MACF1 PE=1 SV=1; Microtubule-actin cross-linking factor 1, isoforms 1/2/3/5 OS=Homo sapiens GN=MACF1 PE=1 SV=1; Microtubule-actin cross-linking factor 1, isoforms 1/2/3/5 OS=Homo sapiens GN=MACF1 PE=1 SV=4; Microtubule-actin cross-linking factor 1, isoforms 1/2/3/5 (Fragment) OS=Homo sapiens GN=MACF1 PE=1 SV=1	194	99	KADTVSKTEL	10		-0.00341	1090.58	546.299	1090.59	546.301	2	13	16	21.0326	649142
tr|H3BNJ6|H3BNJ6_HUMAN	Uncharacterized protein KIAA0556 (Fragment) OS=Homo sapiens GN=KIAA0556 PE=1 SV=1	344	98.8	VAQEPERIEF	10		-0.00336	1216.61	609.31	1216.61	609.312	2	2	14	36.93	594523
tr|H3BND8|H3BND8_HUMAN; sp|Q93009|UBP7_HUMAN; tr|F5H2X1|F5H2X1_HUMAN	Ubiquitin carboxyl-terminal hydrolase 7 (Fragment) OS=Homo sapiens GN=USP7 PE=1 SV=1; Ubiquitin carboxyl-terminal hydrolase 7 OS=Homo sapiens GN=USP7 PE=1 SV=2; Ubiquitin carboxyl-terminal hydrolase 7 OS=Homo sapiens GN=USP7 PE=1 SV=1	88	99	AADAEMTTRM	10	Oxidation(M)@10	0.00163	1111.47	556.74	1111.46	556.739	2	3	13	20.9161	142965
tr|H3BLZ8|H3BLZ8_HUMAN; sp|Q92841|DDX17_HUMAN	Probable ATP-dependent RNA helicase DDX17 OS=Homo sapiens GN=DDX17 PE=1 SV=1; Probable ATP-dependent RNA helicase DDX17 OS=Homo sapiens GN=DDX17 PE=1 SV=2	294	99	YTDDPEGPVM	10	Oxidation(M)@10	-0.00101	1138.45	570.231	1138.45	570.232	2	19	14	31.8714	1244004
tr|H3BLZ8|H3BLZ8_HUMAN; sp|Q92841|DDX17_HUMAN	Probable ATP-dependent RNA helicase DDX17 OS=Homo sapiens GN=DDX17 PE=1 SV=1; Probable ATP-dependent RNA helicase DDX17 OS=Homo sapiens GN=DDX17 PE=1 SV=2	1800	99	MSEDPSHPSM	10	Oxidation(M)@10	-0.00467	1132.41	567.213	1132.42	567.216	2	6	13	20.9492	1512499
tr|H0YNJ6|H0YNJ6_HUMAN; tr|H0YMB3|H0YMB3_HUMAN; tr|H0YLV5|H0YLV5_HUMAN; tr|F8WAN9|F8WAN9_HUMAN; tr|A0A087WWM4|A0A087WWM4_HUMAN; sp|Q9P2T1|GMPR2_HUMAN; tr|H0YNH0|H0YNH0_HUMAN; tr|H0YN74|H0YN74_HUMAN; tr|H0YMV5|H0YMV5_HUMAN; tr|H0YMR9|H0YMR9_HUMAN; tr|H0YMG3|H0YMG3_HUMAN; tr|H0YKK3|H0YKK3_HUMAN; tr|A0A0B4J281|A0A0B4J281_HUMAN	GMP reductase OS=Homo sapiens GN=GMPR2 PE=1 SV=1; GMP reductase OS=Homo sapiens GN=GMPR2 PE=1 SV=1; GMP reductase OS=Homo sapiens GN=GMPR2 PE=1 SV=1; GMP reductase OS=Homo sapiens GN=GMPR2 PE=1 SV=1; GMP reductase OS=Homo sapiens GN=GMPR2 PE=1 SV=1; GMP reductase 2 OS=Homo sapiens GN=GMPR2 PE=1 SV=1; GMP reductase 2 (Fragment) OS=Homo sapiens GN=GMPR2 PE=1 SV=7; GMP reductase 2 OS=Homo sapiens GN…	1025	98.7	KGDLPSDSGF	10		-0.0034	1021.47	511.741	1021.47	511.743	2	8	13	32.4676	316082
tr|H0YLP3|H0YLP3_HUMAN; sp|O75822|EIF3J_HUMAN	Eukaryotic translation initiation factor 3 subunit J (Fragment) OS=Homo sapiens GN=EIF3J PE=1 SV=1; Eukaryotic translation initiation factor 3 subunit J OS=Homo sapiens GN=EIF3J PE=1 SV=2	2192	98.9	TSDDVAKEFV	10		0.00422	1109.53	555.771	1109.52	555.769	2	4	14	37.5967	617686
tr|H0YK42|H0YK42_HUMAN; sp|Q13596|SNX1_HUMAN	Sorting nexin-1 OS=Homo sapiens GN=SNX1 PE=1 SV=1; Sorting nexin-1 OS=Homo sapiens GN=SNX1 PE=1 SV=3	88	99	KTDSDIIAKM	10	Oxidation(M)@10	-0.0031	1136.57	569.293	1136.57	569.295	2	1	12	21.169	62291.3
tr|H0Y978|H0Y978_HUMAN; sp|Q9HBG6|IF122_HUMAN	Intraflagellar transport protein 122 homolog (Fragment) OS=Homo sapiens GN=IFT122 PE=1 SV=1; Intraflagellar transport protein 122 homolog OS=Homo sapiens GN=IFT122 PE=1 SV=2	440	99	AADEGRDTSI	10		0.000618	1033.47	517.741	1033.47	517.741	2	2	12	22.2448	365850
tr|H0Y8P4|H0Y8P4_HUMAN; sp|Q8TED0|UTP15_HUMAN	U3 small nucleolar RNA-associated protein 15 homolog (Fragment) OS=Homo sapiens GN=UTP15 PE=1 SV=1; U3 small nucleolar RNA-associated protein 15 homolog OS=Homo sapiens GN=UTP15 PE=1 SV=3	324	99	YADKIESVHF	10		0.00016	1207.59	604.801	1207.59	604.801	2	2	15	34.2574	754837
tr|H0Y5C0|H0Y5C0_HUMAN; tr|B1ALU3|B1ALU3_HUMAN; tr|B1ALU1|B1ALU1_HUMAN; sp|O95490|AGRL2_HUMAN	Adhesion G protein-coupled receptor L2 (Fragment) OS=Homo sapiens GN=ADGRL2 PE=1 SV=1; Adhesion G protein-coupled receptor L2 OS=Homo sapiens GN=ADGRL2 PE=1 SV=1; Adhesion G protein-coupled receptor L2 OS=Homo sapiens GN=ADGRL2 PE=1 SV=1; Adhesion G protein-coupled receptor L2 OS=Homo sapiens GN=ADGRL2 PE=1 SV=2	74	99	VIEDFPAKEL	10		-0.000701	1159.61	580.813	1159.61	580.814	2	12	13	41.0878	2797880
tr|G8JLK1|G8JLK1_HUMAN; sp|Q9NZ43|USE1_HUMAN	Vesicle transport protein USE1 OS=Homo sapiens GN=USE1 PE=1 SV=2; Vesicle transport protein USE1 OS=Homo sapiens GN=USE1 PE=1 SV=2	1938	99	FGEQKPTGTF	10		0.001044	1110.54	556.275	1110.53	556.275	2	2	14	30.8202	283668
tr|G5EA06|G5EA06_HUMAN; tr|D6RH20|D6RH20_HUMAN; sp|Q92552|RT27_HUMAN	28S ribosomal protein S27, mitochondrial OS=Homo sapiens GN=MRPS27 PE=1 SV=1; 28S ribosomal protein S27, mitochondrial (Fragment) OS=Homo sapiens GN=MRPS27 PE=1 SV=1; 28S ribosomal protein S27, mitochondrial OS=Homo sapiens GN=MRPS27 PE=1 SV=3	38	99	LNLQEYQSKK	10		-0.00115	1249.67	625.84	1249.67	625.841	2	2	11	25.7623	198801
tr|G5E9M4|G5E9M4_HUMAN; sp|Q9NRM2|ZN277_HUMAN; tr|F8WBE4|F8WBE4_HUMAN; tr|C9JH62|C9JH62_HUMAN; tr|C9J3B6|C9J3B6_HUMAN	Zinc finger protein 277 OS=Homo sapiens GN=ZNF277 PE=1 SV=1; Zinc finger protein 277 OS=Homo sapiens GN=ZNF277 PE=1 SV=2; Zinc finger protein 277 OS=Homo sapiens GN=ZNF277 PE=1 SV=1; Zinc finger protein 277 (Fragment) OS=Homo sapiens GN=ZNF277 PE=1 SV=1; Zinc finger protein 277 OS=Homo sapiens GN=ZNF277 PE=1 SV=1	68	99	VAEDGSRVYV	10		0.000235	1093.54	547.778	1093.54	547.777	2	4	14	29.0012	14239770
tr|G5E9A6|G5E9A6_HUMAN; sp|P51784|UBP11_HUMAN	Ubiquitin carboxyl-terminal hydrolase 11 OS=Homo sapiens GN=USP11 PE=1 SV=1; Ubiquitin carboxyl-terminal hydrolase 11 OS=Homo sapiens GN=USP11 PE=1 SV=3	794	99	ISDAANLHEF	10		-0.00255	1115.52	558.768	1115.52	558.77	2	2	11	35.3171	353501
tr|G3V1V1|G3V1V1_HUMAN; tr|F8VXY6|F8VXY6_HUMAN; sp|Q8TBF4|ZCRB1_HUMAN	Zinc finger CCHC-type and RNA binding motif 1, isoform CRA_b OS=Homo sapiens GN=ZCRB1 PE=1 SV=1; Zinc finger CCHC-type and RNA-binding motif-containing protein 1 (Fragment) OS=Homo sapiens GN=ZCRB1 PE=1 SV=1; Zinc finger CCHC-type and RNA-binding motif-containing protein 1 OS=Homo sapiens GN=ZCRB1 PE=1 SV=2	158	99	VIDRPNGTKV	10		-0.00422	1097.62	549.815	1097.62	549.817	2	6	15	21.3449	923240
tr|G3V1J5|G3V1J5_HUMAN; sp|Q9Y2L1|RRP44_HUMAN	Exosome complex exonuclease RRP44 OS=Homo sapiens GN=DIS3 PE=1 SV=1; Exosome complex exonuclease RRP44 OS=Homo sapiens GN=DIS3 PE=1 SV=2	235	99	TADGSRYGVM	10	Oxidation(M)@10	-8.1e-05	1071.47	536.74	1071.47	536.74	2	1	15	22.7002	823022
tr|F8W8I8|F8W8I8_HUMAN; tr|A6NMH6|A6NMH6_HUMAN; tr|A6NFQ9|A6NFQ9_HUMAN; tr|A0A087X142|A0A087X142_HUMAN; sp|Q92599|SEPT8_HUMAN	Septin-8 OS=Homo sapiens GN=SEPT8 PE=1 SV=1; Septin-8 OS=Homo sapiens GN=SEPT8 PE=1 SV=1; Septin-8 OS=Homo sapiens GN=SEPT8 PE=1 SV=1; Septin-8 OS=Homo sapiens GN=SEPT8 PE=1 SV=1; Septin-8 OS=Homo sapiens GN=SEPT8 PE=1 SV=4	226	99	HADAATRQLF	10		-0.0022	1128.57	565.29	1128.57	565.291	2	4	13	27.7769	672800
tr|F8W7S1|F8W7S1_HUMAN; sp|Q8NAN2|MIGA1_HUMAN	Mitoguardin-1 OS=Homo sapiens GN=FAM73A PE=1 SV=2; Mitoguardin-1 OS=Homo sapiens GN=FAM73A PE=1 SV=1	274	99	TAEDPSKSYV	10		0.00205	1095.51	548.763	1095.51	548.761	2	27	14	26.0568	25030120
tr|F8W7P9|F8W7P9_HUMAN; tr|A0A0C4DG60|A0A0C4DG60_HUMAN; sp|Q9H903|MTD2L_HUMAN	Probable bifunctional methylenetetrahydrofolate dehydrogenase/cyclohydrolase 2 (Fragment) OS=Homo sapiens GN=MTHFD2L PE=1 SV=2; Probable bifunctional methylenetetrahydrofolate dehydrogenase/cyclohydrolase 2 OS=Homo sapiens GN=MTHFD2L PE=1 SV=1; Probable bifunctional methylenetetrahydrofolate dehydrogenase/cyclohydrolase 2 OS=Homo sapiens GN=MTHFD2L PE=2 SV=3	258	99	YTDNLVRVWQ	10		-0.0259	1292.63	647.32	1292.65	647.333	2	1	15	44.3434	757793
tr|F8W1V1|F8W1V1_HUMAN; tr|F8VSD2|F8VSD2_HUMAN; tr|E9PIV2|E9PIV2_HUMAN; sp|P24001|IL32_HUMAN; tr|C6GKH1|C6GKH1_HUMAN	Interleukin-32 OS=Homo sapiens GN=IL32 PE=1 SV=1; Interleukin-32 (Fragment) OS=Homo sapiens GN=IL32 PE=1 SV=1; Interleukin-32 OS=Homo sapiens GN=IL32 PE=1 SV=3; Interleukin-32 OS=Homo sapiens GN=IL32 PE=1 SV=3; Interleukin-32 OS=Homo sapiens GN=IL32 PE=1 SV=1	89	99	LTDEEKQEYL	10		-0.00168	1266.6	634.305	1266.6	634.306	2	3	16	31.9066	1527887
tr|F6VDE0|F6VDE0_HUMAN; tr|A0A0U1RQZ9|A0A0U1RQZ9_HUMAN; sp|P51531|SMCA2_HUMAN; tr|F6RS74|F6RS74_HUMAN; tr|A0A0A0MT03|A0A0A0MT03_HUMAN	Probable global transcription activator SNF2L2 OS=Homo sapiens GN=SMARCA2 PE=1 SV=2; Probable global transcription activator SNF2L2 OS=Homo sapiens GN=SMARCA2 PE=1 SV=1; Probable global transcription activator SNF2L2 OS=Homo sapiens GN=SMARCA2 PE=1 SV=2; Probable global transcription activator SNF2L2 (Fragment) OS=Homo sapiens GN=SMARCA2 PE=1 SV=2; Probable global transcription activator SNF2L2 (…	16	98.8	VTDPRVVDLL	10		-0.000973	1125.64	563.827	1125.64	563.827	2	13	12	48.0483	17771730
tr|F6S8M0|F6S8M0_HUMAN; sp|P15586|GNS_HUMAN; tr|H7C3P4|H7C3P4_HUMAN; tr|H0YFA9|H0YFA9_HUMAN; tr|F5H4C6|F5H4C6_HUMAN	N-acetylglucosamine-6-sulfatase OS=Homo sapiens GN=GNS PE=1 SV=1; N-acetylglucosamine-6-sulfatase OS=Homo sapiens GN=GNS PE=1 SV=3; N-acetylglucosamine-6-sulfatase OS=Homo sapiens GN=GNS PE=1 SV=1; N-acetylglucosamine-6-sulfatase (Fragment) OS=Homo sapiens GN=GNS PE=1 SV=1; N-acetylglucosamine-6-sulfatase (Fragment) OS=Homo sapiens GN=GNS PE=1 SV=7	250	99	FLDPHTTQTF	10		0.00311	1205.57	603.795	1205.57	603.793	2	1	13	39.7164	393376
tr|F5H6E2|F5H6E2_HUMAN; sp|O00159|MYO1C_HUMAN; tr|I3L501|I3L501_HUMAN	Unconventional myosin-Ic OS=Homo sapiens GN=MYO1C PE=1 SV=1; Unconventional myosin-Ic OS=Homo sapiens GN=MYO1C PE=1 SV=4; Unconventional myosin-Ic (Fragment) OS=Homo sapiens GN=MYO1C PE=1 SV=7	157	99	YAEDHKLVFL	10		0.0011	1233.64	617.827	1233.64	617.827	2	2	12	40.5386	204648
tr|F5H4I5|F5H4I5_HUMAN; tr|E7EUS6|E7EUS6_HUMAN; tr|C9JG41|C9JG41_HUMAN; tr|B8ZZM6|B8ZZM6_HUMAN; sp|Q9NQX7|ITM2C_HUMAN	Integral membrane protein 2C (Fragment) OS=Homo sapiens GN=ITM2C PE=1 SV=1; Integral membrane protein 2C (Fragment) OS=Homo sapiens GN=ITM2C PE=1 SV=2; Integral membrane protein 2C (Fragment) OS=Homo sapiens GN=ITM2C PE=1 SV=1; Integral membrane protein 2C OS=Homo sapiens GN=ITM2C PE=1 SV=2; Integral membrane protein 2C OS=Homo sapiens GN=ITM2C PE=1 SV=1	87	99	IADVKLVADF	10		0.000262	1089.61	545.811	1089.61	545.811	2	3	15	48.0847	548429
tr|F5H2S8|F5H2S8_HUMAN; tr|E9PMT0|E9PMT0_HUMAN; tr|A0A0B4J1S7|A0A0B4J1S7_HUMAN; tr|A0A0A0MTE6|A0A0A0MTE6_HUMAN; sp|Q9Y2R2|PTN22_HUMAN	Tyrosine-protein phosphatase non-receptor type 22 OS=Homo sapiens GN=PTPN22 PE=1 SV=2; Tyrosine-protein phosphatase non-receptor type 22 OS=Homo sapiens GN=PTPN22 PE=1 SV=1; Tyrosine-protein phosphatase non-receptor type 22 OS=Homo sapiens GN=PTPN22 PE=1 SV=1; Tyrosine-protein phosphatase non-receptor type 22 OS=Homo sapiens GN=PTPN22 PE=1 SV=1; Tyrosine-protein phosphatase non-receptor type 22 O…	205	99	SADQIRPIFF	10		0.00177	1192.63	597.32	1192.62	597.319	2	3	14	52.2069	245993
tr|F5H2J1|F5H2J1_HUMAN; sp|Q8WXR4|MYO3B_HUMAN; tr|F5H0U9|F5H0U9_HUMAN; sp|Q8NEV4|MYO3A_HUMAN	Myosin-IIIb (Fragment) OS=Homo sapiens GN=MYO3B PE=1 SV=1; Myosin-IIIb OS=Homo sapiens GN=MYO3B PE=2 SV=4; Myosin-IIIa OS=Homo sapiens GN=MYO3A PE=4 SV=1; Myosin-IIIa OS=Homo sapiens GN=MYO3A PE=2 SV=2	165	99	FVDKPEKAKL	10		-0.00135	1173.67	587.845	1173.68	587.845	2	1	12	22.0327	177034
tr|F5H1C8|F5H1C8_HUMAN; sp|Q8IY34|S15A3_HUMAN; tr|Q05CH4|Q05CH4_HUMAN	Solute carrier family 15 member 3 OS=Homo sapiens GN=SLC15A3 PE=1 SV=2; Solute carrier family 15 member 3 OS=Homo sapiens GN=SLC15A3 PE=2 SV=2; SLC15A3 protein OS=Homo sapiens GN=SLC15A3 PE=1 SV=1	55	99	NAESGRGQVM	10		-0.00167	1047.48	524.745	1047.48	524.746	2	2	13	21.3217	447055
tr|F2Z2Y8|F2Z2Y8_HUMAN; tr|E9PQ25|E9PQ25_HUMAN; tr|E9PP67|E9PP67_HUMAN; tr|E7EN89|E7EN89_HUMAN; sp|Q9H0E2|TOLIP_HUMAN	Toll-interacting protein OS=Homo sapiens GN=TOLLIP PE=1 SV=1; Toll-interacting protein (Fragment) OS=Homo sapiens GN=TOLLIP PE=1 SV=1; Toll-interacting protein OS=Homo sapiens GN=TOLLIP PE=1 SV=1; Toll interacting protein, isoform CRA_b OS=Homo sapiens GN=TOLLIP PE=1 SV=2; Toll-interacting protein OS=Homo sapiens GN=TOLLIP PE=1 SV=1	217	99	SLDEPSVKTM	10	Oxidation(M)@10	-0.000245	1121.53	561.771	1121.53	561.771	2	20	12	26.6759	380028
tr|E9PS74|E9PS74_HUMAN; sp|Q8NBI5|S43A3_HUMAN	Solute carrier family 43 member 3 (Fragment) OS=Homo sapiens GN=SLC43A3 PE=1 SV=1; Solute carrier family 43 member 3 OS=Homo sapiens GN=SLC43A3 PE=1 SV=2	1117	99	FLEEHGPLDM	10	Oxidation(M)@10	-0.00229	1202.53	602.27	1202.53	602.271	2	3	14	37.9365	627726
tr|E9PL09|E9PL09_HUMAN; sp|P23396|RS3_HUMAN	40S ribosomal protein S3 OS=Homo sapiens GN=RPS3 PE=1 SV=1; 40S ribosomal protein S3 OS=Homo sapiens GN=RPS3 PE=1 SV=2	84	99	MSDDPRYNQM	10	Oxidation(M)@1; Oxidation(M)@10	0.000438	1287.49	644.75	1287.49	644.75	2	7	15	20.7477	345360
tr|E9PK91|E9PK91_HUMAN; sp|Q9NYF8|BCLF1_HUMAN; tr|H0YF00|H0YF00_HUMAN; tr|E9PQN2|E9PQN2_HUMAN; tr|E9PKI6|E9PKI6_HUMAN; tr|E9PK09|E9PK09_HUMAN	Bcl-2-associated transcription factor 1 OS=Homo sapiens GN=BCLAF1 PE=1 SV=1; Bcl-2-associated transcription factor 1 OS=Homo sapiens GN=BCLAF1 PE=1 SV=2; Bcl-2-associated transcription factor 1 (Fragment) OS=Homo sapiens GN=BCLAF1 PE=1 SV=1; Bcl-2-associated transcription factor 1 OS=Homo sapiens GN=BCLAF1 PE=1 SV=1; Bcl-2-associated transcription factor 1 OS=Homo sapiens GN=BCLAF1 PE=1 SV=1; Bcl…	234	99	TADEIVKLML	10	Oxidation(M)@9	-0.000409	1147.62	574.815	1147.62	574.815	2	5	12	47.3174	447586
tr|E9PH99|E9PH99_HUMAN; sp|Q9Y4E5|ZN451_HUMAN	E3 SUMO-protein ligase ZNF451 OS=Homo sapiens GN=ZNF451 PE=1 SV=1; E3 SUMO-protein ligase ZNF451 OS=Homo sapiens GN=ZNF451 PE=1 SV=2	116	99	STDDPPRPTF	10		-0.00125	1131.52	566.766	1131.52	566.767	2	12	12	32.2608	3135068
tr|E9PGF6|E9PGF6_HUMAN; sp|Q86SQ0|PHLB2_HUMAN	Pleckstrin homology-like domain family B member 2 OS=Homo sapiens GN=PHLDB2 PE=1 SV=1; Pleckstrin homology-like domain family B member 2 OS=Homo sapiens GN=PHLDB2 PE=1 SV=2	177	99	KSDAASKVMV	10	Oxidation(M)@9	-0.00355	1050.53	526.274	1050.54	526.276	2	4	14	20.4104	2716981
tr|E9PG40|E9PG40_HUMAN; tr|A0A0A0MRG2|A0A0A0MRG2_HUMAN; sp|P05067|A4_HUMAN	Amyloid beta A4 protein OS=Homo sapiens GN=APP PE=1 SV=1; Amyloid beta A4 protein OS=Homo sapiens GN=APP PE=1 SV=1; Amyloid beta A4 protein OS=Homo sapiens GN=APP PE=1 SV=3	166	99	HSDPVSAVHF	10		-0.00147	1094.51	548.264	1094.51	548.265	2	7	14	31.1706	1173177
tr|E9PG40|E9PG40_HUMAN; tr|A0A0A0MRG2|A0A0A0MRG2_HUMAN; sp|P05067|A4_HUMAN	Amyloid beta A4 protein OS=Homo sapiens GN=APP PE=1 SV=1; Amyloid beta A4 protein OS=Homo sapiens GN=APP PE=1 SV=1; Amyloid beta A4 protein OS=Homo sapiens GN=APP PE=1 SV=3	3983	99	YVDPSTDERL	10		-0.00275	1193.55	597.784	1193.56	597.786	2	2	10	31.8072	973518
tr|E9PFW2|E9PFW2_HUMAN; sp|O00462|MANBA_HUMAN	Beta-mannosidase OS=Homo sapiens GN=MANBA PE=1 SV=1; Beta-mannosidase OS=Homo sapiens GN=MANBA PE=2 SV=3	252	99	MADTPRDAGL	10	Oxidation(M)@1	0.00429	1061.49	531.75	1061.48	531.748	2	1	13	25.7528	299990
tr|E9PFW2|E9PFW2_HUMAN; sp|O00462|MANBA_HUMAN	Beta-mannosidase OS=Homo sapiens GN=MANBA PE=1 SV=1; Beta-mannosidase OS=Homo sapiens GN=MANBA PE=2 SV=3	291	99	TGSADKTVAL	10		-0.00158	961.506	481.76	961.508	481.761	2	2	14	26.0967	517363
tr|E9PEH6|E9PEH6_HUMAN; tr|C9JR67|C9JR67_HUMAN; tr|B7Z2R4|B7Z2R4_HUMAN; sp|O43556|SGCE_HUMAN	Epsilon-sarcoglycan OS=Homo sapiens GN=SGCE PE=1 SV=1; Epsilon-sarcoglycan OS=Homo sapiens GN=SGCE PE=1 SV=1; Epsilon-sarcoglycan OS=Homo sapiens GN=SGCE PE=1 SV=1; Epsilon-sarcoglycan OS=Homo sapiens GN=SGCE PE=1 SV=6	48	99	YVDDTQFVRF	10		0.00421	1288.61	645.314	1288.61	645.312	2	38	13	47.9136	5013161
tr|E9PD53|E9PD53_HUMAN; sp|Q9NTJ3|SMC4_HUMAN	Structural maintenance of chromosomes protein OS=Homo sapiens GN=SMC4 PE=1 SV=1; Structural maintenance of chromosomes protein 4 OS=Homo sapiens GN=SMC4 PE=1 SV=2	106	99	AAPRPPPKPM	10	Oxidation(M)@10	-0.00101	1076.58	539.297	1076.58	539.297	2	2	9	19.1098	165001
tr|E9PAU2|E9PAU2_HUMAN; tr|A0A087WZ13|A0A087WZ13_HUMAN	Ribonucleoprotein PTB-binding 1 OS=Homo sapiens GN=RAVER1 PE=1 SV=1; Ribonucleoprotein PTB-binding 1 OS=Homo sapiens GN=RAVER1 PE=1 SV=1	215	99	ALHQARLLAL	10		0.00583	1104.68	553.349	1104.68	553.346	2	3	13	33.7907	172482
tr|E7EU13|E7EU13_HUMAN; sp|Q96P48|ARAP1_HUMAN; tr|A0A0A0MSJ2|A0A0A0MSJ2_HUMAN; tr|F8WBT0|F8WBT0_HUMAN	Arf-GAP with Rho-GAP domain, ANK repeat and PH domain-containing protein 1 OS=Homo sapiens GN=ARAP1 PE=1 SV=1; Arf-GAP with Rho-GAP domain, ANK repeat and PH domain-containing protein 1 OS=Homo sapiens GN=ARAP1 PE=1 SV=3; Arf-GAP with Rho-GAP domain, ANK repeat and PH domain-containing protein 1 OS=Homo sapiens GN=ARAP1 PE=1 SV=1; Arf-GAP with Rho-GAP domain, ANK repeat and PH domain-containing p…	248	99	YDDYHHERWH	10		-0.00385	1456.59	729.301	1456.59	729.303	2	5	15	21.9483	416186
tr|E7ETU9|E7ETU9_HUMAN; sp|O00469|PLOD2_HUMAN; tr|C9JXZ0|C9JXZ0_HUMAN	Procollagen-lysine,2-oxoglutarate 5-dioxygenase 2 OS=Homo sapiens GN=PLOD2 PE=1 SV=1; Procollagen-lysine,2-oxoglutarate 5-dioxygenase 2 OS=Homo sapiens GN=PLOD2 PE=1 SV=2; Procollagen-lysine,2-oxoglutarate 5-dioxygenase 2 (Fragment) OS=Homo sapiens GN=PLOD2 PE=1 SV=1	76	99	YRDYDEGRSF	10		-0.0123	1306.55	654.28	1306.56	654.286	2	4	12	26.7395	355595
tr|E7ETE2|E7ETE2_HUMAN; tr|B4E1C5|B4E1C5_HUMAN; tr|B4DDD8|B4DDD8_HUMAN; sp|P12081|SYHC_HUMAN; tr|B4DQ67|B4DQ67_HUMAN; tr|B3KWE1|B3KWE1_HUMAN; sp|P49590|SYHM_HUMAN	Histidine--tRNA ligase, cytoplasmic (Fragment) OS=Homo sapiens GN=HARS PE=1 SV=1; Histidine--tRNA ligase, cytoplasmic OS=Homo sapiens GN=HARS PE=1 SV=1; Histidine--tRNA ligase, cytoplasmic OS=Homo sapiens GN=HARS PE=1 SV=1; Histidine--tRNA ligase, cytoplasmic OS=Homo sapiens GN=HARS PE=1 SV=2; Probable histidine--tRNA ligase, mitochondrial OS=Homo sapiens GN=HARS2 PE=1 SV=1; Histidine--tRNA ligas…	269	99	KEWQDMPVDD	10	Oxidation(M)@6	0.00207	1277.53	639.77	1277.52	639.769	2	2	11	28.0085	160657
tr|E5RIM3|E5RIM3_HUMAN; sp|Q9Y263|PLAP_HUMAN; tr|H0YAU9|H0YAU9_HUMAN	Phospholipase A-2-activating protein OS=Homo sapiens GN=PLAA PE=1 SV=1; Phospholipase A-2-activating protein OS=Homo sapiens GN=PLAA PE=1 SV=2; Phospholipase A-2-activating protein (Fragment) OS=Homo sapiens GN=PLAA PE=1 SV=1	160	99	SADDKTVRLW	10	Dioxidation(W)@10	-0.000481	1221.6	611.807	1221.6	611.807	2	7	16	32.568	279940
tr|E5RIM3|E5RIM3_HUMAN; sp|Q9Y263|PLAP_HUMAN; tr|H0YAU9|H0YAU9_HUMAN	Phospholipase A-2-activating protein OS=Homo sapiens GN=PLAA PE=1 SV=1; Phospholipase A-2-activating protein OS=Homo sapiens GN=PLAA PE=1 SV=2; Phospholipase A-2-activating protein (Fragment) OS=Homo sapiens GN=PLAA PE=1 SV=1	867	99	FADNVSGLRM	10	Oxidation(M)@10	-0.00284	1124.53	563.27	1124.53	563.271	2	3	13	31.6309	735211
tr|E2QRD4|E2QRD4_HUMAN; sp|Q6ZRQ5|MMS22_HUMAN	Protein MMS22-like OS=Homo sapiens GN=MMS22L PE=1 SV=1; Protein MMS22-like OS=Homo sapiens GN=MMS22L PE=1 SV=3	85	99	KTDSDIISKM	10	Oxidation(M)@10	-0.00485	1152.56	577.29	1152.57	577.292	2	3	15	21.0927	125206
tr|D8L7E9|D8L7E9_HUMAN; tr|D6RJG6|D6RJG6_HUMAN; tr|A0A0R4J2G5|A0A0R4J2G5_HUMAN; tr|A0A0D9SGI5|A0A0D9SGI5_HUMAN; tr|A0A0D9SFD0|A0A0D9SFD0_HUMAN; sp|Q06413|MEF2C_HUMAN; sp|Q14814|MEF2D_HUMAN; tr|Q05BX2|Q05BX2_HUMAN; tr|H0YM62|H0YM62_HUMAN; tr|H0YKY6|H0YKY6_HUMAN; tr|D6RJA7|D6RJA7_HUMAN; tr|D6RG21|D6RG21_HUMAN; tr|D6RG14|D6RG14_HUMAN; tr|D6RCM6|D6RCM6_HUMAN; tr|D6RC63|D6RC63_HUMAN; tr|D6RB91|D6RB91_…	Myocyte enhancer factor 2c OS=Homo sapiens GN=MEF2C PE=1 SV=1; Myocyte-specific enhancer factor 2C OS=Homo sapiens GN=MEF2C PE=1 SV=1; Myocyte-specific enhancer factor 2C OS=Homo sapiens GN=MEF2C PE=1 SV=1; Myocyte-specific enhancer factor 2C OS=Homo sapiens GN=MEF2C PE=1 SV=1; MADS box transcription enhancer factor 2, polypeptide C (Myocyte enhancer factor 2C), isoform CRA_e OS=Homo sapiens GN=M…	635	99	FAEDVGSNKG	10		-0.00146	1022.47	512.24	1022.47	512.241	2	1	9	22.7178	62029.9
tr|C9JVP0|C9JVP0_HUMAN; sp|Q9UPW0|FOXJ3_HUMAN; tr|C9JXI1|C9JXI1_HUMAN	Forkhead box J3, isoform CRA_b (Fragment) OS=Homo sapiens GN=FOXJ3 PE=1 SV=1; Forkhead box protein J3 OS=Homo sapiens GN=FOXJ3 PE=1 SV=2; Forkhead box protein J3 (Fragment) OS=Homo sapiens GN=FOXJ3 PE=1 SV=7	62	99	YADIHGDLLP	10		0.000408	1112.55	557.283	1112.55	557.282	2	2	11	43.2505	294153
tr|C9JIZ6|C9JIZ6_HUMAN; sp|P07602|SAP_HUMAN	Prosaposin OS=Homo sapiens GN=PSAP PE=1 SV=2; Prosaposin OS=Homo sapiens GN=PSAP PE=1 SV=2	46	99	FQDSGLSRFL	10		-0.000175	1168.59	585.301	1168.59	585.301	2	3	12	49.4764	500029
tr|C9JCJ5|C9JCJ5_HUMAN; sp|Q15274|NADC_HUMAN	Uncharacterized protein (Fragment) OS=Homo sapiens PE=4 SV=9; Nicotinate-nucleotide pyrophosphorylase [carboxylating] OS=Homo sapiens GN=QPRT PE=1 SV=3	47	99	LSPSSAVEAL	10		0.0109	972.524	487.269	972.513	487.264	2	4	12	26.0907	30792060
tr|C9J8T0|C9J8T0_HUMAN; sp|P57772|SELB_HUMAN	Selenocysteine-specific elongation factor OS=Homo sapiens GN=EEFSEC PE=1 SV=1; Selenocysteine-specific elongation factor OS=Homo sapiens GN=EEFSEC PE=1 SV=4	1061	99	KTDEDEKTIL	10		-0.00359	1190.6	596.307	1190.6	596.309	2	3	13	24.921	324312
tr|B8ZZ54|B8ZZ54_HUMAN; sp|P61604|CH10_HUMAN	10 kDa heat shock protein, mitochondrial OS=Homo sapiens GN=HSPE1 PE=1 SV=1; 10 kDa heat shock protein, mitochondrial OS=Homo sapiens GN=HSPE1 PE=1 SV=2	308	99	FSDLIEDVKM	10	Oxidation(M)@10	0.0042	1211.58	606.797	1211.57	606.794	2	7	13	41.2337	460354
tr|B7Z5R6|B7Z5R6_HUMAN; sp|Q14596|NBR1_HUMAN	Next to BRCA1 gene 1 protein OS=Homo sapiens GN=NBR1 PE=1 SV=1; Next to BRCA1 gene 1 protein OS=Homo sapiens GN=NBR1 PE=1 SV=3	85	99	KTDSDIISKM	10		0.000322	1136.58	569.295	1136.57	569.295	2	1	15	28.3921	238822
tr|B4DZ85|B4DZ85_HUMAN; tr|B4DF87|B4DF87_HUMAN; sp|Q13772|NCOA4_HUMAN	Nuclear receptor coactivator 4 OS=Homo sapiens GN=NCOA4 PE=1 SV=1; Nuclear receptor coactivator 4 OS=Homo sapiens GN=NCOA4 PE=1 SV=1; Nuclear receptor coactivator 4 OS=Homo sapiens GN=NCOA4 PE=1 SV=1	189	99	TTDRVMTVSF	10		0.00123	1155.56	578.788	1155.56	578.787	2	4	10	40.7137	473048
tr|B4DNK4|B4DNK4_HUMAN; sp|P14618|KPYM_HUMAN; tr|H3BR70|H3BR70_HUMAN	Pyruvate kinase OS=Homo sapiens GN=PKM PE=1 SV=1; Pyruvate kinase PKM OS=Homo sapiens GN=PKM PE=1 SV=4; Pyruvate kinase OS=Homo sapiens GN=PKM PE=1 SV=1	852	99	SAEEGGAARL	10		-0.00119	959.466	480.74	959.467	480.741	2	5	12	23.039	995606
tr|B4DFB6|B4DFB6_HUMAN; sp|Q6IQ26|DEN5A_HUMAN	DENN domain-containing protein 5A OS=Homo sapiens GN=DENND5A PE=1 SV=1; DENN domain-containing protein 5A OS=Homo sapiens GN=DENND5A PE=1 SV=2	639	99	IVDGEEVVKF	10		-0.00214	1133.59	567.805	1133.6	567.806	2	7	15	41.7199	716351
tr|B0QYS7|B0QYS7_HUMAN; tr|B0QYS6|B0QYS6_HUMAN; sp|P19484|TFEB_HUMAN; tr|B1AKB4|B1AKB4_HUMAN; tr|B1AKB2|B1AKB2_HUMAN; tr|B1AKB1|B1AKB1_HUMAN	Transcription factor EB OS=Homo sapiens GN=TFEB PE=1 SV=1; Transcription factor EB OS=Homo sapiens GN=TFEB PE=1 SV=1; Transcription factor EB OS=Homo sapiens GN=TFEB PE=1 SV=3; Transcription factor EB OS=Homo sapiens GN=TFEB PE=1 SV=1; Transcription factor EB (Fragment) OS=Homo sapiens GN=TFEB PE=1 SV=1; Transcription factor EB (Fragment) OS=Homo sapiens GN=TFEB PE=1 SV=7	553	99	STDKVTETVM	10	Oxidation(M)@10	0.00313	1125.53	563.77	1125.52	563.768	2	2	12	22.1552	1275942
tr|A2VCS9|A2VCS9_HUMAN; tr|A0A0C4DG83|A0A0C4DG83_HUMAN; sp|Q49MG5|MAP9_HUMAN	MAP9 protein (Fragment) OS=Homo sapiens GN=MAP9 PE=1 SV=1; Aster-associated protein, isoform CRA_b OS=Homo sapiens GN=MAP9 PE=1 SV=1; Microtubule-associated protein 9 OS=Homo sapiens GN=MAP9 PE=1 SV=3	69	99	KADGVPVYLK	10		-0.00156	1088.62	545.318	1088.62	545.319	2	4	14	28.1636	499970
tr|A2IDA3|A2IDA3_HUMAN; sp|P29372|3MG_HUMAN	DNA-3-methyladenine glycosylase (Fragment) OS=Homo sapiens GN=MPG PE=1 SV=1; DNA-3-methyladenine glycosylase OS=Homo sapiens GN=MPG PE=1 SV=3	26	99	NRHGLIRKYG	10		0.001259	1212.69	405.236	1212.68	405.235	3	2	11	20.0291	138946
tr|A0A0J9YWL0|A0A0J9YWL0_HUMAN; sp|Q9Y4K1|AIM1_HUMAN	Absent in melanoma 1 protein OS=Homo sapiens GN=AIM1 PE=1 SV=1; Absent in melanoma 1 protein OS=Homo sapiens GN=AIM1 PE=1 SV=3	148	99	LTDMSRPVEL	10		0.00338	1159.59	580.804	1159.59	580.803	2	4	13	38.3268	286099
tr|A0A0C4DGT8|A0A0C4DGT8_HUMAN; tr|A0A087WWP8|A0A087WWP8_HUMAN; sp|Q5VWQ0|RSBN1_HUMAN	Round spermatid basic protein 1 OS=Homo sapiens GN=RSBN1 PE=1 SV=1; Round spermatid basic protein 1 OS=Homo sapiens GN=RSBN1 PE=1 SV=1; Round spermatid basic protein 1 OS=Homo sapiens GN=RSBN1 PE=1 SV=2	412	98.7	GQDDWNGTRP	10		0.00107	1144.49	573.253	1144.49	573.252	2	1	11	27.1575	428355
tr|A0A0C4DFY0|A0A0C4DFY0_HUMAN; sp|Q14242|SELPL_HUMAN	P-selectin glycoprotein ligand 1 OS=Homo sapiens GN=SELPLG PE=1 SV=1; P-selectin glycoprotein ligand 1 OS=Homo sapiens GN=SELPLG PE=1 SV=1	1517	99	HIDPKTGVAV	10		-0.00406	1035.57	518.791	1035.57	518.793	2	12	16	25.1155	3168846
tr|A0A0C4DFM1|A0A0C4DFM1_HUMAN; sp|Q92544|TM9S4_HUMAN	Transmembrane 9 superfamily member 4 OS=Homo sapiens GN=TM9SF4 PE=1 SV=1; Transmembrane 9 superfamily member 4 OS=Homo sapiens GN=TM9SF4 PE=1 SV=2	138	99	IVDGNHRLTL	10		0.000382	1136.63	569.323	1136.63	569.322	2	10	13	28.8146	540041
tr|A0A0B4J287|A0A0B4J287_HUMAN; sp|Q9H0A8|COMD4_HUMAN	COMM domain-containing protein 4 OS=Homo sapiens GN=COMMD4 PE=1 SV=1; COMM domain-containing protein 4 OS=Homo sapiens GN=COMMD4 PE=1 SV=1	167	99	NAENPRGTFL	10		0.002063	1117.55	559.784	1117.55	559.783	2	7	13	32.0431	361101
tr|A0A0B4J1S1|A0A0B4J1S1_HUMAN; tr|A0A087X2I7|A0A087X2I7_HUMAN; sp|P33076|C2TA_HUMAN; tr|A0A087X0L5|A0A087X0L5_HUMAN	MHC class II transactivator OS=Homo sapiens GN=CIITA PE=1 SV=1; MHC class II transactivator OS=Homo sapiens GN=CIITA PE=1 SV=1; MHC class II transactivator OS=Homo sapiens GN=CIITA PE=1 SV=3; MHC class II transactivator OS=Homo sapiens GN=CIITA PE=4 SV=1	86	99	IADHIHSVEM	10	Oxidation(M)@10	-0.00217	1166.54	584.276	1166.54	584.277	2	2	15	22.7577	130483
tr|A0A0A0MTH9|A0A0A0MTH9_HUMAN; sp|O14981|BTAF1_HUMAN	TATA-binding protein-associated factor 172 OS=Homo sapiens GN=BTAF1 PE=1 SV=1; TATA-binding protein-associated factor 172 OS=Homo sapiens GN=BTAF1 PE=1 SV=2	239	99	HSDQSSKTSL	10		-0.000199	1088.51	545.262	1088.51	545.262	2	1	11	18.4835	60685.8
tr|A0A0A0MT16|A0A0A0MT16_HUMAN; sp|Q86UQ4|ABCAD_HUMAN; tr|F5H7B7|F5H7B7_HUMAN; tr|H0Y4D2|H0Y4D2_HUMAN; tr|H7C0U5|H7C0U5_HUMAN	ATP-binding cassette sub-family A member 13 OS=Homo sapiens GN=ABCA13 PE=1 SV=1; ATP-binding cassette sub-family A member 13 OS=Homo sapiens GN=ABCA13 PE=2 SV=3; ATP-binding cassette sub-family A member 13 (Fragment) OS=Homo sapiens GN=ABCA13 PE=1 SV=2; ATP-binding cassette sub-family A member 13 (Fragment) OS=Homo sapiens GN=ABCA13 PE=4 SV=2; ATP-binding cassette sub-family A member 13 (Fragment…	95	99	YSDEVRNELL	10		0.000463	1236.6	619.307	1236.6	619.307	2	6	15	38.1961	1049641
tr|A0A0A0MSI8|A0A0A0MSI8_HUMAN; sp|O00471|EXOC5_HUMAN	Exocyst complex component 5 OS=Homo sapiens GN=EXOC5 PE=1 SV=1; Exocyst complex component 5 OS=Homo sapiens GN=EXOC5 PE=1 SV=1	15	99	NIDTGVNSKV	10		0.000113	1045.54	523.778	1045.54	523.777	2	4	11	26.1796	213558
tr|A0A0A0MQW0|A0A0A0MQW0_HUMAN; tr|H0YN19|H0YN19_HUMAN; tr|A0A0C4DGV1|A0A0C4DGV1_HUMAN	Myelin expression factor 2 OS=Homo sapiens GN=MYEF2 PE=1 SV=1; Myelin expression factor 2 (Fragment) OS=Homo sapiens GN=MYEF2 PE=1 SV=2; Myelin expression factor 2 OS=Homo sapiens GN=MYEF2 PE=1 SV=1	367	99	SSDTSSRSFF	10		-0.000872	1119.48	560.749	1119.48	560.749	2	4	15	34.8544	453386
tr|A0A087X0X3|A0A087X0X3_HUMAN; sp|P52272|HNRPM_HUMAN	Heterogeneous nuclear ribonucleoprotein M OS=Homo sapiens GN=HNRNPM PE=1 SV=1; Heterogeneous nuclear ribonucleoprotein M OS=Homo sapiens GN=HNRNPM PE=1 SV=3	29	99	FVEDASGKGL	10		-0.000606	1021.51	511.761	1021.51	511.761	2	25	13	29.969	18592510
tr|A0A087WYT0|A0A087WYT0_HUMAN; tr|A0A0A0MT31|A0A0A0MT31_HUMAN; tr|A0A087WZY1|A0A087WZY1_HUMAN; tr|A0A087WYF5|A0A087WYF5_HUMAN; tr|A0A087WV42|A0A087WV42_HUMAN; sp|P02810|PRPC_HUMAN	Salivary acidic proline-rich phosphoprotein 1/2 OS=Homo sapiens GN=PRH1 PE=4 SV=1; Proline-rich protein 4 OS=Homo sapiens GN=PRH1 PE=4 SV=1; Uncharacterized protein OS=Homo sapiens PE=4 SV=1; Salivary acidic proline-rich phosphoprotein 1/2 (Fragment) OS=Homo sapiens GN=PRH1 PE=4 SV=1; Salivary acidic proline-rich phosphoprotein 1/2 OS=Homo sapiens GN=PRH1 PE=4 SV=1; Salivary acidic proline-rich p…	39	99	KADKTYPTTV	10		-0.00667	1122.59	562.3	1122.59	562.303	2	4	14	22.2091	228945
tr|A0A087WX08|A0A087WX08_HUMAN; sp|Q9UEY8|ADDG_HUMAN	Gamma-adducin OS=Homo sapiens GN=ADD3 PE=1 SV=1; Gamma-adducin OS=Homo sapiens GN=ADD3 PE=1 SV=1	559	99	TLDKPSVVSL	10		0.00437	1057.61	529.81	1057.6	529.808	2	4	13	38.2244	2341802
tr|A0A087WWU8|A0A087WWU8_HUMAN; tr|Q5VU61|Q5VU61_HUMAN; tr|J3KN67|J3KN67_HUMAN; tr|Q5HYB6|Q5HYB6_HUMAN	Tropomyosin alpha-3 chain OS=Homo sapiens GN=TPM3 PE=1 SV=1; Tropomyosin alpha-3 chain OS=Homo sapiens GN=TPM3 PE=1 SV=2; Tropomyosin alpha-3 chain OS=Homo sapiens GN=TPM3 PE=1 SV=1; Epididymis luminal protein 189 OS=Homo sapiens GN=DKFZp686J1372 PE=1 SV=1	185	99	KADTISKSEL	10		-0.00219	1090.58	546.3	1090.59	546.301	2	6	16	22.9269	1340046
tr|A0A087WWS7|A0A087WWS7_HUMAN; sp|Q15833|STXB2_HUMAN; tr|M0R0M7|M0R0M7_HUMAN	Syntaxin-binding protein 2 OS=Homo sapiens GN=STXBP2 PE=1 SV=1; Syntaxin-binding protein 2 OS=Homo sapiens GN=STXBP2 PE=1 SV=2; Syntaxin-binding protein 2 OS=Homo sapiens GN=STXBP2 PE=1 SV=1	1195	99	MSDQTDSVRF	10	Oxidation(M)@1	-0.000194	1200.51	601.261	1200.51	601.261	2	3	13	30.4817	2163557
tr|A0A087WV86|A0A087WV86_HUMAN; tr|H3BLY2|H3BLY2_HUMAN; tr|B5LMG6|B5LMG6_HUMAN; sp|Q6PGQ7|BORA_HUMAN	Protein aurora borealis OS=Homo sapiens GN=BORA PE=1 SV=1; Protein aurora borealis (Fragment) OS=Homo sapiens GN=BORA PE=1 SV=1; Aurora borealis OS=Homo sapiens GN=C13orf34 PE=1 SV=1; Protein aurora borealis OS=Homo sapiens GN=BORA PE=1 SV=2	236	99	FADENNEKLF	10		0.00132	1225.56	613.789	1225.56	613.788	2	6	16	39.3524	517674
tr|A0A087WV66|A0A087WV66_HUMAN; sp|P46013|KI67_HUMAN	Antigen KI-67 OS=Homo sapiens GN=MKI67 PE=1 SV=1; Antigen KI-67 OS=Homo sapiens GN=MKI67 PE=1 SV=2	56	98.7	YQDNKADVIL	10		-0.00064	1177.6	589.806	1177.6	589.806	2	9	11	35.3507	788693
sp|Q9Y5S2|MRCKB_HUMAN; tr|H0YLY0|H0YLY0_HUMAN	Serine/threonine-protein kinase MRCK beta OS=Homo sapiens GN=CDC42BPB PE=1 SV=2; Serine/threonine-protein kinase MRCK beta (Fragment) OS=Homo sapiens GN=CDC42BPB PE=1 SV=7	88	99	VADKHRPLEM	10	Oxidation(M)@10	-0.00484	1210.61	606.311	1210.61	606.314	2	7	13	18.7909	322903
sp|Q9Y5Q9|TF3C3_HUMAN; tr|H7C0C0|H7C0C0_HUMAN	General transcription factor 3C polypeptide 3 OS=Homo sapiens GN=GTF3C3 PE=1 SV=1; General transcription factor 3C polypeptide 3 (Fragment) OS=Homo sapiens GN=GTF3C3 PE=1 SV=1	134	99	SADGIVRIYE	10		0.000917	1121.57	561.794	1121.57	561.793	2	5	15	38.8276	1008868
sp|Q9Y4A8|NF2L3_HUMAN	Nuclear factor erythroid 2-related factor 3 OS=Homo sapiens GN=NFE2L3 PE=1 SV=1	219	99	AASGGFLHHM	10	Oxidation(M)@10	-0.000632	1042.46	522.24	1042.47	522.24	2	1	10	22.7967	282473
sp|Q9Y3M8|STA13_HUMAN	StAR-related lipid transfer protein 13 OS=Homo sapiens GN=STARD13 PE=1 SV=2	81	99	GADEPQRLQF	10		0.00322	1159.57	580.79	1159.56	580.788	2	6	13	35.4019	1589555
sp|Q9Y2Y1|RPC10_HUMAN	DNA-directed RNA polymerase III subunit RPC10 OS=Homo sapiens GN=POLR3K PE=1 SV=2	2053	99	VAEEVTRELL	10		0.00187	1157.63	579.823	1157.63	579.822	2	5	14	40.1752	1595068
sp|Q9Y2E8|SL9A8_HUMAN	Sodium/hydrogen exchanger 8 OS=Homo sapiens GN=SLC9A8 PE=1 SV=4	1155	99	YGDGPRPPKM	10	Oxidation(M)@10	0.00136	1132.53	567.275	1132.53	567.274	2	4	14	20.3126	313437
sp|Q9Y266|NUDC_HUMAN	Nuclear migration protein nudC OS=Homo sapiens GN=NUDC PE=1 SV=1	68	99	HADAPTNKTL	10		-0.00132	1066.54	534.277	1066.54	534.278	2	2	16	20.1536	644732
sp|Q9UNW1|MINP1_HUMAN	Multiple inositol polyphosphate phosphatase 1 OS=Homo sapiens GN=MINPP1 PE=1 SV=1	164	99	ILDDVSLTHL	10		0.00185	1124.61	563.312	1124.61	563.311	2	67	13	49.8194	28861260
sp|Q9UL54|TAOK2_HUMAN	Serine/threonine-protein kinase TAO2 OS=Homo sapiens GN=TAOK2 PE=1 SV=2	520	99	HADGRLTKKL	10		-0.000734	1137.66	569.838	1137.66	569.838	2	2	9	18.8593	146982
sp|Q9UHA4|LTOR3_HUMAN	Ragulator complex protein LAMTOR3 OS=Homo sapiens GN=LAMTOR3 PE=1 SV=1	62	99	NVDESQKILM	10	Oxidation(M)@10	-0.000853	1191.58	596.797	1191.58	596.798	2	3	13	29.5549	352948
sp|Q9P215|POGK_HUMAN; tr|Q5TIJ2|Q5TIJ2_HUMAN	Pogo transposable element with KRAB domain OS=Homo sapiens GN=POGK PE=1 SV=2; Pogo transposable element with KRAB domain (Fragment) OS=Homo sapiens GN=POGK PE=1 SV=1	1635	99	SQDNPQDGIM	10	Oxidation(M)@10	0.00101	1119.45	560.733	1119.45	560.732	2	3	13	26.5865	482293
sp|Q9NYV4|CDK12_HUMAN	Cyclin-dependent kinase 12 OS=Homo sapiens GN=CDK12 PE=1 SV=2	57	99	VLDFGRPIAM	10	Oxidation(M)@10	-0.00489	1133.59	567.8	1133.59	567.802	2	3	13	41.8653	268681
sp|Q9NY61|AATF_HUMAN	Protein AATF OS=Homo sapiens GN=AATF PE=1 SV=1	173	98.7	VTGYISIDAM	10		6.2e-05	1068.52	535.265	1068.52	535.265	2	4	12	38.5415	281474
sp|Q9NWW9|HRSL2_HUMAN	HRAS-like suppressor 2 OS=Homo sapiens GN=HRASLS2 PE=1 SV=1	638	98.9	LPDAHSDYAR	10		-0.000273	1143.53	572.773	1143.53	572.773	2	2	10	22.6977	218061
sp|Q9NVR7|TBCC1_HUMAN	TBCC domain-containing protein 1 OS=Homo sapiens GN=TBCCD1 PE=2 SV=1	343	99	TTDNNPPMKL	10	Oxidation(M)@8	-0.00428	1145.53	573.774	1145.54	573.777	2	18	15	23.4504	1519558
sp|Q9NV58|RN19A_HUMAN	E3 ubiquitin-protein ligase RNF19A OS=Homo sapiens GN=RNF19A PE=1 SV=3	97	99	IVDDGKSQKL	10		-0.00292	1101.6	551.807	1101.6	551.809	2	10	14	20.8673	468624
sp|Q9NSY1|BMP2K_HUMAN; tr|H0Y9P1|H0Y9P1_HUMAN	BMP-2-inducible protein kinase OS=Homo sapiens GN=BMP2K PE=1 SV=2; BMP-2-inducible protein kinase (Fragment) OS=Homo sapiens GN=BMP2K PE=1 SV=1	100	99	VADDYQPVRL	10		3e-06	1174.6	588.306	1174.6	588.306	2	8	14	37.4644	780001
sp|Q9NP61|ARFG3_HUMAN	ADP-ribosylation factor GTPase-activating protein 3 OS=Homo sapiens GN=ARFGAP3 PE=1 SV=1	1500	99	SADTASRFLH	10		-0.00756	1103.53	552.771	1103.54	552.775	2	2	15	26.6672	438946
sp|Q9HBE1|PATZ1_HUMAN	POZ-, AT hook-, and zinc finger-containing protein 1 OS=Homo sapiens GN=PATZ1 PE=1 SV=1	12	99	VADGIFKAEL	10		0.000556	1061.58	531.795	1061.58	531.795	2	8	16	45.0433	2326474
sp|Q9H9P8|L2HDH_HUMAN; tr|C9JVN9|C9JVN9_HUMAN	L-2-hydroxyglutarate dehydrogenase, mitochondrial OS=Homo sapiens GN=L2HGDH PE=1 SV=3; L-2-hydroxyglutarate dehydrogenase, mitochondrial OS=Homo sapiens GN=L2HGDH PE=1 SV=1	195	99	MTDEAEPSKL	10	Oxidation(M)@1	-0.000872	1135.51	568.76	1135.51	568.761	2	3	14	24.2128	689378
sp|Q9H8V3|ECT2_HUMAN	Protein ECT2 OS=Homo sapiens GN=ECT2 PE=1 SV=4	813	99	TAEVGASGAF	10		-0.00125	908.423	909.43	908.424	909.431	1	4	16	36.2938	5392476
sp|Q9H871|RMD5A_HUMAN	Protein RMD5 homolog A OS=Homo sapiens GN=RMND5A PE=1 SV=1	230	99	IADPKTDHRL	10		-0.0043	1164.62	583.318	1164.63	583.32	2	5	11	20.8667	406586
sp|Q9H0K6|PUS7L_HUMAN; tr|F8VZA0|F8VZA0_HUMAN	Pseudouridylate synthase 7 homolog-like protein OS=Homo sapiens GN=PUS7L PE=1 SV=1; Pseudouridylate synthase 7 homolog-like protein OS=Homo sapiens GN=PUS7L PE=1 SV=1	1350	99	HLPETKFSEL	10		0.003405	1199.62	600.818	1199.62	600.817	2	11	14	33.4236	66103880
sp|Q9BYV8|CEP41_HUMAN	Centrosomal protein of 41 kDa OS=Homo sapiens GN=CEP41 PE=1 SV=1	442	99	SVDGNKITIM	10	Oxidation(M)@10	0.00139	1092.55	547.282	1092.55	547.282	2	3	13	28.7692	689352
sp|Q9BXL8|CDCA4_HUMAN	Cell division cycle-associated protein 4 OS=Homo sapiens GN=CDCA4 PE=1 SV=1	99	99	YVDEASKKEI	10		-0.00238	1180.6	591.305	1180.6	591.306	2	24	14	21.7898	1484028
sp|Q9BVS4|RIOK2_HUMAN	Serine/threonine-protein kinase RIO2 OS=Homo sapiens GN=RIOK2 PE=1 SV=2	186	99	KVDSGKTVKL	10		-0.001664	1073.64	537.829	1073.64	537.83	2	2	11	20.216	107346
sp|Q9BTY2|FUCO2_HUMAN	Plasma alpha-L-fucosidase OS=Homo sapiens GN=FUCA2 PE=1 SV=2	558	99	AVDGKEMVTM	10	Oxidation(M)@7; Oxidation(M)@10	-0.00765	1111.48	556.748	1111.49	556.752	2	2	16	20.1432	6783859
sp|Q9BTT4|MED10_HUMAN	Mediator of RNA polymerase II transcription subunit 10 OS=Homo sapiens GN=MED10 PE=1 SV=1	407	98.6	GIDRLGGAGM	10	Oxidation(M)@10	-0.00249	961.463	481.739	961.465	481.74	2	3	14	26.4678	884826
sp|Q9BT67|NFIP1_HUMAN	NEDD4 family-interacting protein 1 OS=Homo sapiens GN=NDFIP1 PE=1 SV=1	16	99	YIDKTIRVKF	10		0.0051	1281.75	641.882	1281.74	641.88	2	1	13	30.7311	574936
sp|Q96SB8|SMC6_HUMAN	Structural maintenance of chromosomes protein 6 OS=Homo sapiens GN=SMC6 PE=1 SV=2	299	99	SADNTVGRFL	10		0.000267	1078.54	540.278	1078.54	540.278	2	3	13	39.6101	789800
sp|Q96PK6|RBM14_HUMAN	RNA-binding protein 14 OS=Homo sapiens GN=RBM14 PE=1 SV=2	103	99	VADELQKMLL	10	Oxidation(M)@8	-0.00374	1174.62	588.319	1174.63	588.321	2	6	17	40.7204	498303
sp|Q96DY7|MTBP_HUMAN	Mdm2-binding protein OS=Homo sapiens GN=MTBP PE=1 SV=1	164	99	TADDFIHQHF	10		-0.00286	1229.54	615.779	1229.55	615.781	2	10	17	37.9761	1489831
sp|Q96BT7|ALKB8_HUMAN; tr|C9JQN2|C9JQN2_HUMAN	Alkylated DNA repair protein alkB homolog 8 OS=Homo sapiens GN=ALKBH8 PE=1 SV=2; Alkylated DNA repair protein alkB homolog 8 OS=Homo sapiens GN=ALKBH8 PE=1 SV=2	58	99	LVDGEEHVGF	10		0.00225	1100.52	551.265	1100.51	551.264	2	7	13	36.993	1594542
sp|Q96BN2|TADA1_HUMAN	Transcriptional adapter 1 OS=Homo sapiens GN=TADA1 PE=1 SV=1	1736	99	VGDPGQRTLL	10		0.00099	1054.58	528.296	1054.58	528.296	2	4	11	32.3741	186544
sp|Q92834|RPGR_HUMAN	X-linked retinitis pigmentosa GTPase regulator OS=Homo sapiens GN=RPGR PE=1 SV=2	25	99	TADGERLVGM	10	Oxidation(M)@10	0.000479	1063.5	532.756	1063.5	532.756	2	1	13	26.1322	2594871
sp|Q92624|APBP2_HUMAN	Amyloid protein-binding protein 2 OS=Homo sapiens GN=APPBP2 PE=1 SV=2	732	99	SYVGQHSQGL	10		0.00178	1074.51	538.263	1074.51	538.262	2	1	12	25.9358	4125776
sp|Q92621|NU205_HUMAN	Nuclear pore complex protein Nup205 OS=Homo sapiens GN=NUP205 PE=1 SV=3	2393	99	VSDEKNINTF	10		-0.000631	1165.56	583.788	1165.56	583.788	2	3	13	28.9777	309150
sp|Q92615|LAR4B_HUMAN	La-related protein 4B OS=Homo sapiens GN=LARP4B PE=1 SV=3	1170	99	FSDQPSLNSH	10		0.00622	1130.51	566.26	1130.5	566.257	2	5	12	27.911	705143
sp|Q8WXD5|GEMI6_HUMAN	Gem-associated protein 6 OS=Homo sapiens GN=GEMIN6 PE=1 SV=1	1978	99	SADPRHILLF	10		0.003	1167.64	584.829	1167.64	584.827	2	3	11	44.7899	675326
sp|Q8WVZ9|KBTB7_HUMAN; sp|Q86V97|KBTB6_HUMAN	Kelch repeat and BTB domain-containing protein 7 OS=Homo sapiens GN=KBTBD7 PE=1 SV=1; Kelch repeat and BTB domain-containing protein 6 OS=Homo sapiens GN=KBTBD6 PE=1 SV=1	338	99	IVDGSRFTEF	10		-0.000792	1169.57	585.793	1169.57	585.793	2	3	13	41.7664	345805
sp|Q8WUM4|PDC6I_HUMAN	Programmed cell death 6-interacting protein OS=Homo sapiens GN=PDCD6IP PE=1 SV=1	501	99	ASDKPSQETL	10		-0.00128	1074.52	538.266	1074.52	538.267	2	10	14	23.2495	2131550
sp|Q8WUM0|NU133_HUMAN	Nuclear pore complex protein Nup133 OS=Homo sapiens GN=NUP133 PE=1 SV=2	126	99	AIDSHSVKNF	10		0.000486	1116.56	559.286	1116.56	559.285	2	1	11	25.423	174296
sp|Q8TEQ6|GEMI5_HUMAN	Gem-associated protein 5 OS=Homo sapiens GN=GEMIN5 PE=1 SV=3	381	99	AADEEVKNIM	10	Oxidation(M)@10	-0.00221	1134.52	568.268	1134.52	568.269	2	8	15	24.7406	4476513
sp|Q8TEM1|PO210_HUMAN	Nuclear pore membrane glycoprotein 210 OS=Homo sapiens GN=NUP210 PE=1 SV=3	313	99	KVDNPDSEKL	10		-0.00407	1143.57	572.794	1143.58	572.796	2	4	14	21.5255	316009
sp|Q8TAT5|NEIL3_HUMAN	Endonuclease 8-like 3 OS=Homo sapiens GN=NEIL3 PE=1 SV=3	844	99	FADSKGDVGL	10		-0.00211	1007.49	504.752	1007.49	504.753	2	6	17	32.1927	5625496
sp|Q8NHR7|TERB2_HUMAN	Telomere repeats-binding bouquet formation protein 2 OS=Homo sapiens GN=C15orf43 PE=2 SV=1	600	99	VADKEAIANF	10		4.2e-05	1076.55	539.282	1076.55	539.282	2	3	13	34.2075	6140372
sp|Q8NHH9|ATLA2_HUMAN	Atlastin-2 OS=Homo sapiens GN=ATL2 PE=1 SV=2	529	99	VADDQGQHPL	10		-0.00424	1078.5	540.257	1078.5	540.259	2	3	11	23.2181	354668
sp|Q8NG31|CASC5_HUMAN; tr|E9PPJ1|E9PPJ1_HUMAN; tr|H0YCZ2|H0YCZ2_HUMAN	Protein CASC5 OS=Homo sapiens GN=CASC5 PE=1 SV=3; Protein CASC5 OS=Homo sapiens GN=CASC5 PE=1 SV=2; Protein CASC5 (Fragment) OS=Homo sapiens GN=CASC5 PE=1 SV=1	1665	99	HLDLPSNNNL	10		0.000653	1135.56	568.789	1135.56	568.788	2	55	12	36.3401	4182613
sp|Q8ND04|SMG8_HUMAN; tr|J3KTD7|J3KTD7_HUMAN	Protein SMG8 OS=Homo sapiens GN=SMG8 PE=1 SV=1; Protein SMG8 (Fragment) OS=Homo sapiens GN=SMG8 PE=1 SV=1	1633	99	FSDGPDVKKL	10		-0.00184	1104.58	553.297	1104.58	553.298	2	3	13	27.7592	254811
sp|Q8NCA5|FA98A_HUMAN	Protein FAM98A OS=Homo sapiens GN=FAM98A PE=1 SV=1	736	99	SADLRSPVYL	10		0.00362	1119.6	560.805	1119.59	560.803	2	5	13	41.4983	2161059
sp|Q8NBJ4|GOLM1_HUMAN; tr|C9JYM4|C9JYM4_HUMAN	Golgi membrane protein 1 OS=Homo sapiens GN=GOLM1 PE=1 SV=1; Golgi membrane protein 1 (Fragment) OS=Homo sapiens GN=GOLM1 PE=1 SV=1	80	99	KVDQEIINIM	10	Oxidation(M)@10	0.001433	1217.63	609.824	1217.63	609.824	2	2	10	37.7945	346796
sp|Q8N3A8|PARP8_HUMAN	Poly [ADP-ribose] polymerase 8 OS=Homo sapiens GN=PARP8 PE=2 SV=1	995	99	FADSDSHSSF	10		0.00107	1098.43	550.221	1098.43	550.22	2	17	13	28.54	645930
sp|Q8N201|INT1_HUMAN	Integrator complex subunit 1 OS=Homo sapiens GN=INTS1 PE=1 SV=2	96	99	RTDEADDVKF	10		-7.2e-05	1194.55	598.283	1194.55	598.283	2	7	12	27.1288	3261948
sp|Q8N1F7|NUP93_HUMAN; tr|H3BVG0|H3BVG0_HUMAN	Nuclear pore complex protein Nup93 OS=Homo sapiens GN=NUP93 PE=1 SV=2; Nuclear pore complex protein Nup93 OS=Homo sapiens GN=NUP93 PE=1 SV=1	1487	99	NADKLTVKFW	10	Dioxidation(W)@10	0.002613	1252.65	627.331	1252.65	627.33	2	1	15	39.3573	277966
sp|Q8IYM9|TRI22_HUMAN	E3 ubiquitin-protein ligase TRIM22 OS=Homo sapiens GN=TRIM22 PE=1 SV=1	70	99	YIDQGRNPQL	10		-0.00248	1202.6	602.308	1202.6	602.309	2	4	16	29.2544	3520727
sp|Q86VP6|CAND1_HUMAN	Cullin-associated NEDD8-dissociated protein 1 OS=Homo sapiens GN=CAND1 PE=1 SV=2	857	99	AADGGPRVSF	10		0.00103	975.478	488.747	975.477	488.746	2	2	14	32.0845	7165916
sp|Q86VP1|TAXB1_HUMAN; tr|B8ZZD4|B8ZZD4_HUMAN	Tax1-binding protein 1 OS=Homo sapiens GN=TAX1BP1 PE=1 SV=2; Tax1-binding protein 1 OS=Homo sapiens GN=TAX1BP1 PE=1 SV=1	441	99	YTDTSNHSSL	10		-0.0025	1123.48	562.745	1123.48	562.746	2	2	10	22.5503	702515
sp|Q7Z5K2|WAPL_HUMAN	Wings apart-like protein homolog OS=Homo sapiens GN=WAPL PE=1 SV=1	31	99	YVDDPPRIVL	10		0.00122	1185.64	593.828	1185.64	593.827	2	9	14	44.576	2820156
sp|Q7Z5G4|GOGA7_HUMAN	Golgin subfamily A member 7 OS=Homo sapiens GN=GOLGA7 PE=1 SV=2	264	99	FADFDGDGHM	10		-0.00217	1110.41	556.21	1110.41	556.211	2	2	11	39.0378	417176
sp|Q7KZF4|SND1_HUMAN	Staphylococcal nuclease domain-containing protein 1 OS=Homo sapiens GN=SND1 PE=1 SV=1	631	99	VTDPSGKVHF	10		-0.00212	1085.55	543.782	1085.55	543.783	2	5	11	28.683	257324
sp|Q6ZSZ5|ARHGI_HUMAN; tr|A0A087WZG4|A0A087WZG4_HUMAN; tr|M0QZS0|M0QZS0_HUMAN	Rho guanine nucleotide exchange factor 18 OS=Homo sapiens GN=ARHGEF18 PE=1 SV=3; Uncharacterized protein (Fragment) OS=Homo sapiens PE=4 SV=2; Rho guanine nucleotide exchange factor 18 (Fragment) OS=Homo sapiens GN=ARHGEF18 PE=1 SV=1	369	99	MADNFKSDYF	10	Oxidation(M)@1	-0.00194	1252.51	627.26	1252.51	627.261	2	2	13	38.6847	343366
sp|Q6P1N0|C2D1A_HUMAN; tr|K7EMP1|K7EMP1_HUMAN	Coiled-coil and C2 domain-containing protein 1A OS=Homo sapiens GN=CC2D1A PE=1 SV=1; Coiled-coil and C2 domain-containing protein 1A (Fragment) OS=Homo sapiens GN=CC2D1A PE=1 SV=1	552	99	NADTPVSKFM	10	Oxidation(M)@10	0.00608	1124.52	563.269	1124.52	563.266	2	4	12	29.1971	168286
sp|Q66GS9|CP135_HUMAN	Centrosomal protein of 135 kDa OS=Homo sapiens GN=CEP135 PE=1 SV=2	383	99	FAEDDRIELM	10	Oxidation(M)@10	-0.00172	1253.56	627.786	1253.56	627.787	2	4	14	38.5777	837677
sp|Q5VW36|FOCAD_HUMAN; tr|S4R400|S4R400_HUMAN; tr|S4R3N8|S4R3N8_HUMAN	Focadhesin OS=Homo sapiens GN=FOCAD PE=1 SV=1; Focadhesin OS=Homo sapiens GN=FOCAD PE=1 SV=2; Focadhesin (Fragment) OS=Homo sapiens GN=FOCAD PE=1 SV=1	233	99	AADIDTRSEF	10		-0.00336	1123.51	562.763	1123.51	562.765	2	4	15	32.2865	12259860
sp|Q5JS37|NHLC3_HUMAN	NHL repeat-containing protein 3 OS=Homo sapiens GN=NHLRC3 PE=2 SV=1	194	99	YTDFDGTRVY	10		0.0044	1235.55	618.782	1235.55	618.78	2	2	13	37.5424	238349
sp|Q5JS37|NHLC3_HUMAN	NHL repeat-containing protein 3 OS=Homo sapiens GN=NHLRC3 PE=2 SV=1	109	99	NSDPNINQFF	10		-0.00116	1194.53	598.272	1194.53	598.273	2	1	10	56.5257	917872
sp|Q24JP5|T132A_HUMAN; tr|H0YFB3|H0YFB3_HUMAN	Transmembrane protein 132A OS=Homo sapiens GN=TMEM132A PE=1 SV=1; Transmembrane protein 132A (Fragment) OS=Homo sapiens GN=TMEM132A PE=1 SV=1	830	99	VSEAGGSGRL	10		-0.00249	931.47	466.742	931.472	466.743	2	3	13	21.6648	789512
sp|Q16643|DREB_HUMAN	Drebrin OS=Homo sapiens GN=DBN1 PE=1 SV=4	76	99	FTDQATVERF	10		-0.0121	1212.57	607.29	1212.58	607.296	2	2	13	35.0715	1924901
sp|Q16555|DPYL2_HUMAN	Dihydropyrimidinase-related protein 2 OS=Homo sapiens GN=DPYSL2 PE=1 SV=1	939	99	VADKVFDAFL	10		0.00248	1123.59	562.804	1123.59	562.803	2	1	12	54.135	255564
sp|Q16553|LY6E_HUMAN	Lymphocyte antigen 6E OS=Homo sapiens GN=LY6E PE=2 SV=1	79	99	LADDDARLLQ	10		0.00792	1128.59	565.3	1128.58	565.296	2	3	13	35.9149	583475
sp|Q16531|DDB1_HUMAN	DNA damage-binding protein 1 OS=Homo sapiens GN=DDB1 PE=1 SV=1	89	98.6	AVDKANLEIM	10	Oxidation(M)@10	-0.0001	1118.56	560.289	1118.56	560.289	2	9	13	30.3858	1587181
sp|Q15643|TRIPB_HUMAN; tr|H0YJI2|H0YJI2_HUMAN; tr|H0YJ97|H0YJ97_HUMAN	Thyroid receptor-interacting protein 11 OS=Homo sapiens GN=TRIP11 PE=1 SV=3; Thyroid receptor-interacting protein 11 (Fragment) OS=Homo sapiens GN=TRIP11 PE=1 SV=1; Thyroid receptor-interacting protein 11 (Fragment) OS=Homo sapiens GN=TRIP11 PE=1 SV=1	325	99	VADENQNHHL	10		-0.00256	1175.53	588.772	1175.53	588.773	2	3	10	19.2843	106686
sp|Q15424|SAFB1_HUMAN	Scaffold attachment factor B1 OS=Homo sapiens GN=SAFB PE=1 SV=4	56	99	LADPVSNMAM	10	Oxidation(M)@8; Oxidation(M)@10	-0.000234	1079.46	540.739	1079.46	540.739	2	2	14	31.4311	1447781
sp|Q15293|RCN1_HUMAN	Reticulocalbin-1 OS=Homo sapiens GN=RCN1 PE=1 SV=1	936	99	NADGHKAVFV	10		-0.00243	1056.53	529.274	1056.54	529.275	2	6	13	24.7202	1208320
sp|Q15154|PCM1_HUMAN; tr|E7ETA6|E7ETA6_HUMAN	Pericentriolar material 1 protein OS=Homo sapiens GN=PCM1 PE=1 SV=4; Pericentriolar material 1 protein OS=Homo sapiens GN=PCM1 PE=1 SV=1	177	98.9	RADLGQQVQF	10		-0.00132	1160.59	581.303	1160.59	581.304	2	1	11	36.0964	322484
sp|Q15154|PCM1_HUMAN; tr|E7ETA6|E7ETA6_HUMAN	Pericentriolar material 1 protein OS=Homo sapiens GN=PCM1 PE=1 SV=4; Pericentriolar material 1 protein OS=Homo sapiens GN=PCM1 PE=1 SV=1	185	99	KADAISKSEL	10		-0.00274	1060.57	531.294	1060.58	531.295	2	3	16	22.7354	12192880
sp|Q15075|EEA1_HUMAN	Early endosome antigen 1 OS=Homo sapiens GN=EEA1 PE=1 SV=2	90	99	KADEDPIMGF	10	Oxidation(M)@8	-0.00259	1137.5	569.757	1137.5	569.758	2	13	13	37.9963	7298529
sp|Q14764|MVP_HUMAN	Major vault protein OS=Homo sapiens GN=MVP PE=1 SV=4	333	99	MGADSFDNIK	10	Oxidation(M)@1	0.00462	1112.49	557.25	1112.48	557.248	2	1	12	29.6025	206505
sp|Q14764|MVP_HUMAN	Major vault protein OS=Homo sapiens GN=MVP PE=1 SV=4	356	99	LTDPAIVKVF	10		0.00123	1101.64	551.83	1101.64	551.829	2	1	14	47.7183	679448
sp|Q14764|MVP_HUMAN	Major vault protein OS=Homo sapiens GN=MVP PE=1 SV=4	102	99	LIDSPGHVDF	10		-0.00237	1098.53	550.273	1098.53	550.275	2	6	14	40.6382	36904740
sp|Q14571|ITPR2_HUMAN	Inositol 1,4,5-trisphosphate receptor type 2 OS=Homo sapiens GN=ITPR2 PE=1 SV=2	36	99	VTDSGRTVIL	10		0.00203	1059.59	530.804	1059.59	530.803	2	1	12	32.587	363394
sp|Q14257|RCN2_HUMAN; tr|A8MXP8|A8MXP8_HUMAN	Reticulocalbin-2 OS=Homo sapiens GN=RCN2 PE=1 SV=1; Reticulocalbin-2 OS=Homo sapiens GN=RCN2 PE=1 SV=1	287	99	AADGGPKLVF	10		-0.00146	973.522	487.768	973.523	487.769	2	2	12	40.0748	2555909
sp|Q14140|SRTD2_HUMAN	SERTA domain-containing protein 2 OS=Homo sapiens GN=SERTAD2 PE=1 SV=1	737	99	GADGTVRLFT	10		0.000587	1035.54	518.775	1035.53	518.775	2	1	12	39.3914	359816
sp|Q14126|DSG2_HUMAN	Desmoglein-2 OS=Homo sapiens GN=DSG2 PE=1 SV=2	63	98.9	QADEANKRLL	10		-0.00117	1156.62	579.317	1156.62	579.317	2	6	12	23.2019	173921
sp|Q14108|SCRB2_HUMAN	Lysosome membrane protein 2 OS=Homo sapiens GN=SCARB2 PE=1 SV=2	108	99	TADYDKALIF	10		0.00423	1155.59	578.8	1155.58	578.798	2	1	12	47.8895	104179
sp|Q13951|PEBB_HUMAN	Core-binding factor subunit beta OS=Homo sapiens GN=CBFB PE=1 SV=2	459	99	YADQHSVQVF	10		0.00081	1192.55	597.283	1192.55	597.283	2	11	13	35.5449	540596
sp|Q13873|BMPR2_HUMAN	Bone morphogenetic protein receptor type-2 OS=Homo sapiens GN=BMPR2 PE=1 SV=2	203	99	KADEKSSCTL	10		-0.00666	1080.51	541.26	1080.51	541.263	2	1	13	20.1747	159046
sp|Q13609|DNSL3_HUMAN; tr|A0A0A0MT68|A0A0A0MT68_HUMAN	Deoxyribonuclease gamma OS=Homo sapiens GN=DNASE1L3 PE=1 SV=1; Deoxyribonuclease OS=Homo sapiens GN=DNASE1L3 PE=1 SV=1	731	99	ALDERYHSDF	10		0.00484	1251.56	626.786	1251.55	626.783	2	9	17	29.6751	2084775
sp|Q13609|DNSL3_HUMAN; tr|A0A0A0MT68|A0A0A0MT68_HUMAN	Deoxyribonuclease gamma OS=Homo sapiens GN=DNASE1L3 PE=1 SV=1; Deoxyribonuclease OS=Homo sapiens GN=DNASE1L3 PE=1 SV=1	998	99	IADPNIAKLV	10		-0.007177	1052.62	527.315	1052.62	527.319	2	2	15	43.1668	421649
sp|Q13571|LAPM5_HUMAN	Lysosomal-associated transmembrane protein 5 OS=Homo sapiens GN=LAPTM5 PE=1 SV=1	161	98.6	YLENPTSYHL	10		0.00317	1235.59	618.8	1235.58	618.798	2	2	11	41.1414	81492.9
sp|Q13501|SQSTM_HUMAN	Sequestosome-1 OS=Homo sapiens GN=SQSTM1 PE=1 SV=1	5	99	YTEDSPGLKV	10		0.00607	1107.55	554.783	1107.54	554.78	2	4	12	31.5124	5930798
sp|Q13501|SQSTM_HUMAN	Sequestosome-1 OS=Homo sapiens GN=SQSTM1 PE=1 SV=1	73	98.9	GSVIDEPVRL	10		0.00362	1083.6	542.805	1083.59	542.803	2	3	11	40.0836	1049041
sp|Q13501|SQSTM_HUMAN	Sequestosome-1 OS=Homo sapiens GN=SQSTM1 PE=1 SV=1	1129	99	FSDGDAKLER	10		-0.000696	1136.55	569.28	1136.55	569.28	2	1	10	23.177	102271
sp|Q13501|SQSTM_HUMAN	Sequestosome-1 OS=Homo sapiens GN=SQSTM1 PE=1 SV=1	52	99	IIDDHRAGKI	10		-0.0023	1136.63	569.321	1136.63	569.322	2	1	16	21.0678	214924
sp|Q13501|SQSTM_HUMAN	Sequestosome-1 OS=Homo sapiens GN=SQSTM1 PE=1 SV=1	325	99	KADEANDNLF	10		-0.0091	1135.51	568.76	1135.51	568.765	2	10	11	33.642	1066910
sp|Q13315|ATM_HUMAN	Serine-protein kinase ATM OS=Homo sapiens GN=ATM PE=1 SV=4	9	99	LYDILGVPPG	10		-0.00449	1042.57	522.29	1042.57	522.292	2	4	9	53.0608	468705
sp|Q12907|LMAN2_HUMAN	Vesicular integral-membrane protein VIP36 OS=Homo sapiens GN=LMAN2 PE=1 SV=1	855	99	TQDPHVNAFF	10		-0.0001	1174.54	588.278	1174.54	588.278	2	2	12	43.3325	2332104
sp|Q12907|LMAN2_HUMAN	Vesicular integral-membrane protein VIP36 OS=Homo sapiens GN=LMAN2 PE=1 SV=1	30	99	IGDHKSTSHF	10		-0.00109	1127.53	564.775	1127.54	564.775	2	5	15	18.9924	326028
sp|Q12874|SF3A3_HUMAN	Splicing factor 3A subunit 3 OS=Homo sapiens GN=SF3A3 PE=1 SV=1	184	99	KADTIAKNEL	10		0.00209	1101.61	551.81	1101.6	551.809	2	1	12	23.1033	105084
sp|Q10589|BST2_HUMAN	Bone marrow stromal antigen 2 OS=Homo sapiens GN=BST2 PE=1 SV=1	293	99	TADETGSLHF	10		0.000181	1076.48	539.246	1076.48	539.246	2	2	13	37.1648	1228192
sp|Q10589|BST2_HUMAN	Bone marrow stromal antigen 2 OS=Homo sapiens GN=BST2 PE=1 SV=1	372	99	VVDDSNEHML	10	Oxidation(M)@9	-0.00211	1173.5	587.755	1173.5	587.756	2	16	11	24.5954	142306
sp|Q10589|BST2_HUMAN	Bone marrow stromal antigen 2 OS=Homo sapiens GN=BST2 PE=1 SV=1	267	99	ALDDDIRHQM	10	Oxidation(M)@10	-0.00342	1228.55	615.281	1228.55	615.283	2	1	14	24.5923	230452
sp|Q10589|BST2_HUMAN	Bone marrow stromal antigen 2 OS=Homo sapiens GN=BST2 PE=1 SV=1	533	99	YTDDESMKSL	10	Oxidation(M)@7	-0.0095	1203.49	602.751	1203.5	602.756	2	2	11	24.3762	180468
sp|Q04721|NOTC2_HUMAN	Neurogenic locus notch homolog protein 2 OS=Homo sapiens GN=NOTCH2 PE=1 SV=3	452	98.9	VTDEIVKEFM	10	Oxidation(M)@10	0.00197	1225.59	613.803	1225.59	613.802	2	2	10	41.3472	103084
sp|Q02809|PLOD1_HUMAN	Procollagen-lysine,2-oxoglutarate 5-dioxygenase 1 OS=Homo sapiens GN=PLOD1 PE=1 SV=2	24	99	VIAEHANDSL	10		0.00148	1067.53	534.77	1067.52	534.77	2	4	12	26.4054	1243051
sp|Q01082|SPTB2_HUMAN; tr|A0A087WUZ3|A0A087WUZ3_HUMAN; sp|O15020|SPTN2_HUMAN; tr|C9JY79|C9JY79_HUMAN; sp|Q9H254|SPTN4_HUMAN	Spectrin beta chain, non-erythrocytic 1 OS=Homo sapiens GN=SPTBN1 PE=1 SV=2; Spectrin beta chain, non-erythrocytic 1 OS=Homo sapiens GN=SPTBN1 PE=1 SV=1; Spectrin beta chain, non-erythrocytic 2 OS=Homo sapiens GN=SPTBN2 PE=1 SV=3; Non-erythrocytic beta-spectrin 4 OS=Homo sapiens GN=SPTBN4 PE=1 SV=2; Spectrin beta chain, non-erythrocytic 4 OS=Homo sapiens GN=SPTBN4 PE=1 SV=2	66	99	LDTNADKQLS	10		0.000371	1103.55	552.78	1103.55	552.78	2	2	15	24.3278	246020
sp|P81605|DCD_HUMAN	Dermcidin OS=Homo sapiens GN=DCD PE=1 SV=2	169	99	APSETQFSHL	10		0.00026	1115.53	558.77	1115.52	558.77	2	1	11	32.8584	402345
sp|P78562|PHEX_HUMAN	Phosphate-regulating neutral endopeptidase OS=Homo sapiens GN=PHEX PE=1 SV=1	1801	99	KSDDTAEHLL	10		0.00562	1127.55	564.783	1127.55	564.78	2	8	15	27.801	2041926
sp|P78371|TCPB_HUMAN; tr|F5GWF6|F5GWF6_HUMAN; tr|F8VQ14|F8VQ14_HUMAN	T-complex protein 1 subunit beta OS=Homo sapiens GN=CCT2 PE=1 SV=4; T-complex protein 1 subunit beta OS=Homo sapiens GN=CCT2 PE=1 SV=2; T-complex protein 1 subunit beta OS=Homo sapiens GN=CCT2 PE=1 SV=1	502	99	NQDNPSYIGL	10		-2.6e-05	1119.52	560.767	1119.52	560.767	2	3	10	47.2335	997037
sp|P78332|RBM6_HUMAN; tr|F8WCA5|F8WCA5_HUMAN; tr|E9PGM9|E9PGM9_HUMAN	RNA-binding protein 6 OS=Homo sapiens GN=RBM6 PE=1 SV=5; RNA-binding protein 6 OS=Homo sapiens GN=RBM6 PE=1 SV=1; RNA-binding protein 6 OS=Homo sapiens GN=RBM6 PE=1 SV=1	479	99	AADEVFSHIL	10		-0.00216	1100.55	551.281	1100.55	551.282	2	2	12	49.65	473188
sp|P69905|HBA_HUMAN	Hemoglobin subunit alpha OS=Homo sapiens GN=HBA1 PE=1 SV=2	649	99	FGDDHNKNGF	10		-0.007034	1149.48	575.746	1149.48	575.749	2	3	15	24.5186	382844
sp|P63010|AP2B1_HUMAN; tr|A0A087X253|A0A087X253_HUMAN	AP-2 complex subunit beta OS=Homo sapiens GN=AP2B1 PE=1 SV=1; AP-2 complex subunit beta OS=Homo sapiens GN=AP2B1 PE=1 SV=1	190	99	IIDKSGSTVF	10		0.000881	1065.57	533.793	1065.57	533.793	2	3	13	33.5554	4403029
sp|P62328|TYB4_HUMAN	Thymosin beta-4 OS=Homo sapiens GN=TMSB4X PE=1 SV=2	171	99	YTDVTPRQFF	10		0.001809	1272.62	637.315	1272.61	637.314	2	1	17	44.8728	3014301
sp|P62273|RS29_HUMAN	40S ribosomal protein S29 OS=Homo sapiens GN=RPS29 PE=1 SV=2	410	99	AADDSSVKLW	10	Trp->Kynurenin(W)@10	-1.6e-05	1094.52	548.269	1094.52	548.269	2	3	15	38.9411	1145518
sp|P61962|DCAF7_HUMAN	DDB1- and CUL4-associated factor 7 OS=Homo sapiens GN=DCAF7 PE=1 SV=1	174	99	KSDPSIVRLL	10		0.00108	1126.67	564.343	1126.67	564.343	2	5	12	37.6495	293783
sp|P61962|DCAF7_HUMAN	DDB1- and CUL4-associated factor 7 OS=Homo sapiens GN=DCAF7 PE=1 SV=1	56	99	KADPSHFELL	10		-0.002973	1155.59	578.802	1155.59	578.803	2	4	13	37.9907	1922750
sp|P60709|ACTB_HUMAN; sp|P63261|ACTG_HUMAN	Actin, cytoplasmic 1 OS=Homo sapiens GN=ACTB PE=1 SV=1; Actin, cytoplasmic 2 OS=Homo sapiens GN=ACTG1 PE=1 SV=1	506	98.6	VCDDSGVIRL	10		0.012311	1075.55	538.78	1075.53	538.774	2	2	12	40.4746	200889
sp|P60709|ACTB_HUMAN; sp|P63261|ACTG_HUMAN	Actin, cytoplasmic 1 OS=Homo sapiens GN=ACTB PE=1 SV=1; Actin, cytoplasmic 2 OS=Homo sapiens GN=ACTG1 PE=1 SV=1	175	99	AADDIHRSLM	10	Oxidation(M)@10	-0.00438	1143.53	572.772	1143.53	572.774	2	7	16	22.6776	1105930
sp|P60228|EIF3E_HUMAN	Eukaryotic translation initiation factor 3 subunit E OS=Homo sapiens GN=EIF3E PE=1 SV=1	2	99	PRKIEEIKDF	10		-0.00166	1273.7	425.574	1273.7	425.575	3	1	11	27.0124	182206
sp|P51991|ROA3_HUMAN; tr|H7C1J8|H7C1J8_HUMAN	Heterogeneous nuclear ribonucleoprotein A3 OS=Homo sapiens GN=HNRNPA3 PE=1 SV=2; Heterogeneous nuclear ribonucleoprotein A3 (Fragment) OS=Homo sapiens GN=HNRNPA3 PE=1 SV=1	344	99	VVDTVIGGRL	10		-0.00057	1027.6	514.808	1027.6	514.809	2	3	12	37.6531	203713
sp|P51991|ROA3_HUMAN	Heterogeneous nuclear ribonucleoprotein A3 OS=Homo sapiens GN=HNRNPA3 PE=1 SV=2	209	99	NSDSPVGKKL	10		0.00135	1043.56	522.788	1043.56	522.788	2	5	12	21.121	120516
sp|P51858|HDGF_HUMAN	Hepatoma-derived growth factor OS=Homo sapiens GN=HDGF PE=1 SV=1	290	99	YVDDTPAEQM	10	Oxidation(M)@10	0.00329	1183.47	592.744	1183.47	592.742	2	7	14	27.5267	1692121
sp|P51858|HDGF_HUMAN	Hepatoma-derived growth factor OS=Homo sapiens GN=HDGF PE=1 SV=1	468	98.7	SSDGSERSWM	10	Oxidation(M)@10	-0.00522	1156.44	579.227	1156.45	579.23	2	1	11	24.2764	162897
sp|P50991|TCPD_HUMAN	T-complex protein 1 subunit delta OS=Homo sapiens GN=CCT4 PE=1 SV=4	217	99	SLDEPSVKTM	10		0.00334	1105.54	553.775	1105.53	553.774	2	2	12	31.2781	992847
sp|P50991|TCPD_HUMAN	T-complex protein 1 subunit delta OS=Homo sapiens GN=CCT4 PE=1 SV=4	46	99	AADAVTGLKL	10		-0.000267	957.549	479.782	957.549	479.782	2	3	15	38.4701	1808553
sp|P50502|F10A1_HUMAN	Hsc70-interacting protein OS=Homo sapiens GN=ST13 PE=1 SV=2	102	99	AADGGLRASV	10		0.00805	915.485	458.75	915.477	458.746	2	3	13	26.5535	959528
sp|P49792|RBP2_HUMAN; tr|F8VYC4|F8VYC4_HUMAN; sp|P0DJD1|RGPD2_HUMAN; sp|P0DJD0|RGPD1_HUMAN; sp|Q7Z3J3|RGPD4_HUMAN; tr|J3KNE0|J3KNE0_HUMAN; sp|A6NKT7|RGPD3_HUMAN; sp|Q99666|RGPD5_HUMAN; tr|J3KQ37|J3KQ37_HUMAN; sp|O14715|RGPD8_HUMAN	E3 SUMO-protein ligase RanBP2 OS=Homo sapiens GN=RANBP2 PE=1 SV=2; RANBP2-like and GRIP domain-containing protein 1 OS=Homo sapiens GN=RGPD1 PE=4 SV=1; RANBP2-like and GRIP domain-containing protein 2 OS=Homo sapiens GN=RGPD2 PE=2 SV=1; RANBP2-like and GRIP domain-containing protein 1 OS=Homo sapiens GN=RGPD1 PE=2 SV=1; RanBP2-like and GRIP domain-containing protein 4 OS=Homo sapiens GN=RGPD4 PE=…	280	99	KSDENKENSF	10		-0.00155	1196.53	599.272	1196.53	599.273	2	2	12	19.2772	148115
sp|P49336|CDK8_HUMAN	Cyclin-dependent kinase 8 OS=Homo sapiens GN=CDK8 PE=1 SV=1	148	99	LTDMSRPVEL	10	Oxidation(M)@4	-0.000811	1175.58	588.8	1175.59	588.8	2	19	14	32.1908	7086060
sp|P48723|HSP13_HUMAN	Heat shock 70 kDa protein 13 OS=Homo sapiens GN=HSPA13 PE=1 SV=1	98	99	SADELVTRIH	10		0.0017	1139.6	570.805	1139.59	570.804	2	2	14	28.8293	267261
sp|P43405|KSYK_HUMAN	Tyrosine-protein kinase SYK OS=Homo sapiens GN=SYK PE=1 SV=1	985	98.6	YSDQSYHTHL	10		-0.00429	1249.53	625.773	1249.54	625.775	2	3	10	24.6827	174926
sp|P40939|ECHA_HUMAN	Trifunctional enzyme subunit alpha, mitochondrial OS=Homo sapiens GN=HADHA PE=1 SV=2	593	99	MADSPGEESF	10	Oxidation(M)@1	-0.000198	1084.4	543.208	1084.4	543.208	2	2	12	34.3071	498377
sp|P35625|TIMP3_HUMAN	Metalloproteinase inhibitor 3 OS=Homo sapiens GN=TIMP3 PE=1 SV=2	158	99	SVDYGKKSKL	10		0.000517	1123.62	562.819	1123.62	562.819	2	9	13	20.0652	697904
sp|P35527|K1C9_HUMAN	Keratin, type I cytoskeletal 9 OS=Homo sapiens GN=KRT9 PE=1 SV=3	224	99	AADAKPESLM	10	Oxidation(M)@10	-0.00521	1047.49	524.75	1047.49	524.753	2	4	9	22.1998	67680.3
sp|P34897|GLYM_HUMAN; tr|G3V2Y4|G3V2Y4_HUMAN; tr|H0YIZ0|H0YIZ0_HUMAN	Serine hydroxymethyltransferase, mitochondrial OS=Homo sapiens GN=SHMT2 PE=1 SV=3; Serine hydroxymethyltransferase (Fragment) OS=Homo sapiens GN=SHMT2 PE=1 SV=1; Serine hydroxymethyltransferase (Fragment) OS=Homo sapiens GN=SHMT2 PE=1 SV=1	20	99	IADNRPSVEF	10		-0.00263	1146.56	574.289	1146.57	574.291	2	9	14	34.833	2115587
sp|P33681|CD80_HUMAN	T-lymphocyte activation antigen CD80 OS=Homo sapiens GN=CD80 PE=1 SV=1	6	98.7	VVENQPPATM	10	Oxidation(M)@10	-0.0117	1100.51	551.26	1100.52	551.266	2	3	10	23.7701	369935
sp|P31946|1433B_HUMAN	14-3-3 protein beta/alpha OS=Homo sapiens GN=YWHAB PE=1 SV=3	325	98.9	TADDINKVVL	10		0.003099	1086.6	544.305	1086.59	544.303	2	1	13	37.8234	3826095
sp|P31943|HNRH1_HUMAN	Heterogeneous nuclear ribonucleoprotein H OS=Homo sapiens GN=HNRNPH1 PE=1 SV=4	123	99	FADKLNEQKL	10		-0.000195	1204.65	603.33	1204.65	603.33	2	4	16	28.5539	283666
sp|P31942|HNRH3_HUMAN	Heterogeneous nuclear ribonucleoprotein H3 OS=Homo sapiens GN=HNRNPH3 PE=1 SV=2	850	99	SSDSPTNHFF	10		0.000904	1137.47	569.744	1137.47	569.744	2	4	11	36.8976	641458
sp|P30505|1C08_HUMAN; tr|A0A0G2JH50|A0A0G2JH50_HUMAN; sp|Q9TNN7|1C05_HUMAN; tr|A2BF26|A2BF26_HUMAN; tr|A0A0G2JIF0|A0A0G2JIF0_HUMAN	HLA class I histocompatibility antigen, Cw-8 alpha chain OS=Homo sapiens GN=HLA-C PE=1 SV=1; HLA class I histocompatibility antigen, Cw-6 alpha chain OS=Homo sapiens GN=HLA-C PE=1 SV=1; HLA class I histocompatibility antigen, Cw-5 alpha chain OS=Homo sapiens GN=HLA-C PE=1 SV=1; HLA class I histocompatibility antigen, Cw-6 alpha chain OS=Homo sapiens GN=HLA-C PE=1 SV=1; HLA class I histocompatibil…	355	99	FVDEVHAVGL	10		0.0101	1084.57	543.29	1084.56	543.285	2	4	14	42.9632	254829
sp|P30505|1C08_HUMAN; tr|A0A0G2JH50|A0A0G2JH50_HUMAN; sp|Q9TNN7|1C05_HUMAN; tr|A2BF26|A2BF26_HUMAN; tr|A0A0G2JIF0|A0A0G2JIF0_HUMAN	HLA class I histocompatibility antigen, Cw-8 alpha chain OS=Homo sapiens GN=HLA-C PE=1 SV=1; HLA class I histocompatibility antigen, Cw-6 alpha chain OS=Homo sapiens GN=HLA-C PE=1 SV=1; HLA class I histocompatibility antigen, Cw-5 alpha chain OS=Homo sapiens GN=HLA-C PE=1 SV=1; HLA class I histocompatibility antigen, Cw-6 alpha chain OS=Homo sapiens GN=HLA-C PE=1 SV=1; HLA class I histocompatibil…	100	99	AADPGLPARL	10		0.0022	979.547	490.781	979.545	490.78	2	13	14	35.2759	4434219
sp|P30505|1C08_HUMAN; tr|A0A0G2JH50|A0A0G2JH50_HUMAN; sp|Q9TNN7|1C05_HUMAN; tr|A2BF26|A2BF26_HUMAN; tr|A0A0G2JIF0|A0A0G2JIF0_HUMAN	HLA class I histocompatibility antigen, Cw-8 alpha chain OS=Homo sapiens GN=HLA-C PE=1 SV=1; HLA class I histocompatibility antigen, Cw-6 alpha chain OS=Homo sapiens GN=HLA-C PE=1 SV=1; HLA class I histocompatibility antigen, Cw-5 alpha chain OS=Homo sapiens GN=HLA-C PE=1 SV=1; HLA class I histocompatibility antigen, Cw-6 alpha chain OS=Homo sapiens GN=HLA-C PE=1 SV=1; HLA class I histocompatibil…	466	99	VSDGETWHVM	10	Oxidation(M)@10	-0.00628	1175.49	588.75	1175.49	588.753	2	1	13	31.7574	234884
sp|P30101|PDIA3_HUMAN	Protein disulfide-isomerase A3 OS=Homo sapiens GN=PDIA3 PE=1 SV=4	287	99	KIDDFKAEDF	10		0.000574	1226.58	614.298	1226.58	614.298	2	8	15	35.0046	1415533
sp|P25774|CATS_HUMAN	Cathepsin S OS=Homo sapiens GN=CTSS PE=1 SV=3	293	98.7	YGDDPGEQLM	10	Oxidation(M)@10	0.00289	1139.45	570.731	1139.44	570.729	2	2	11	34.9489	333786
sp|P25774|CATS_HUMAN	Cathepsin S OS=Homo sapiens GN=CTSS PE=1 SV=3	20	99	KVDGETMIIM	10	Oxidation(M)@7; Oxidation(M)@10	0.000917	1167.55	584.784	1167.55	584.783	2	2	12	28.7191	1327998
sp|P23381|SYWC_HUMAN	Tryptophan--tRNA ligase, cytoplasmic OS=Homo sapiens GN=WARS PE=1 SV=2	1697	99	HVDEALEHLM	10	Oxidation(M)@10	0.00191	1208.55	605.283	1208.55	605.282	2	1	12	29.2857	194132
sp|P22626|ROA2_HUMAN	Heterogeneous nuclear ribonucleoproteins A2/B1 OS=Homo sapiens GN=HNRNPA2B1 PE=1 SV=2	352	99	NADAIVVKLN	10		0.00293	1055.6	528.808	1055.6	528.806	2	3	13	36.7877	1180595
sp|P22626|ROA2_HUMAN	Heterogeneous nuclear ribonucleoproteins A2/B1 OS=Homo sapiens GN=HNRNPA2B1 PE=1 SV=2	362	99	VVDGKERTLL	10		0.00241	1128.65	565.334	1128.65	565.332	2	12	13	27.125	3665074
sp|P22626|ROA2_HUMAN	Heterogeneous nuclear ribonucleoproteins A2/B1 OS=Homo sapiens GN=HNRNPA2B1 PE=1 SV=2	242	99	HIDFGGTSVW	10		-0.00183	1117.52	559.766	1117.52	559.767	2	2	12	49.4085	500031
sp|P22626|ROA2_HUMAN	Heterogeneous nuclear ribonucleoproteins A2/B1 OS=Homo sapiens GN=HNRNPA2B1 PE=1 SV=2	2159	99	TADGGHYYSF	10		-0.00363	1116.45	559.231	1116.45	559.233	2	8	14	35.5881	2495694
sp|P22059|OSBP1_HUMAN	Oxysterol-binding protein 1 OS=Homo sapiens GN=OSBP PE=1 SV=1	74	99	AADGHPEMGF	10	Oxidation(M)@8	-0.00213	1046.41	524.213	1046.41	524.214	2	1	14	25.2753	444840
sp|P18669|PGAM1_HUMAN; sp|P15259|PGAM2_HUMAN	Phosphoglycerate mutase 1 OS=Homo sapiens GN=PGAM1 PE=1 SV=2; Phosphoglycerate mutase 2 OS=Homo sapiens GN=PGAM2 PE=1 SV=3	506	99	VCDDSGVIRL	10	Trioxidation(C)@2	-0.001241	1123.52	562.766	1123.52	562.766	2	3	14	48.5582	403544
sp|P17707|DCAM_HUMAN	S-adenosylmethionine decarboxylase proenzyme OS=Homo sapiens GN=AMD1 PE=1 SV=2	125	99	NSDDSSRNLF	10		-0.000739	1153.5	577.757	1153.5	577.757	2	8	14	33.4916	8358203
sp|P15907|SIAT1_HUMAN; tr|C9K0R8|C9K0R8_HUMAN; tr|C9JR47|C9JR47_HUMAN; tr|C9JKG0|C9JKG0_HUMAN; tr|C9JI90|C9JI90_HUMAN; tr|C9JFM4|C9JFM4_HUMAN; tr|C9J6X5|C9J6X5_HUMAN	Beta-galactoside alpha-2,6-sialyltransferase 1 OS=Homo sapiens GN=ST6GAL1 PE=1 SV=1; Beta-galactoside alpha-2,6-sialyltransferase 1 (Fragment) OS=Homo sapiens GN=ST6GAL1 PE=1 SV=1; Beta-galactoside alpha-2,6-sialyltransferase 1 (Fragment) OS=Homo sapiens GN=ST6GAL1 PE=1 SV=1; Beta-galactoside alpha-2,6-sialyltransferase 1 (Fragment) OS=Homo sapiens GN=ST6GAL1 PE=1 SV=7; Beta-galactoside alpha-2,6…	31	98.6	LSDEENLKLF	10		0.00138	1206.61	604.315	1206.61	604.314	2	2	15	46.864	525455
sp|P14324|FPPS_HUMAN; tr|A0A087X090|A0A087X090_HUMAN	Farnesyl pyrophosphate synthase OS=Homo sapiens GN=FDPS PE=1 SV=4; Farnesyl diphosphate synthase (Farnesyl pyrophosphate synthetase, dimethylallyltranstransferase, geranyltranstransferase), isoform CRA_a OS=Homo sapiens GN=FDPS PE=1 SV=1	381	99	SADDNEHARF	10		0.000783	1160.49	581.25	1160.48	581.25	2	3	10	21.2753	115465
sp|P13796|PLSL_HUMAN	Plastin-2 OS=Homo sapiens GN=LCP1 PE=1 SV=6	490	98.7	HQGGQFEQHF	10		-7e-06	1213.53	607.77	1213.53	607.771	2	2	13	25.601	301186
sp|P13645|K1C10_HUMAN; sp|P08727|K1C19_HUMAN; tr|F5GWP8|F5GWP8_HUMAN; tr|C9JM50|C9JM50_HUMAN; sp|Q04695|K1C17_HUMAN	Keratin, type I cytoskeletal 10 OS=Homo sapiens GN=KRT10 PE=1 SV=6; Keratin, type I cytoskeletal 19 OS=Homo sapiens GN=KRT19 PE=1 SV=4; Keratin, type I cytoskeletal 17 OS=Homo sapiens GN=KRT17 PE=1 SV=2; Keratin, type I cytoskeletal 19 (Fragment) OS=Homo sapiens GN=KRT19 PE=1 SV=1; Keratin, type I cytoskeletal 17 OS=Homo sapiens GN=KRT17 PE=1 SV=2	56	98.8	FVEKKKIRSL	10		-0.000534	1246.78	624.395	1246.78	624.395	2	2	10	20.7579	46071.4
sp|P13639|EF2_HUMAN	Elongation factor 2 OS=Homo sapiens GN=EEF2 PE=1 SV=4	264	99	FADFDGDGHM	10	Oxidation(M)@10	0.00072	1126.4	564.209	1126.4	564.209	2	8	12	32.9735	1601653
sp|P11912|CD79A_HUMAN	B-cell antigen receptor complex-associated protein alpha chain OS=Homo sapiens GN=CD79A PE=1 SV=2	2	99	GHQQLYWSHP	10		0.000326	1251.58	626.797	1251.58	626.797	2	4	15	29.6955	358577
sp|P11717|MPRI_HUMAN	Cation-independent mannose-6-phosphate receptor OS=Homo sapiens GN=IGF2R PE=1 SV=3	44	99	FNDGSSRELM	10	Oxidation(M)@10	-0.00403	1170.49	586.254	1170.5	586.256	2	5	13	25.1991	1785980
sp|P11717|MPRI_HUMAN	Cation-independent mannose-6-phosphate receptor OS=Homo sapiens GN=IGF2R PE=1 SV=3	525	99	SQDAKPTGHN	10	Delta:H(2)C(2)(H)@9; Deamidated(N)@10	-0.027	1080.46	541.236	1080.48	541.249	2	1	11	22.1196	166024
sp|P11388|TOP2A_HUMAN	DNA topoisomerase 2-alpha OS=Homo sapiens GN=TOP2A PE=1 SV=3	410	99	AADDSSVKLW	10	Dioxidation(W)@10	0.000675	1122.52	562.267	1122.52	562.267	2	4	13	38.2469	383761
sp|P11166|GTR1_HUMAN	Solute carrier family 2, facilitated glucose transporter member 1 OS=Homo sapiens GN=SLC2A1 PE=1 SV=2	2425	99	TIDGPSKVKM	10	Oxidation(M)@10	-0.004575	1090.56	546.29	1090.57	546.292	2	11	14	19.7388	623570
sp|P11047|LAMC1_HUMAN	Laminin subunit gamma-1 OS=Homo sapiens GN=LAMC1 PE=1 SV=3	1792	99	TLDFGRPILL	10		0.00202	1143.67	572.841	1143.67	572.84	2	4	15	55.3936	1203628
sp|P08910|ABHD2_HUMAN	Abhydrolase domain-containing protein 2 OS=Homo sapiens GN=ABHD2 PE=2 SV=1	235	99	FTDDKARHLL	10		0.00202	1214.64	608.329	1214.64	608.328	2	5	13	26.0987	270813
sp|P08910|ABHD2_HUMAN	Abhydrolase domain-containing protein 2 OS=Homo sapiens GN=ABHD2 PE=2 SV=1	112	99	HADSNIVIML	10	Oxidation(M)@9	-0.00019	1127.56	564.789	1127.56	564.79	2	12	12	43.312	1119516
sp|P07900|HS90A_HUMAN; sp|P08238|HS90B_HUMAN	Heat shock protein HSP 90-alpha OS=Homo sapiens GN=HSP90AA1 PE=1 SV=5; Heat shock protein HSP 90-beta OS=Homo sapiens GN=HSP90AB1 PE=1 SV=4	34	99	KVDFPTAIGM	10	Oxidation(M)@10	0.00212	1093.55	547.782	1093.55	547.781	2	2	13	39.9281	2408926
sp|P07900|HS90A_HUMAN	Heat shock protein HSP 90-alpha OS=Homo sapiens GN=HSP90AA1 PE=1 SV=5	700	99	IIDTPGHESF	10		0.00259	1114.53	558.273	1114.53	558.272	2	43	12	34.4038	2437448
sp|P07737|PROF1_HUMAN	Profilin-1 OS=Homo sapiens GN=PFN1 PE=1 SV=2	21	99	NADGKLSVKF	10		-0.000587	1077.58	539.798	1077.58	539.798	2	6	16	30.0536	1411060
sp|P06733|ENOA_HUMAN	Alpha-enolase OS=Homo sapiens GN=ENO1 PE=1 SV=2	62	99	YSDDIPHVLF	10		0.00215	1204.58	603.297	1204.58	603.295	2	3	14	53.7092	4417388
sp|P06733|ENOA_HUMAN	Alpha-enolase OS=Homo sapiens GN=ENO1 PE=1 SV=2	203	99	YADPGAEVKI	10		0.001175	1061.54	531.778	1061.54	531.777	2	6	13	35.1516	319705
sp|P06733|ENOA_HUMAN	Alpha-enolase OS=Homo sapiens GN=ENO1 PE=1 SV=2	703	99	RQDDPSYRSF	10		-0.000598	1269.57	635.794	1269.57	635.794	2	8	15	26.1709	347656
sp|P06454|PTMA_HUMAN	Prothymosin alpha OS=Homo sapiens GN=PTMA PE=1 SV=2	892	99	KADNVVNIAR	10		0.010906	1098.63	550.32	1098.61	550.315	2	2	10	23.6711	81449.4
sp|P05023|AT1A1_HUMAN	Sodium/potassium-transporting ATPase subunit alpha-1 OS=Homo sapiens GN=ATP1A1 PE=1 SV=1	187	99	TVDGPSGKLW	10		0.000597	1058.54	530.277	1058.54	530.277	2	5	12	38.0274	478716
sp|P05023|AT1A1_HUMAN	Sodium/potassium-transporting ATPase subunit alpha-1 OS=Homo sapiens GN=ATP1A1 PE=1 SV=1	235	99	ILDESDHITM	10	Oxidation(M)@10	-0.00166	1188.53	595.273	1188.53	595.274	2	1	14	31.0841	1893566
sp|P04406|G3P_HUMAN	Glyceraldehyde-3-phosphate dehydrogenase OS=Homo sapiens GN=GAPDH PE=1 SV=3	55	99	NAESGRGQVM	10	Oxidation(M)@10	0.00305	1063.47	532.745	1063.47	532.743	2	1	14	18.2235	617025
sp|P04406|G3P_HUMAN	Glyceraldehyde-3-phosphate dehydrogenase OS=Homo sapiens GN=GAPDH PE=1 SV=3	151	99	AADKAAVVKF	10		-0.001873	1018.58	510.297	1018.58	510.298	2	8	15	26.623	6182134
sp|P04406|G3P_HUMAN	Glyceraldehyde-3-phosphate dehydrogenase OS=Homo sapiens GN=GAPDH PE=1 SV=3	31	99	KIENVQKTGF	10		-0.00916	1162.63	582.32	1162.63	582.325	2	1	12	24.5393	98414.3
sp|P04233|HG2A_HUMAN	HLA class II histocompatibility antigen gamma chain OS=Homo sapiens GN=CD74 PE=1 SV=3	258	99	ITDSEDKALM	10	Oxidation(M)@10	0.00313	1137.53	569.77	1137.52	569.768	2	8	13	24.1574	550496
sp|P03915|NU5M_HUMAN	NADH-ubiquinone oxidoreductase chain 5 OS=Homo sapiens GN=MT-ND5 PE=1 SV=2	599	99	VADAILGNQM	10	Oxidation(M)@10	-0.00118	1046.51	524.26	1046.51	524.261	2	4	11	38.9869	799335
sp|P02786|TFR1_HUMAN	Transferrin receptor protein 1 OS=Homo sapiens GN=TFRC PE=1 SV=2	78	99	VVDGNVARVL	10		0.0076	1040.61	521.31	1040.6	521.306	2	3	13	35.2405	1078053
sp|P02786|TFR1_HUMAN	Transferrin receptor protein 1 OS=Homo sapiens GN=TFRC PE=1 SV=2	529	99	AGDPVANVRF	10		0.00404	1044.54	523.277	1044.54	523.275	2	6	15	37.7411	1437799
sp|P02786|TFR1_HUMAN	Transferrin receptor protein 1 OS=Homo sapiens GN=TFRC PE=1 SV=2	8	99	LADHAARQLL	10		0.00338	1106.62	554.319	1106.62	554.317	2	2	15	27.6709	247560
sp|P02786|TFR1_HUMAN	Transferrin receptor protein 1 OS=Homo sapiens GN=TFRC PE=1 SV=2	160	99	SADDKTVRLW	10	Oxidation(W)@10	0.00139	1205.61	603.81	1205.6	603.809	2	9	15	30.6823	468802
sp|O95816|BAG2_HUMAN	BAG family molecular chaperone regulator 2 OS=Homo sapiens GN=BAG2 PE=1 SV=1	548	99	SSDHTDHTYL	10		-0.00119	1174.49	588.251	1174.49	588.252	2	3	12	23.6162	1182470
sp|O94941|RNF37_HUMAN	RING finger protein 37 OS=Homo sapiens GN=UBOX5 PE=1 SV=1	1487	99	NADKLTVKFW	10		0.000743	1220.66	611.335	1220.66	611.335	2	5	16	41.5248	446942
sp|O94874|UFL1_HUMAN	E3 UFM1-protein ligase 1 OS=Homo sapiens GN=UFL1 PE=1 SV=2	3114	99	VADHASSYHM	10	Oxidation(M)@10	0.000642	1132.46	567.238	1132.46	567.238	2	1	9	18.6326	39795.5
sp|O75976|CBPD_HUMAN	Carboxypeptidase D OS=Homo sapiens GN=CPD PE=1 SV=2	283	99	FADEKPLQDM	10	Oxidation(M)@10	0.00155	1208.54	605.277	1208.54	605.276	2	13	16	28.6993	3371588
sp|O75976|CBPD_HUMAN	Carboxypeptidase D OS=Homo sapiens GN=CPD PE=1 SV=2	121	99	KSDLDSKVHL	10		-0.0032	1140.61	571.313	1140.61	571.314	2	4	12	25.0408	153448
sp|O75554|WBP4_HUMAN	WW domain-binding protein 4 OS=Homo sapiens GN=WBP4 PE=1 SV=1	219	99	TTDGAHKTFL	10		-0.002653	1089.54	545.779	1089.55	545.78	2	6	12	25.2706	419910
sp|O60244|MED14_HUMAN	Mediator of RNA polymerase II transcription subunit 14 OS=Homo sapiens GN=MED14 PE=1 SV=2	156	99	DAPYLDLAPY	10		0.00151	1136.54	569.278	1136.54	569.277	2	2	12	51.3007	945919
sp|O43865|SAHH2_HUMAN	Adenosylhomocysteinase 2 OS=Homo sapiens GN=AHCYL1 PE=1 SV=2	235	98.6	YLDEDTIYHL	10		0.00222	1280.59	641.305	1280.59	641.304	2	6	12	49.1064	134414
sp|O43567|RNF13_HUMAN; tr|C9JCY0|C9JCY0_HUMAN; tr|C9IY58|C9IY58_HUMAN	E3 ubiquitin-protein ligase RNF13 OS=Homo sapiens GN=RNF13 PE=1 SV=1; E3 ubiquitin-protein ligase RNF13 (Fragment) OS=Homo sapiens GN=RNF13 PE=1 SV=1; E3 ubiquitin-protein ligase RNF13 (Fragment) OS=Homo sapiens GN=RNF13 PE=1 SV=3	220	99	AQDEAVWLER	10		0.00129	1215.59	608.802	1215.59	608.801	2	5	11	39.1193	508740
sp|O43567|RNF13_HUMAN; tr|C9JCY0|C9JCY0_HUMAN; tr|C9IY58|C9IY58_HUMAN	E3 ubiquitin-protein ligase RNF13 OS=Homo sapiens GN=RNF13 PE=1 SV=1; E3 ubiquitin-protein ligase RNF13 (Fragment) OS=Homo sapiens GN=RNF13 PE=1 SV=1; E3 ubiquitin-protein ligase RNF13 (Fragment) OS=Homo sapiens GN=RNF13 PE=1 SV=3	45	99	AIDNGRAAEF	10		-0.0042	1062.51	532.26	1062.51	532.262	2	2	13	29.3749	633345
sp|O43143|DHX15_HUMAN	Pre-mRNA-splicing factor ATP-dependent RNA helicase DHX15 OS=Homo sapiens GN=DHX15 PE=1 SV=2	380	99	SSADRFVTLL	10		-0.00273	1107.59	554.802	1107.59	554.803	2	3	13	48.3284	721647
sp|O15169|AXIN1_HUMAN	Axin-1 OS=Homo sapiens GN=AXIN1 PE=1 SV=2	84	99	MSDDPRYNQM	10	Oxidation(M)@10	0.00316	1271.49	636.754	1271.49	636.753	2	2	13	23.6409	269336
sp|O14818|PSA7_HUMAN; sp|Q8TAA3|PSA7L_HUMAN	Proteasome subunit alpha type-7 OS=Homo sapiens GN=PSMA7 PE=1 SV=1; Proteasome subunit alpha type-7-like OS=Homo sapiens GN=PSMA8 PE=2 SV=3	73	99	ATDAVSKMTI	10	Oxidation(M)@8	-0.00307	1051.52	526.767	1051.52	526.768	2	1	15	24.4759	275034
sp|O14672|ADA10_HUMAN	Disintegrin and metalloproteinase domain-containing protein 10 OS=Homo sapiens GN=ADAM10 PE=1 SV=1	257	99	ISDGPSKVTL	10		-0.00611	1015.55	508.782	1015.55	508.785	2	22	16	31.0569	2965977
sp|O14548|COX7R_HUMAN	Cytochrome c oxidase subunit 7A-related protein, mitochondrial OS=Homo sapiens GN=COX7A2L PE=1 SV=2	102	99	GVDTVSKILF	10		-0.00157	1077.61	539.81	1077.61	539.811	2	1	12	48.8847	448303
sp|O14503|BHE40_HUMAN	Class E basic helix-loop-helix protein 40 OS=Homo sapiens GN=BHLHE40 PE=1 SV=1	128	99	FLDEKTHELL	10		0.00344	1243.65	622.831	1243.64	622.83	2	4	11	36.7485	214586
sp|O00560|SDCB1_HUMAN	Syntenin-1 OS=Homo sapiens GN=SDCBP PE=1 SV=1	152	99	YLDQISRYYI	10		-0.0059	1332.67	667.34	1332.67	667.343	2	1	13	50.066	149550
sp|O00443|P3C2A_HUMAN; tr|A0A0C4DGF9|A0A0C4DGF9_HUMAN	Phosphatidylinositol 4-phosphate 3-kinase C2 domain-containing subunit alpha OS=Homo sapiens GN=PIK3C2A PE=1 SV=2; Phosphatidylinositol 4-phosphate 3-kinase C2 domain-containing subunit alpha OS=Homo sapiens GN=PIK3C2A PE=1 SV=1	116	98.9	KFHTEALTAL	10		0.00632	1129.62	565.817	1129.61	565.814	2	1	11	33.2452	151215
sp|O00398|P2Y10_HUMAN	Putative P2Y purinoceptor 10 OS=Homo sapiens GN=P2RY10 PE=2 SV=1	1182	99	SADKFYGVKF	10		-0.00192	1160.58	581.3	1160.59	581.301	2	11	15	36.5479	377768
sp|O00237|RN103_HUMAN	E3 ubiquitin-protein ligase RNF103 OS=Homo sapiens GN=RNF103 PE=1 SV=1	1300	99	GIEQISKVYM	10	Oxidation(M)@10	-0.00076	1182.59	592.305	1182.6	592.305	2	6	14	36.7423	1103350
sp|A8MPX8|PP2D1_HUMAN	Protein phosphatase 2C-like domain-containing protein 1 OS=Homo sapiens GN=PP2D1 PE=2 SV=2	78	99	GVVRYSDRPT	10		0.0307	1148.62	575.319	1148.59	575.304	2	1	9	26.4319	128031
sp|A6ZKI3|F127A_HUMAN	Protein FAM127A OS=Homo sapiens GN=FAM127A PE=1 SV=1	72	99	FVMEGEPPKL	10	Oxidation(M)@3	-0.00176	1161.57	581.793	1161.57	581.794	2	2	14	33.8513	545143
sp|A6NIH7|U119B_HUMAN	Protein unc-119 homolog B OS=Homo sapiens GN=UNC119B PE=1 SV=1	200	99	NADGPNPWML	10	Oxidation(M)@9	-0.00324	1129.48	565.749	1129.49	565.75	2	7	14	54.3362	1460804
tr|X6RM59|X6RM59_HUMAN; sp|Q9H0P0|5NT3A_HUMAN; tr|B9A035|B9A035_HUMAN	5'-nucleotidase OS=Homo sapiens GN=NT5C3A PE=1 SV=1; Cytosolic 5'-nucleotidase 3A OS=Homo sapiens GN=NT5C3A PE=1 SV=3; Cytosolic 5'-nucleotidase 3A OS=Homo sapiens GN=NT5C3A PE=1 SV=1	25	99	SNRHGLIRKYG	11		0.0032	1299.72	434.247	1299.72	434.246	3	1	10	20.1664	126243
tr|X6REB3|X6REB3_HUMAN; tr|K7ENH8|K7ENH8_HUMAN; tr|A0A0A0MRB7|A0A0A0MRB7_HUMAN; sp|P15923|TFE2_HUMAN	Transcription factor E2-alpha OS=Homo sapiens GN=TCF3 PE=1 SV=2; Transcription factor E2-alpha (Fragment) OS=Homo sapiens GN=TCF3 PE=1 SV=2; Transcription factor E2-alpha OS=Homo sapiens GN=TCF3 PE=1 SV=1; Transcription factor E2-alpha OS=Homo sapiens GN=TCF3 PE=1 SV=1	126	99	VAKDPQDDDDL	11		0.00103	1229.54	615.778	1229.54	615.778	2	3	13	25.2063	255710
tr|V9H019|V9H019_HUMAN; tr|E9PHA6|E9PHA6_HUMAN; sp|P43246|MSH2_HUMAN; tr|V9H0B2|V9H0B2_HUMAN; tr|A0A087X1E7|A0A087X1E7_HUMAN; tr|A0A087X078|A0A087X078_HUMAN; tr|V9H015|V9H015_HUMAN	DNA mismatch repair protein Msh2 OS=Homo sapiens GN=MSH2 PE=1 SV=1; DNA mismatch repair protein Msh2 OS=Homo sapiens GN=MSH2 PE=1 SV=1; DNA mismatch repair protein Msh2 OS=Homo sapiens GN=MSH2 PE=1 SV=1; DNA mismatch repair protein Msh2 OS=Homo sapiens GN=MSH2 PE=1 SV=1; DNA mismatch repair protein Msh2 OS=Homo sapiens GN=MSH2 PE=1 SV=1; DNA mismatch repair protein Msh2 OS=Homo sapiens GN=MSH2 PE…	906	99	VVDSEALQVYM	11	Oxidation(M)@11	0.00178	1268.6	635.306	1268.6	635.305	2	7	13	44.8879	1281163
tr|U3KQC1|U3KQC1_HUMAN; tr|K7EML4|K7EML4_HUMAN; tr|K7EIR0|K7EIR0_HUMAN; tr|A0A0A0MQU0|A0A0A0MQU0_HUMAN; sp|Q9BV38|WDR18_HUMAN	WD repeat-containing protein 18 (Fragment) OS=Homo sapiens GN=WDR18 PE=1 SV=1; WD repeat-containing protein 18 (Fragment) OS=Homo sapiens GN=WDR18 PE=1 SV=1; WD repeat-containing protein 18 OS=Homo sapiens GN=WDR18 PE=1 SV=1; WD repeat-containing protein 18 (Fragment) OS=Homo sapiens GN=WDR18 PE=1 SV=1; WD repeat-containing protein 18 OS=Homo sapiens GN=WDR18 PE=1 SV=2	887	99	YIDSNNNPERF	11		-0.00515	1367.61	684.81	1367.61	684.813	2	2	11	31.1514	173926
tr|S4R3A4|S4R3A4_HUMAN; sp|Q9NRW4|DUS22_HUMAN	Dual-specificity protein phosphatase 22 (Fragment) OS=Homo sapiens GN=DUSP22 PE=1 SV=1; Dual specificity protein phosphatase 22 OS=Homo sapiens GN=DUSP22 PE=1 SV=1	233	99	AVDNQPRDIGL	11		0.000502	1196.62	599.315	1196.61	599.315	2	5	14	33.4476	738724
tr|S4R352|S4R352_HUMAN; tr|S4R314|S4R314_HUMAN; tr|H7C3G3|H7C3G3_HUMAN; tr|A0A0B4J1X7|A0A0B4J1X7_HUMAN; tr|E7EQN5|E7EQN5_HUMAN; sp|P98171|RHG04_HUMAN	Rho GTPase-activating protein 4 (Fragment) OS=Homo sapiens GN=ARHGAP4 PE=1 SV=7; Rho GTPase-activating protein 4 (Fragment) OS=Homo sapiens GN=ARHGAP4 PE=1 SV=1; Rho GTPase-activating protein 4 (Fragment) OS=Homo sapiens GN=ARHGAP4 PE=1 SV=1; Rho GTPase activating protein 4, isoform CRA_c OS=Homo sapiens GN=ARHGAP4 PE=1 SV=1; Rho GTPase-activating protein 4 OS=Homo sapiens GN=ARHGAP4 PE=1 SV=1; R…	706	99	TLDDSQHHQNL	11		-0.004769	1306.59	654.3	1306.59	654.302	2	3	15	21.6538	224668
tr|Q5T8V1|Q5T8V1_HUMAN; sp|Q8N4J0|CARME_HUMAN	Carnosine N-methyltransferase (Fragment) OS=Homo sapiens GN=CARNMT1 PE=1 SV=1; Carnosine N-methyltransferase OS=Homo sapiens GN=CARNMT1 PE=1 SV=1	420	99	IVDLGDHREVL	11		0.001744	1264.68	633.347	1264.68	633.346	2	9	13	34.9983	3329186
tr|Q5JRJ0|Q5JRJ0_HUMAN; tr|E7EWD5|E7EWD5_HUMAN; sp|Q99576|T22D3_HUMAN	TSC22 domain family protein 3 OS=Homo sapiens GN=TSC22D3 PE=1 SV=1; TSC22 domain family protein 3 OS=Homo sapiens GN=TSC22D3 PE=1 SV=1; TSC22 domain family protein 3 OS=Homo sapiens GN=TSC22D3 PE=1 SV=2	64	99	YVDLDKKETVW	11		0.000898	1394.71	698.362	1394.71	698.361	2	3	15	36.1442	792129
tr|Q4KMX1|Q4KMX1_HUMAN	LRRTM4 protein OS=Homo sapiens GN=LRRTM4 PE=1 SV=1	93	99	RLEVLDSTKSS	11		-0.00404	1233.65	617.833	1233.66	617.836	2	1	11	25.8295	200513
tr|Q30118|Q30118_HUMAN; tr|A0A0G2JMH6|A0A0G2JMH6_HUMAN; tr|A0A0G2JH46|A0A0G2JH46_HUMAN; sp|P01903|DRA_HUMAN	HLA class II histocompatibility antigen, DR alpha chain OS=Homo sapiens GN=HLA-DRA PE=1 SV=1; HLA class II histocompatibility antigen, DR alpha chain OS=Homo sapiens GN=HLA-DRA PE=1 SV=1; HLA class II histocompatibility antigen, DR alpha chain OS=Homo sapiens GN=HLA-DRA PE=1 SV=1; HLA class II histocompatibility antigen, DR alpha chain OS=Homo sapiens GN=HLA-DRA PE=1 SV=1	47	99	AAEEQKTSGIM	11	Oxidation(M)@11	0.00135	1179.55	590.78	1179.54	590.779	2	5	18	19.6222	264704
tr|K7ERP6|K7ERP6_HUMAN; sp|P17612|KAPCA_HUMAN	cAMP-dependent protein kinase catalytic subunit alpha (Fragment) OS=Homo sapiens GN=PRKACA PE=1 SV=1; cAMP-dependent protein kinase catalytic subunit alpha OS=Homo sapiens GN=PRKACA PE=1 SV=2	311	99	VVDNPQKFALF	11		0.00383	1276.69	639.35	1276.68	639.348	2	2	15	48.6908	432647
tr|K7EN27|K7EN27_HUMAN; tr|K7ELW0|K7ELW0_HUMAN; sp|Q99497|PARK7_HUMAN	Protein deglycase DJ-1 (Fragment) OS=Homo sapiens GN=PARK7 PE=1 SV=1; Protein deglycase DJ-1 OS=Homo sapiens GN=PARK7 PE=1 SV=1; Protein deglycase DJ-1 OS=Homo sapiens GN=PARK7 PE=1 SV=2	298	99	GADYYDYGHGL	11		0.00508	1229.5	615.759	1229.5	615.757	2	2	10	39.4916	203124
tr|K7ELJ7|K7ELJ7_HUMAN; tr|K7EKD8|K7EKD8_HUMAN; tr|A0A0C4DGQ5|A0A0C4DGQ5_HUMAN; sp|P04632|CPNS1_HUMAN; tr|A0A075B7C0|A0A075B7C0_HUMAN; tr|U3KPR7|U3KPR7_HUMAN; tr|U3KQE2|U3KQE2_HUMAN	Calpain small subunit 1 OS=Homo sapiens GN=CAPNS1 PE=1 SV=1; Calpain small subunit 1 OS=Homo sapiens GN=CAPNS1 PE=1 SV=1; Calpain small subunit 1 OS=Homo sapiens GN=CAPNS1 PE=1 SV=1; Calpain small subunit 1 OS=Homo sapiens GN=CAPNS1 PE=1 SV=1; Calpain small subunit 1 (Fragment) OS=Homo sapiens GN=CAPNS1 PE=1 SV=1; Calpain small subunit 1 (Fragment) OS=Homo sapiens GN=CAPNS1 PE=1 SV=1; Calpain sma…	579	99	AADDSKEVESF	11	Cation:Na(E)@9	0.000148	1218.5	610.258	1218.5	610.258	2	1	17	30.4853	786239
tr|J3KTA4|J3KTA4_HUMAN; sp|P17844|DDX5_HUMAN	Probable ATP-dependent RNA helicase DDX5 OS=Homo sapiens GN=DDX5 PE=1 SV=1; Probable ATP-dependent RNA helicase DDX5 OS=Homo sapiens GN=DDX5 PE=1 SV=1	278	99	LTDGPNERIGM	11	Oxidation(M)@11	-0.00258	1217.57	609.792	1217.57	609.793	2	1	13	26.4061	299638
tr|J3KQ99|J3KQ99_HUMAN; sp|P20036|DPA1_HUMAN	HLA class II histocompatibility antigen, DP alpha 1 chain (Fragment) OS=Homo sapiens GN=HLA-DPA1 PE=1 SV=1; HLA class II histocompatibility antigen, DP alpha 1 chain OS=Homo sapiens GN=HLA-DPA1 PE=1 SV=1	428	99	VVDQDGGVHIL	11		-0.00134	1150.6	576.306	1150.6	576.306	2	3	13	38.5514	703528
tr|J3KQ45|J3KQ45_HUMAN; tr|F8W8W7|F8W8W7_HUMAN; sp|O43493|TGON2_HUMAN	Trans-Golgi network integral membrane protein 2 OS=Homo sapiens GN=TGOLN2 PE=1 SV=1; Trans-Golgi network integral membrane protein 2 OS=Homo sapiens GN=TGOLN2 PE=1 SV=2; Trans-Golgi network integral membrane protein 2 OS=Homo sapiens GN=TGOLN2 PE=1 SV=2	47	99	AAEEQKTSGIM	11	Deamidated(Q)@5; Oxidation(M)@11	0.0173	1180.55	591.28	1180.53	591.271	2	1	14	19.6393	780010
tr|J3KPF3|J3KPF3_HUMAN; tr|F5GZS6|F5GZS6_HUMAN; sp|P08195|4F2_HUMAN; tr|H0YFS2|H0YFS2_HUMAN; tr|F5H0E2|F5H0E2_HUMAN	4F2 cell-surface antigen heavy chain OS=Homo sapiens GN=SLC3A2 PE=1 SV=1; 4F2 cell-surface antigen heavy chain OS=Homo sapiens GN=SLC3A2 PE=1 SV=1; 4F2 cell-surface antigen heavy chain OS=Homo sapiens GN=SLC3A2 PE=1 SV=3; 4F2 cell-surface antigen heavy chain (Fragment) OS=Homo sapiens GN=SLC3A2 PE=1 SV=1; 4F2 cell-surface antigen heavy chain (Fragment) OS=Homo sapiens GN=SLC3A2 PE=1 SV=1	64	99	IADSNQNMQSL	11	Oxidation(M)@8	0.00127	1235.55	618.78	1235.55	618.78	2	3	13	27.9367	531892
tr|J3KNP2|J3KNP2_HUMAN; sp|Q12788|TBL3_HUMAN	Transducin beta-like protein 3 (Fragment) OS=Homo sapiens GN=TBL3 PE=1 SV=1; Transducin beta-like protein 3 OS=Homo sapiens GN=TBL3 PE=1 SV=2	744	99	HTDKPGAKQFF	11		-0.00115	1274.64	638.327	1274.64	638.328	2	4	13	24.3642	284517
tr|J3KNF8|J3KNF8_HUMAN; tr|H3BUX2|H3BUX2_HUMAN; sp|O43169|CYB5B_HUMAN	Cytochrome b5 type B OS=Homo sapiens GN=CYB5B PE=1 SV=1; Cytochrome b5 type B OS=Homo sapiens GN=CYB5B PE=1 SV=1; Cytochrome b5 type B OS=Homo sapiens GN=CYB5B PE=1 SV=2	540	99	TADAPSKDIFV	11		0.00281	1162.59	582.302	1162.59	582.301	2	5	13	37.2158	694583
tr|J3KNE4|J3KNE4_HUMAN; tr|H0YG46|H0YG46_HUMAN; tr|A0A0A0MTP3|A0A0A0MTP3_HUMAN; sp|Q99550|MPP9_HUMAN	M-phase phosphoprotein 9 (Fragment) OS=Homo sapiens GN=MPHOSPH9 PE=1 SV=2; M-phase phosphoprotein 9 (Fragment) OS=Homo sapiens GN=MPHOSPH9 PE=1 SV=1; M-phase phosphoprotein 9 OS=Homo sapiens GN=MPHOSPH9 PE=1 SV=1; M-phase phosphoprotein 9 OS=Homo sapiens GN=MPHOSPH9 PE=1 SV=4	340	99	FTDEESRVFLL	11		-0.000394	1354.68	678.346	1354.68	678.346	2	2	15	53.3211	1192353
tr|I3NI10|I3NI10_HUMAN; tr|I3L4H1|I3L4H1_HUMAN; tr|I3L4C0|I3L4C0_HUMAN; tr|I3L459|I3L459_HUMAN; tr|F5GWE5|F5GWE5_HUMAN; sp|Q00169|PIPNA_HUMAN	Phosphatidylinositol transfer protein alpha isoform (Fragment) OS=Homo sapiens GN=PITPNA PE=1 SV=2; Phosphatidylinositol transfer protein alpha isoform (Fragment) OS=Homo sapiens GN=PITPNA PE=1 SV=1; Phosphatidylinositol transfer protein alpha isoform (Fragment) OS=Homo sapiens GN=PITPNA PE=1 SV=1; Phosphatidylinositol transfer protein alpha isoform (Fragment) OS=Homo sapiens GN=PITPNA PE=1 SV=1;…	378	99	VTDKSQEGSQF	11		-0.00282	1224.56	613.287	1224.56	613.288	2	4	14	22.9898	646621
tr|I3L3P7|I3L3P7_HUMAN; tr|I3L246|I3L246_HUMAN; tr|H3BN98|H3BN98_HUMAN; sp|P62244|RS15A_HUMAN	40S ribosomal protein S15a OS=Homo sapiens GN=RPS15A PE=1 SV=1; 40S ribosomal protein S15a OS=Homo sapiens GN=RPS15A PE=1 SV=1; Uncharacterized protein (Fragment) OS=Homo sapiens PE=4 SV=2; 40S ribosomal protein S15a OS=Homo sapiens GN=RPS15A PE=1 SV=2	675	99	VGGQGPRGMGP	11	Oxidation(M)@9	-0.00232	1027.48	514.75	1027.49	514.751	2	2	14	19.3514	236337
tr|H7C3L4|H7C3L4_HUMAN; tr|E7EQA9|E7EQA9_HUMAN; sp|Q92844|TANK_HUMAN	TRAF family member-associated NF-kappa-B activator (Fragment) OS=Homo sapiens GN=TANK PE=1 SV=1; TRAF family member-associated NF-kappa-B activator OS=Homo sapiens GN=TANK PE=1 SV=1; TRAF family member-associated NF-kappa-B activator OS=Homo sapiens GN=TANK PE=1 SV=2	251	98.8	NVDEHSVMTYL	11	Oxidation(M)@8	0.000372	1322.58	662.298	1322.58	662.298	2	3	10	39.2863	316360
tr|H7C268|H7C268_HUMAN; sp|Q9H0V1|TM168_HUMAN	Transmembrane protein 168 (Fragment) OS=Homo sapiens GN=TMEM168 PE=1 SV=1; Transmembrane protein 168 OS=Homo sapiens GN=TMEM168 PE=2 SV=2	10	99	SADTGERSGWL	11		0.00609	1177.54	589.779	1177.54	589.775	2	5	14	35.3599	399672
tr|H7C268|H7C268_HUMAN; sp|Q9H0V1|TM168_HUMAN	Transmembrane protein 168 (Fragment) OS=Homo sapiens GN=TMEM168 PE=1 SV=1; Transmembrane protein 168 OS=Homo sapiens GN=TMEM168 PE=2 SV=2	478	99	IADDADPRVAL	11		0.00252	1154.6	578.305	1154.59	578.304	2	5	17	37.2381	1031156
tr|H7BYZ6|H7BYZ6_HUMAN; tr|A0A0A6YYF3|A0A0A6YYF3_HUMAN; tr|A0A0A6YY97|A0A0A6YY97_HUMAN; sp|Q9Y575|ASB3_HUMAN	Ankyrin repeat and SOCS box protein 3 (Fragment) OS=Homo sapiens GN=ASB3 PE=1 SV=1; Protein GPR75-ASB3 OS=Homo sapiens GN=GPR75-ASB3 PE=1 SV=1; Protein GPR75-ASB3 OS=Homo sapiens GN=GPR75-ASB3 PE=1 SV=1; Ankyrin repeat and SOCS box protein 3 OS=Homo sapiens GN=ASB3 PE=1 SV=1	118	99	INDPIHGHIEL	11		-0.000239	1256.65	629.333	1256.65	629.333	2	2	16	37.2706	1995250
tr|H3BSQ0|H3BSQ0_HUMAN; tr|H3BPN4|H3BPN4_HUMAN; sp|Q96F86|EDC3_HUMAN	Enhancer of mRNA-decapping protein 3 (Fragment) OS=Homo sapiens GN=EDC3 PE=1 SV=1; Enhancer of mRNA-decapping protein 3 (Fragment) OS=Homo sapiens GN=EDC3 PE=1 SV=1; Enhancer of mRNA-decapping protein 3 OS=Homo sapiens GN=EDC3 PE=1 SV=1	664	99	SAEDGLKHEYF	11		-0.000366	1294.58	648.299	1294.58	648.299	2	5	15	32.8186	1390632
tr|H3BRB6|H3BRB6_HUMAN; sp|Q8ND25|ZNRF1_HUMAN	E3 ubiquitin-protein ligase ZNRF1 OS=Homo sapiens GN=ZNRF1 PE=1 SV=1; E3 ubiquitin-protein ligase ZNRF1 OS=Homo sapiens GN=ZNRF1 PE=1 SV=2	69	99	SVDGTRTNVYL	11		0.000592	1223.62	612.815	1223.61	612.815	2	1	11	34.0486	673884
tr|H0YNU5|H0YNU5_HUMAN; sp|P54132|BLM_HUMAN	Bloom syndrome protein OS=Homo sapiens GN=BLM PE=1 SV=1; Bloom syndrome protein OS=Homo sapiens GN=BLM PE=1 SV=1	296	99	IADVSKKVTEL	11		-0.00018	1201.69	601.853	1201.69	601.853	2	3	17	29.7461	874141
tr|H0YI75|H0YI75_HUMAN; sp|Q6J4K2|NCKX6_HUMAN	Sodium/potassium/calcium exchanger 6, mitochondrial (Fragment) OS=Homo sapiens GN=SLC8B1 PE=1 SV=1; Sodium/potassium/calcium exchanger 6, mitochondrial OS=Homo sapiens GN=SLC8B1 PE=1 SV=2	33	99	YSDESRLSNLL	11		0.000337	1295.64	648.825	1295.64	648.825	2	1	14	44.2762	734228
tr|H0YI23|H0YI23_HUMAN	YLP motif-containing protein 1 (Fragment) OS=Homo sapiens GN=YLPM1 PE=1 SV=1	28	99	HGLIRKYGLNM	11	Oxidation(M)@11	-0.00106	1316.7	659.358	1316.7	659.358	2	1	10	25.2489	173122
tr|H0YF29|H0YF29_HUMAN; sp|Q6P1X6|CH082_HUMAN	UPF0598 protein C8orf82 (Fragment) OS=Homo sapiens GN=C8orf82 PE=1 SV=1; UPF0598 protein C8orf82 OS=Homo sapiens GN=C8orf82 PE=1 SV=2	65	99	VADKSCEKIHF	11		-0.00172	1275.63	638.821	1275.63	638.821	2	1	12	25.5386	363584
tr|H0YCR7|H0YCR7_HUMAN; sp|P13489|RINI_HUMAN	Ribonuclease inhibitor (Fragment) OS=Homo sapiens GN=RNH1 PE=1 SV=1; Ribonuclease inhibitor OS=Homo sapiens GN=RNH1 PE=1 SV=2	590	99	SADDFGKVHLF	11		-0.00158	1234.6	618.306	1234.6	618.306	2	4	15	42.9632	323028
tr|H0Y612|H0Y612_HUMAN; sp|Q9UPN9|TRI33_HUMAN	E3 ubiquitin-protein ligase TRIM33 (Fragment) OS=Homo sapiens GN=TRIM33 PE=1 SV=1; E3 ubiquitin-protein ligase TRIM33 OS=Homo sapiens GN=TRIM33 PE=1 SV=3	995	99	DVDLSNKINEM	11	Oxidation(M)@11	-0.00641	1292.59	647.3	1292.59	647.303	2	1	13	33.4185	223944
tr|H0Y394|H0Y394_HUMAN; tr|A0A024R4E5|A0A024R4E5_HUMAN; sp|Q00341|VIGLN_HUMAN; tr|H7C3D0|H7C3D0_HUMAN	Vigilin (Fragment) OS=Homo sapiens GN=HDLBP PE=1 SV=1; High density lipoprotein binding protein (Vigilin), isoform CRA_a OS=Homo sapiens GN=HDLBP PE=1 SV=1; Vigilin OS=Homo sapiens GN=HDLBP PE=1 SV=2; Vigilin (Fragment) OS=Homo sapiens GN=HDLBP PE=1 SV=1	24	99	YIDEPQGGEEL	11		0.00177	1248.55	1249.56	1248.55	1249.56	1	3	14	41.0658	1105771
tr|H0Y2M6|H0Y2M6_HUMAN; sp|P51798|CLCN7_HUMAN	Chloride channel 7, isoform CRA_c OS=Homo sapiens GN=CLCN7 PE=1 SV=1; H(+)/Cl(-) exchange transporter 7 OS=Homo sapiens GN=CLCN7 PE=1 SV=2	597	99	YTDVGEKGSQL	11		0.000401	1195.57	598.793	1195.57	598.793	2	7	14	26.807	3931832
tr|G5E9R9|G5E9R9_HUMAN; sp|P10155|RO60_HUMAN	60 kDa SS-A/Ro ribonucleoprotein OS=Homo sapiens GN=TROVE2 PE=1 SV=1; 60 kDa SS-A/Ro ribonucleoprotein OS=Homo sapiens GN=TROVE2 PE=1 SV=2	2	99	GHQQLYWSHPR	11	Trp->Kynurenin(W)@7	-0.00163	1411.67	471.565	1411.67	471.565	3	1	12	23.4424	125585
tr|G5E966|G5E966_HUMAN; tr|F8W8K9|F8W8K9_HUMAN; tr|B8ZZZ1|B8ZZZ1_HUMAN; sp|Q96PC3|AP1S3_HUMAN	AP-1 complex subunit sigma-3 OS=Homo sapiens GN=AP1S3 PE=1 SV=1; AP-1 complex subunit sigma-3 OS=Homo sapiens GN=AP1S3 PE=1 SV=1; AP-1 complex subunit sigma-3 OS=Homo sapiens GN=AP1S3 PE=1 SV=1; AP-1 complex subunit sigma-3 OS=Homo sapiens GN=AP1S3 PE=1 SV=1	203	99	VADETERAYSF	11		0.00118	1286.58	644.297	1286.58	644.296	2	1	14	35.1718	628536
tr|G3V5H2|G3V5H2_HUMAN; sp|Q96L50|LLR1_HUMAN	Leucine-rich repeat protein 1 OS=Homo sapiens GN=LRR1 PE=1 SV=1; Leucine-rich repeat protein 1 OS=Homo sapiens GN=LRR1 PE=1 SV=2	2	99	AADTQVSETLK	11	Acetyl@N-term	0.00251	1203.6	602.808	1203.6	602.806	2	1	15	36.7696	868504
tr|F8W785|F8W785_HUMAN; sp|O00461|GOLI4_HUMAN	Golgi integral membrane protein 4 OS=Homo sapiens GN=GOLIM4 PE=1 SV=1; Golgi integral membrane protein 4 OS=Homo sapiens GN=GOLIM4 PE=1 SV=1	499	99	APIDRVGQTIE	11		-0.00989	1197.63	599.82	1197.64	599.825	2	1	15	31.5573	1882552
tr|F6VRR5|F6VRR5_HUMAN; sp|Q9BY77|PDIP3_HUMAN; tr|F8WCX5|F8WCX5_HUMAN; tr|Q8WUT1|Q8WUT1_HUMAN; tr|F8WEE2|F8WEE2_HUMAN	Polymerase delta-interacting protein 3 OS=Homo sapiens GN=POLDIP3 PE=1 SV=1; Polymerase delta-interacting protein 3 OS=Homo sapiens GN=POLDIP3 PE=1 SV=2; Polymerase delta-interacting protein 3 OS=Homo sapiens GN=POLDIP3 PE=1 SV=1; POLDIP3 protein OS=Homo sapiens GN=POLDIP3 PE=1 SV=1; Polymerase delta-interacting protein 3 OS=Homo sapiens GN=POLDIP3 PE=1 SV=1	207	99	IVDPTGEEEHL	11		-0.000642	1237.58	619.798	1237.58	619.799	2	14	12	34.8174	1342747
tr|F5H6T1|F5H6T1_HUMAN; sp|P61160|ARP2_HUMAN	ARP2 actin-related protein 2 homolog (Yeast), isoform CRA_d OS=Homo sapiens GN=ACTR2 PE=1 SV=2; Actin-related protein 2 OS=Homo sapiens GN=ACTR2 PE=1 SV=1	47	99	AAEEQKTSGIM	11		-0.00337	1163.55	582.78	1163.55	582.782	2	1	15	24.7847	472511
tr|F5GWX5|F5GWX5_HUMAN; tr|A0A0C4DGG9|A0A0C4DGG9_HUMAN; sp|Q14839|CHD4_HUMAN	Chromodomain-helicase-DNA-binding protein 4 OS=Homo sapiens GN=CHD4 PE=1 SV=1; Chromodomain-helicase-DNA-binding protein 4 OS=Homo sapiens GN=CHD4 PE=1 SV=1; Chromodomain-helicase-DNA-binding protein 4 OS=Homo sapiens GN=CHD4 PE=1 SV=2	2306	99	FVDSPSSGTHL	11		-0.00152	1145.53	573.774	1145.54	573.775	2	3	12	30.7946	866281
tr|F5GWT4|F5GWT4_HUMAN; sp|Q9H4A3|WNK1_HUMAN	Serine/threonine-protein kinase WNK1 OS=Homo sapiens GN=WNK1 PE=1 SV=1; Serine/threonine-protein kinase WNK1 OS=Homo sapiens GN=WNK1 PE=1 SV=2	171	99	KIDFDSVSSIM	11	Oxidation(M)@11	0.001165	1256.6	629.306	1256.6	629.305	2	18	13	42.3384	4936117
tr|E9PS74|E9PS74_HUMAN; sp|Q8NBI5|S43A3_HUMAN	Solute carrier family 43 member 3 (Fragment) OS=Homo sapiens GN=SLC43A3 PE=1 SV=1; Solute carrier family 43 member 3 OS=Homo sapiens GN=SLC43A3 PE=1 SV=2	1635	99	YVDGDHDYSKF	11		0.00438	1344.57	673.291	1344.56	673.288	2	1	14	29.4213	149563
tr|E9PQC4|E9PQC4_HUMAN; sp|Q9BZD4|NUF2_HUMAN	Kinetochore protein Nuf2 OS=Homo sapiens GN=NUF2 PE=1 SV=1; Kinetochore protein Nuf2 OS=Homo sapiens GN=NUF2 PE=1 SV=2	934	99	TIDDPVRTAQV	11		0.00142	1213.63	607.823	1213.63	607.822	2	4	13	32.583	264681
tr|E9PG40|E9PG40_HUMAN; tr|A0A0A0MRG2|A0A0A0MRG2_HUMAN; sp|P05067|A4_HUMAN	Amyloid beta A4 protein OS=Homo sapiens GN=APP PE=1 SV=1; Amyloid beta A4 protein OS=Homo sapiens GN=APP PE=1 SV=1; Amyloid beta A4 protein OS=Homo sapiens GN=APP PE=1 SV=3	214	99	ISDDSRTASQL	11		0.0019	1191.58	596.795	1191.57	596.794	2	10	16	25.7225	955860
tr|E9PFW2|E9PFW2_HUMAN; sp|O00462|MANBA_HUMAN	Beta-mannosidase OS=Homo sapiens GN=MANBA PE=1 SV=1; Beta-mannosidase OS=Homo sapiens GN=MANBA PE=2 SV=3	678	99	LADLNSVERSL	11		-0.000923	1215.65	608.83	1215.65	608.83	2	1	13	44.6431	276291
tr|E9PAU2|E9PAU2_HUMAN; tr|A0A087WZ13|A0A087WZ13_HUMAN	Ribonucleoprotein PTB-binding 1 OS=Homo sapiens GN=RAVER1 PE=1 SV=1; Ribonucleoprotein PTB-binding 1 OS=Homo sapiens GN=RAVER1 PE=1 SV=1	416	99	IIEDPARSAGF	11		0.00342	1174.6	588.308	1174.6	588.306	2	9	15	39.0868	3389249
tr|E7EU05|E7EU05_HUMAN; sp|P16671|CD36_HUMAN	Platelet glycoprotein 4 (Fragment) OS=Homo sapiens GN=CD36 PE=1 SV=2; Platelet glycoprotein 4 OS=Homo sapiens GN=CD36 PE=1 SV=2	89	98.9	FLDEVSRQQEL	11		0.00745	1362.69	682.35	1362.68	682.346	2	2	14	39.7674	219415
tr|E7ET15|E7ET15_HUMAN; sp|O15042|SR140_HUMAN	U2 snRNP-associated SURP motif-containing protein OS=Homo sapiens GN=U2SURP PE=1 SV=1; U2 snRNP-associated SURP motif-containing protein OS=Homo sapiens GN=U2SURP PE=1 SV=2	2409	99	FADGERKVEHL	11		-0.00154	1299.66	650.835	1299.66	650.836	2	5	13	23.6779	276964
tr|E7EQ45|E7EQ45_HUMAN; sp|Q9H0R1|AP5M1_HUMAN; tr|S4R311|S4R311_HUMAN; tr|H0YIY0|H0YIY0_HUMAN	AP-5 complex subunit mu-1 OS=Homo sapiens GN=AP5M1 PE=1 SV=1; AP-5 complex subunit mu-1 OS=Homo sapiens GN=AP5M1 PE=1 SV=2; AP-5 complex subunit mu-1 (Fragment) OS=Homo sapiens GN=AP5M1 PE=1 SV=1; AP-5 complex subunit mu-1 (Fragment) OS=Homo sapiens GN=AP5M1 PE=1 SV=1	42	99	AADISTLDQKL	11		0.00134	1173.63	587.82	1173.62	587.819	2	1	14	38.608	593001
tr|E5RHH5|E5RHH5_HUMAN; tr|E5RHF2|E5RHF2_HUMAN; sp|Q92905|CSN5_HUMAN	COP9 signalosome complex subunit 5 OS=Homo sapiens GN=COPS5 PE=1 SV=1; COP9 signalosome complex subunit 5 (Fragment) OS=Homo sapiens GN=COPS5 PE=1 SV=1; COP9 signalosome complex subunit 5 OS=Homo sapiens GN=COPS5 PE=1 SV=4	579	99	AADDSKEVESF	11		0.000891	1196.52	599.268	1196.52	599.267	2	5	16	30.4829	17153230
tr|D6REM6|D6REM6_HUMAN; tr|A8MXP9|A8MXP9_HUMAN; tr|A0A0R4J2E8|A0A0R4J2E8_HUMAN; sp|P43243|MATR3_HUMAN	Matrin-3 OS=Homo sapiens GN=MATR3 PE=1 SV=1; Matrin-3 OS=Homo sapiens GN=MATR3 PE=1 SV=1; Matrin-3 OS=Homo sapiens GN=MATR3 PE=1 SV=1; Matrin-3 OS=Homo sapiens GN=MATR3 PE=1 SV=2	485	99	VIDAKNKSGSL	11		-0.00347	1130.63	566.32	1130.63	566.322	2	9	16	20.8626	1332937
tr|D6RB81|D6RB81_HUMAN; sp|Q9UHK6|AMACR_HUMAN	Alpha-methylacyl-CoA racemase OS=Homo sapiens GN=AMACR PE=1 SV=1; Alpha-methylacyl-CoA racemase OS=Homo sapiens GN=AMACR PE=1 SV=2	214	99	FADNPGPMVVF	11	Oxidation(M)@8	-0.0026	1208.55	605.283	1208.55	605.284	2	4	11	54.1633	2313914
tr|C9JXA2|C9JXA2_HUMAN; sp|P29320|EPHA3_HUMAN	Ephrin type-A receptor 3 OS=Homo sapiens GN=EPHA3 PE=1 SV=1; Ephrin type-A receptor 3 OS=Homo sapiens GN=EPHA3 PE=1 SV=2	209	99	FGDSRGGGGNF	11		-0.00182	1069.46	535.735	1069.46	535.736	2	3	13	27.7111	2581785
tr|C9JW69|C9JW69_HUMAN; tr|C9JRH2|C9JRH2_HUMAN; tr|C9JQZ4|C9JQZ4_HUMAN; tr|C9JMJ4|C9JMJ4_HUMAN; tr|C9J3R0|C9J3R0_HUMAN; sp|P18754|RCC1_HUMAN	Regulator of chromosome condensation (Fragment) OS=Homo sapiens GN=RCC1 PE=1 SV=1; Regulator of chromosome condensation (Fragment) OS=Homo sapiens GN=RCC1 PE=1 SV=1; Regulator of chromosome condensation (Fragment) OS=Homo sapiens GN=RCC1 PE=1 SV=1; Regulator of chromosome condensation (Fragment) OS=Homo sapiens GN=RCC1 PE=1 SV=1; Regulator of chromosome condensation (Fragment) OS=Homo sapiens GN=…	159	99	YGYGNDGFDDR	11		0.000929	1277.5	639.755	1277.49	639.755	2	1	11	32.5911	151659
tr|C9JCJ5|C9JCJ5_HUMAN; sp|Q15274|NADC_HUMAN	Uncharacterized protein (Fragment) OS=Homo sapiens PE=4 SV=9; Nicotinate-nucleotide pyrophosphorylase [carboxylating] OS=Homo sapiens GN=QPRT PE=1 SV=3	649	98.9	SGSYNDYLRAA	11		0.001425	1215.55	608.784	1215.55	608.783	2	2	11	35.7876	246815
tr|C9J406|C9J406_HUMAN; tr|B9A067|B9A067_HUMAN; sp|Q16891|MIC60_HUMAN; tr|H7C463|H7C463_HUMAN	MICOS complex subunit MIC60 OS=Homo sapiens GN=IMMT PE=1 SV=1; MICOS complex subunit MIC60 OS=Homo sapiens GN=IMMT PE=1 SV=2; MICOS complex subunit MIC60 OS=Homo sapiens GN=IMMT PE=1 SV=1; MICOS complex subunit MIC60 (Fragment) OS=Homo sapiens GN=IMMT PE=1 SV=1	44	99	FADDMQEFTKF	11	Oxidation(M)@5	-0.000595	1393.59	697.8	1393.59	697.8	2	3	16	42.6119	701363
[truncated: 488 more rows]

## Sheet: C702_peptidelist.csv
Accessions	Names	Start Position	Best Conf (Peptide)	Sequence	Peptide length	Modifications	dMass	Obs MW	Obs m/z	Theor MW	Theor m/z	Theor z	Redundant Acqs	Score	Acq Time	Intensity (Peptide)
[truncated: 580 more rows]
